# Supplementary material for: AP-2α regulates migration of GN-11 neurons via a specific genetic programme involving the Axl receptor tyrosine kinase
Source: BMC Biol. 2009 May 22;7:25. doi: 10.1186/1741-7007-7-25 (PMC2700071; doi:10.1186/1741-7007-7-25)
Supplement: Additional file 1 — Table of differentially expressed genes in AP-2α low-expressing GN-11 clones. Microarray analysis (Illumina Ref-8 BeadChip) was performed on the GN-11 pSUPER-empty and α4-c clones in duplicate. The complete list of 510 modulated genes (p < 0.01; fold change > 1.5) is shown. [file 1741-7007-7-25-S1.xls]

## Sheet: ctrlS1Detc0.99f1.5diffscore20
Table S1 Orso et al.
Transcript	Accession	Symbol	Definition	Signal pSUPER-empty GN-11 clones	Signal alpha4-c GN-11 clones	Fold Change
scl067945.1_102	NM_018860	Rpl41	Mus musculus ribosomal protein L41 (Rpl41), mRNA.	14805.6	7201.3	-3.88106
scl019982.5_48	NM_019865	Rpl36a	Mus musculus ribosomal protein L36a (Rpl36a), mRNA.	10409.2	4729.2	-3.75435
scl066481.4_0	NM_025587	Rps21	Mus musculus ribosomal protein S21 (Rps21), mRNA.	9462	5427.5	-3.60579
scl067671.4_8	NM_023372	Rpl38	Mus musculus ribosomal protein L38 (Rpl38), mRNA.	9882.6	6301.1	-3.55406
scl067025.2_6	NM_025919	Rpl11	Mus musculus ribosomal protein L11 (Rpl11), mRNA.	7439.7	4094	-3.52449
scl066489.3_56	NM_025592	Rpl35	Mus musculus ribosomal protein L35 (Rpl35), mRNA.	7667.6	4352.4	-3.52051
scl020116.3_11	NM_009098	Rps8	Mus musculus ribosomal protein S8 (Rps8), mRNA.	7032	4385.5	-3.42267
scl027370.3_85	NM_013765	Rps26	Mus musculus ribosomal protein S26 (Rps26), mRNA.	6552.8	4192.8	-3.37291
scl51416.9_257	NM_010728	Lox	Mus musculus lysyl oxidase (Lox), mRNA.	3196.3	879.5	-3.36489
scl020068.3_1	NM_009092	Rps17	Mus musculus ribosomal protein S17 (Rps17), mRNA.	4450.5	2193.7	-3.35349
scl057423.2_11	NM_020582	Atp5j2	Mus musculus ATP synthase, H+ transporting, mitochondrial F0 complex, subunit f, isoform 2 (Atp5j2), mRNA.	3688.3	1828.4	-3.26949
scl068011.3_46	NM_026506	Snrpg	Mus musculus small nuclear ribonucleoprotein polypeptide G (Snrpg), mRNA.	3767.7	2103.4	-3.22123
scl55015.6.1_13	NM_011593	Timp1	Mus musculus tissue inhibitor of metalloproteinase 1 (Timp1), mRNA.	2647.2	1041.3	-3.20572
scl067941.3_4	NM_026467	Rps27l	Mus musculus ribosomal protein S27-like (Rps27l), mRNA.	2464.7	1019.9	-3.15981
scl0015312.2_169	NM_008251	Hmgn1	Mus musculus high mobility group nucleosomal binding domain 1 (Hmgn1), mRNA.	4076.9	2652.8	-3.15354
scl021371.3_17	NM_009321	Tbca	Mus musculus tubulin cofactor a (Tbca), mRNA.	2509.2	1096.8	-3.14996
scl0268449.4_2	NM_207523	Rpl23a		2951.3	1551	-3.14622
scl019989.6_6	NM_011291	Rpl7	Mus musculus ribosomal protein L7 (Rpl7), mRNA.	3458.5	2071.1	-3.1422
scl41548.2.100_36	NM_008248	Hint1	Mus musculus histidine triad nucleotide binding protein 1 (Hint1), mRNA.	2768.6	1390.7	-3.13922
scl011949.3_3	NM_020615	Atp5c1	Mus musculus ATP synthase, H+ transporting, mitochondrial F1 complex, gamma polypeptide 1 (Atp5c1), mRNA.	2785.3	1583.1	-3.07998
scl46593.3.1_27	NM_025366	Chchd1		2612	1449	-3.06558
scl066576.4_1	NM_025641	Uqcrh		1981.6	819.9	-3.06509
scl0326618.9_77	XM_134274	Tpm4		2526.4	1371.7	-3.06247
scl0020054.1_111	NM_009091	Rps15	Mus musculus ribosomal protein S15 (Rps15), mRNA.	2420.4	1411.6	-3.00381
scl0012443.2_180	NM_007631	Ccnd1	Mus musculus cyclin D1 (Ccnd1), mRNA.	1430.8	441.5	-2.99533
scl011747.1_83	NM_009673	Anxa5	Mus musculus annexin A5 (Anxa5), mRNA.	2309.5	1328.6	-2.99162
scl29429.7_143	NM_010128	Emp1	Mus musculus epithelial membrane protein 1 (Emp1), mRNA.	2044.6	1081.6	-2.98363
scl49164.12_81	NM_008047	Fstl1	Mus musculus follistatin-like 1 (Fstl1), mRNA.	1494.8	539.7	-2.98005
scl0002898.1_1	NM_009214	Sms	Mus musculus spermine synthase (Sms), mRNA.	1584.7	647.5	-2.97183
scl021858.1_100	NM_011594	Timp2	Mus musculus tissue inhibitor of metalloproteinase 2 (Timp2), mRNA.	1663	754.5	-2.95832
scl022218.1_29	NM_009460	Sumo1		2681	1777.5	-2.95593
scl017992.3_16	NM_010886	Ndufa4	Mus musculus NADH dehydrogenase (ubiquinone) 1 alpha subcomplex, 4 (Ndufa4), mRNA.	2399.3	1513.5	-2.94734
scl0018810.1_283	NM_011117	Plec1	Mus musculus plectin 1 (Plec1), transcript variant 1, mRNA.	2045.6	1192.3	-2.9311
scl012615.5_26	NM_007681	Cenpa	Mus musculus centromere autoantigen A (Cenpa), mRNA.	2261.2	1428.8	-2.92033
scl017991.2_1	NM_010885	Ndufa2	Mus musculus NADH dehydrogenase (ubiquinone) 1 alpha subcomplex, 2 (Ndufa2), mRNA.	1460.7	688.9	-2.8875
scl23381.7.1_35	NM_024495	Car13	Mus musculus carbonic anhydrase 13 (Car13), mRNA.	1173.3	405.2	-2.88542
scl18232.3.7_30	NM_011969	Psma7	Mus musculus proteasome (prosome, macropain) subunit, alpha type 7 (Psma7), mRNA.	1888.3	1123.7	-2.88343
scl016905.3_15	NM_019390	Lmna	Mus musculus lamin A (Lmna), mRNA.	1812.5	1079	-2.8654
scl0016905.1_7	NM_019390	Lmna	Mus musculus lamin A (Lmna), mRNA.	1320.6	647.8	-2.82789
scl022381.3_136	NM_011712	Wbp5	Mus musculus WW domain binding protein 5 (Wbp5), mRNA.	1266.8	605.8	-2.8202
scl45531.6.1_0	NM_008683	Nedd8	Mus musculus neural precursor cell expressed, developmentally down-regulated gene 8 (Nedd8), mRNA.	1674.8	1029.9	-2.80949
scl0378702.3_30	NM_011354	Serf2	Mus musculus small EDRK-rich factor 2 (Serf2), mRNA.	1717.7	1096.1	-2.79351
scl066845.4_127	NM_025796	Mrpl33	Mus musculus mitochondrial ribosomal protein L33 (Mrpl33), mRNA.	1128.4	507.3	-2.79316
scl012867.3_17	NM_007749	Cox7c	Mus musculus cytochrome c oxidase, subunit VIIc (Cox7c), mRNA.	1291.5	672.5	-2.79169
scl37796.6_295	NM_009933	Col6a1	Mus musculus procollagen, type VI, alpha 1 (Col6a1), mRNA.	1524	912	-2.78675
scl50235.5.1_57	NM_013749	Tnfrsf12a	Mus musculus tumor necrosis factor receptor superfamily, member 12a (Tnfrsf12a), mRNA.	1291.7	680.7	-2.78604
scl067332.3_15	NM_026095	Snrpd3	Mus musculus small nuclear ribonucleoprotein D3 (Snrpd3), mRNA.	1691.2	1094.2	-2.77597
scl34795.4.1_9	NM_021788	Sap30	Mus musculus sin3 associated polypeptide (Sap30), mRNA.	1486.9	891.8	-2.77459
scl0012848.2_316	NM_009939	Cops2	Mus musculus COP9 (constitutive photomorphogenic) homolog, subunit 2 (Arabidopsis thaliana) (Cops2), mRNA.	1672.7	1085.2	-2.76901
scl020198.1_11	NM_011311	S100a4	Mus musculus S100 calcium binding protein A4 (S100a4), mRNA.	733.4	153.6	-2.76328
scl0058194.2_124	NM_021389	Sh3kbp1	Mus musculus SH3-domain kinase binding protein 1 (Sh3kbp1), mRNA.	1126.4	553.1	-2.75838
scl36548.17_86	NM_013649	Ryk	Mus musculus receptor-like tyrosine kinase (Ryk), mRNA.	1507.7	935.8	-2.75732
scl0004204.1_338	NM_009087	Rpo1-3	Mus musculus RNA polymerase 1-3 (Rpo1-3), mRNA.	1100.1	540.2	-2.74811
scl0004113.1_27	NM_025796	Mrpl33	Mus musculus mitochondrial ribosomal protein L33 (Mrpl33), mRNA.	1184.5	634.2	-2.7406
scl066094.3_4	NM_025349	Lsm7	Mus musculus LSM7 homolog, U6 small nuclear RNA associated (S. cerevisiae) (Lsm7), mRNA.	1171.6	637.9	-2.7273
scl0001687.1_10	NM_023402	Mylc2b		1520	987.9	-2.72599
scl012833.1_126	NM_009933	Col6a1	Mus musculus procollagen, type VI, alpha 1 (Col6a1), mRNA.	1011.6	486.2	-2.72049
scl0014481.1_2		Gcap27		1140.6	618.2	-2.718
scl056612.4_0	NM_020031	Pfdn5	Mus musculus prefoldin 5 (Pfdn5), mRNA.	1066	554.3	-2.70902
scl0055989.2_71	NM_018868	Nol5	Mus musculus nucleolar protein 5 (Nol5), mRNA.	1398.7	888.5	-2.70774
scl54613.4.1_8	NM_009750	Ngfrap1	Mus musculus nerve growth factor receptor (TNFRSF16) associated protein 1 (Ngfrap1), mRNA.	985.4	480.7	-2.70303
scl0068585.2_67	NM_194054	Rtn4	Mus musculus reticulon 4 (Rtn4), transcript variant 5, mRNA.	1405.8	901.7	-2.70252
scl53733.14.273_30	NM_030700	Maged2	Mus musculus melanoma antigen, family D, 2 (Maged2), mRNA.	1309.7	810.2	-2.69854
scl0016949.2_233	NM_010729	Loxl1	Mus musculus lysyl oxidase-like 1 (Loxl1), mRNA.	1160	660.9	-2.69819
scl026441.8_13	NM_011966	Psma4	Mus musculus proteasome (prosome, macropain) subunit, alpha type 4 (Psma4), mRNA.	1140	641.2	-2.69793
scl36472.2.242_20	NM_008160	Gpx1	Mus musculus glutathione peroxidase 1 (Gpx1), mRNA.	997.7	499.5	-2.6974
scl067416.1_190	NM_026139	Armcx2		545.9	54.8	-2.69117
scl0246154.2_131	NM_139307	Slitl2	Mus musculus Slit-like 2 (Drosophila) (Slitl2), mRNA.	1062	573.1	-2.68922
scl022121.1_118	NM_009438	Rpl13a	Mus musculus ribosomal protein L13a (Rpl13a), mRNA.	1357.3	870.5	-2.68735
scl30506.2_36	NM_025378	Ifitm3	Mus musculus interferon induced transmembrane protein 3 (Ifitm3), mRNA.	1039.5	554.1	-2.6861
scl38726.3.1_35	NM_007793	Cstb	Mus musculus cystatin B (Cstb), mRNA.	1328.1	845.5	-2.68359
scl47204.11.1_33	NM_010162	Ext1	Mus musculus exostoses (multiple) 1 (Ext1), mRNA.	752.6	271.3	-2.68242
scl50283.7.5_2	NM_011185	Psmb1	Mus musculus proteasome (prosome, macropain) subunit, beta type 1 (Psmb1), mRNA.	1399	918.4	-2.68178
scl0069878.1_40		Snrpf		1230.5	761.3	-2.67136
scl25694.8.816_12	NM_021518	Rab2	Mus musculus RAB2, member RAS oncogene family (Rab2), mRNA.	1302.3	834.9	-2.66969
scl00009.1_36	NM_016800	Vti1b	Mus musculus arginase type II (Arg2), mRNA.	875.8	416.3	-2.66229
scl00110323.1_173	NM_025628	Cox6b	Mus musculus cytochrome c oxidase, subunit VIb (Cox6b), mRNA.	1263	807	-2.65896
scl44578.8.1_13	NM_007684	Cetn3	Mus musculus centrin 3 (Cetn3), mRNA.	956.5	505.8	-2.65389
scl49386.9_715	NM_176833	Ppm1f	Mus musculus protein phosphatase 1F (PP2C domain containing) (Ppm1f), mRNA.	1162	712.9	-2.65234
scl27024.7_349	NM_007984	Fscn1	Mus musculus fascin homolog 1, actin bundling protein (Strongylocentrotus) purpuratus) (Fscn1), mRNA.	1104.1	656	-2.65137
scl0068202.1_15	NM_026614	Ndufa5	Mus musculus NADH dehydrogenase (ubiquinone) 1 alpha subcomplex, 5 (Ndufa5), mRNA.	987.9	540.1	-2.65108
scl011867.9_22	NM_023142	Arpc1b	Mus musculus actin related protein 2/3 complex, subunit 1B (Arpc1b), mRNA.	812.9	365.1	-2.65108
scl020719.1_146	NM_009254	Serpinb6a	Mus musculus serine (or cysteine) proteinase inhibitor, clade B, member 6a (Serpinb6a), mRNA.	1130.9	687.8	-2.6465
scl31620.20_1	NM_009465	Axl	Mus musculus AXL receptor tyrosine kinase (Axl), mRNA.	1118.7	684.6	-2.63759
gi_7305154_ref_NM_013556.1__205	NM_013556	Hprt	Mus musculus hypoxanthine guanine phosphoribosyl transferase (Hprt), mRNA.	1189.4	765.5	-2.62726
scl38453.7.1_27	NM_007792	Csrp2	Mus musculus cysteine and glycine-rich protein 2 (Csrp2), mRNA.	684.7	266.2	-2.6217
scl0225995.2_210	NM_177640	D030056L22	Mus musculus hypothetical protein D030056L22 (D030056L22), mRNA.	1028.9	619.6	-2.61204
scl53656.13_28	NM_008810	Pdha1	Mus musculus pyruvate dehydrogenase E1 alpha 1 (Pdha1), mRNA.	718.9	320.9	-2.59988
scl19390.3.3_3	NM_026703	Ndufa8	Mus musculus NADH dehydrogenase (ubiquinone) 1 alpha subcomplex, 8 (Ndufa8), mRNA.	863.6	468.7	-2.59649
scl011799.1_11	NM_009689	Birc5	Mus musculus baculoviral IAP repeat-containing 5 (Birc5), mRNA.	863	468.5	-2.59605
scl066292.2_43	NM_078479	Mrps21	Mus musculus mitochondrial ribosomal protein S21 (Mrps21), mRNA.	876.7	483.4	-2.59472
scl0020365.1_201	NM_011353	Serf1	Mus musculus small EDRK-rich factor 1 (Serf1), mRNA.	662.7	278.9	-2.5841
scl52252.1.58_3	NM_009226	Snrpd1	Mus musculus small nuclear ribonucleoprotein D1 (Snrpd1), mRNA.	763.6	380.7	-2.58309
scl42728.4.1_1	NM_013929	Siva	Mus musculus Cd27 binding protein (Hindu God of destruction) (Siva), mRNA.	723.5	342.7	-2.5807
scl011799.4_8	NM_009689	Birc5	Mus musculus baculoviral IAP repeat-containing 5 (Birc5), mRNA.	804.5	426.6	-2.57738
scl35543.6_17	NM_175074	Hmgn3	Mus musculus high mobility group nucleosomal binding domain 3 (Hmgn3), transcript variant 1, mRNA.	705.7	333.1	-2.57124
scl30437.5_22	NM_007631	Ccnd1	Mus musculus cyclin D1 (Ccnd1), mRNA.	529.5	158.5	-2.56937
scl29824.1.5_102	NM_008723	Npm3	Mus musculus nucleoplasmin 3 (Npm3), mRNA.	707.8	339	-2.56679
scl46905.12_121	NM_029787	Dia1	Mus musculus diaphorase 1 (NADH) (Dia1), mRNA.	938.6	573.3	-2.56265
scl40837.7_339	NM_007477	Arf2	Mus musculus ADP-ribosylation factor 2 (Arf2), mRNA.	556.8	203.3	-2.54839
scl0069219.2_49	NM_026993	Ddah1	Mus musculus dimethylarginine dimethylaminohydrolase 1 (Ddah1), mRNA.	858.9	506.2	-2.54741
scl40772.15_67	NM_021880	Prkar1a	Mus musculus protein kinase, cAMP dependent regulatory, type I, alpha (Prkar1a), mRNA.	849.5	499.6	-2.54394
scl013063.3_11	NM_007808	Cycs	Mus musculus cytochrome c, somatic (Cycs), mRNA.	705.8	363	-2.53504
scl29852.1_47	NM_026744	Mrpl53	Mus musculus mitochondrial ribosomal protein L53 (Mrpl53), mRNA.	846.2	504.1	-2.53415
scl26971.4.541_0	NM_009087	Rpo1-3	Mus musculus RNA polymerase 1-3 (Rpo1-3), mRNA.	758.4	416.7	-2.53364
scl47854.5_552	NM_018865	Wisp1	Mus musculus WNT1 inducible signaling pathway protein 1 (Wisp1), mRNA.	656	320.9	-2.52517
scl0066377.1_24	NM_025523	Ndufc1	Mus musculus NADH dehydrogenase (ubiquinone) 1, subcomplex unknown, 1 (Ndufc1), mRNA.	632.6	300.4	-2.5214
scl0026451.1_182	NM_011975	Rpl27a	Mus musculus ribosomal protein L27a (Rpl27a), mRNA.	572.6	241	-2.52061
scl50686.4.1_41	NM_026732	Mrpl14		963.9	634.1	-2.51825
scl0016796.1_242	NM_010688	Lasp1	Mus musculus LIM and SH3 protein 1 (Lasp1), mRNA.	976.9	650.2	-2.51415
scl21916.1_21	NM_011309	S100a1	Mus musculus S100 calcium binding protein A1 (S100a1), mRNA.	441.1	119.8	-2.50691
scl030057.2_1	NM_013897	Timm8b	Mus musculus translocase of inner mitochondrial membrane 8 homolog b (yeast) (Timm8b), mRNA.	451.8	131.8	-2.50515
scl020813.1_157	NM_009273	Srp14	Mus musculus signal recognition particle 14 (Srp14), mRNA.	704.6	385.7	-2.50365
scl020229.1_41	NM_009121	Sat1	Mus musculus spermidine/spermine N1-acetyl transferase 1 (Sat1), mRNA.	460.2	143.2	-2.50106
scl014661.15_41	NM_008133	Glud1		728.1	413.1	-2.49831
scl018032.3_14	NM_010906	Nfix	Mus musculus nuclear factor I/X (Nfix), mRNA.	776.1	462.6	-2.49624
scl0012831.1_231	NM_015734	Col5a1	Mus musculus procollagen, type V, alpha 1 (Col5a1), mRNA.	410.1	98.2	-2.49402
scl41471.12_104	NM_008928	Map2k3	Mus musculus mitogen activated protein kinase kinase 3 (Map2k3), mRNA.	760.8	454.4	-2.48629
scl030056.1_208	NM_013896	Timm10	Mus musculus translocase of inner mitochondrial membrane 10 homolog (yeast) (Timm10), mRNA.	779.5	478.1	-2.47914
scl0004022.1_70	NM_023142	Arpc1b	Mus musculus actin related protein 2/3 complex, subunit 1B (Arpc1b), mRNA.	569.5	271.5	-2.47422
scl0020610.2_127	NM_019929	Sumo3		842	548.9	-2.46702
scl50935.5_66	NM_016660	Hmga1	Mus musculus high mobility group AT-hook 1 (Hmga1), mRNA.	567.8	276.3	-2.46464
scl33727.4.1_6	NM_018827	Crlf1	Mus musculus cytokine receptor-like factor 1 (Crlf1), mRNA.	358.4	67.8	-2.4633
scl0002537.1_7	NM_020031	Pfdn5	Mus musculus prefoldin 5 (Pfdn5), mRNA.	832	545.4	-2.45728
scl48676.4_117	NM_010922	Mrpl40	Mus musculus mitochondrial ribosomal protein L40 (Mrpl40), mRNA.	553.4	269	-2.45393
scl0214489.1_247	XM_128528	BC003965	Mus musculus cDNA sequence BC003965 (BC003965), mRNA.	735.5	453.9	-2.44963
scl0104303.6_291	NM_025859	Arl1	Mus musculus ADP-ribosylation factor-like 1 (Arl1), mRNA.	781.4	502.1	-2.44607
scl018858.5_31	NM_008885	Pmp22	Mus musculus peripheral myelin protein (Pmp22), mRNA.	374.5	99.9	-2.4387
scl0022379.1_143	NM_011711	Fmnl3	Mus musculus formin-like 3 (Fmnl3), mRNA.	728.9	454.5	-2.43838
scl41159.3.1_10	NM_013654	Ccl7	Mus musculus chemokine (C-C motif) ligand 7 (Ccl7), mRNA.	331.6	58.8	-2.43584
scl50948.6.850_26	NM_025272	Atp6v0e	Mus musculus ATPase, H+ transporting, V0 subunit (Atp6v0e), mRNA.	761.8	494.7	-2.42667
scl020393.12_71	NM_011361	Sgk	Mus musculus serum/glucocorticoid regulated kinase (Sgk), mRNA.	705.5	439.4	-2.42504
scl24121.4.1_71	NM_009877	Cdkn2a	Mus musculus cyclin-dependent kinase inhibitor 2A (Cdkn2a), mRNA.	724.1	458.1	-2.42488
scl22947.3.8_31	NM_009113	S100a13	Mus musculus S100 calcium binding protein A13 (S100a13), mRNA.	366.9	101.1	-2.42455
scl069790.3_16	NM_027212	Thrap6	Mus musculus thyroid hormone receptor associated protein 6 (Thrap6), mRNA.	354.3	93	-2.41714
scl0052357.1_307	NM_133791	D8Ertd594e	Mus musculus DNA segment, Chr 8, ERATO Doi 594, expressed (D8Ertd594e), mRNA.	716.2	457.9	-2.41212
scl052120.1_108	NM_133970	D8Ertd354e	Mus musculus DNA segment, Chr 8, ERATO Doi 354, expressed (D8Ertd354e), mRNA.	546.7	289.5	-2.41027
scl50087.9.265_72	NM_025374	Glo1	Mus musculus glyoxalase 1 (Glo1), mRNA.	750.7	495.6	-2.40671
scl026901.3_41	NM_026794	Deb1	Mus musculus differentially expressed in B16F10 1 (Deb1), mRNA.	408.7	154.5	-2.40518
scl066594.3_10	NM_025650	Uqcr	Mus musculus ubiquinol-cytochrome c reductase (6.4kD) subunit (Uqcr), mRNA.	498.6	246.5	-2.40157
scl066212.2_13	NM_024171	Sec61b	Mus musculus Sec61 beta subunit (Sec61b), mRNA.	460.9	211.7	-2.39655
scl0020698.1_299	NM_011451	Sphk1	Mus musculus sphingosine kinase 1 (Sphk1), mRNA.	496.6	258.2	-2.37731
scl027096.1_199	NM_013718	Trappc3	Mus musculus trafficking protein particle complex 3 (Trappc3), mRNA.	517.8	282	-2.37254
scl051800.6_308	NM_016778	Bok	Mus musculus Bcl-2-related ovarian killer protein (Bok), mRNA.	593.3	357.5	-2.37254
scl0017082.1_132	NM_010743	Il1rl1	Mus musculus interleukin 1 receptor-like 1 (Il1rl1), mRNA.	268.9	33.5	-2.37181
scl33558.9.1_16	NM_019716	Orc6l	Mus musculus origin recognition complex, subunit 6-like (S. cerevisiae) (Orc6l), mRNA.	473.2	241.7	-2.36455
scl0003783.1_100	NM_007659	Cdc2a	Mus musculus cell division cycle 2 homolog A (S. pombe) (Cdc2a), mRNA.	541.8	311.6	-2.36211
scl49529.6.1_149	NM_008838	Pigf	Mus musculus phosphatidylinositol glycan, class F (Pigf), mRNA.	449.8	223.5	-2.35468
scl22977.3.91_193	XM_130951	Dpm3	Mus musculus dolichyl-phosphate mannosyltransferase polypeptide 3 (Dpm3), mRNA.	492.8	268.3	-2.35122
scl50678.6_219	NM_207666	Egfl9	Mus musculus EGF-like-domain, multiple 9 (Egfl9), transcript variant 2, mRNA.	431.2	206.8	-2.35102
scl20055.4.1_10	NM_025947	Dncl2a	Mus musculus dynein, cytoplasmic, light chain 2A (Dncl2a), mRNA.	561.9	341.5	-2.34321
scl0237082.4_163	NM_172782	Nxt2		364.2	144.3	-2.34223
scl0011799.1_42	NM_009689	Birc5	Mus musculus baculoviral IAP repeat-containing 5 (Birc5), mRNA.	465.9	248.8	-2.33666
scl0218397.1_12	NM_145452	Rasa1	Mus musculus RAS p21 protein activator 1 (Rasa1), mRNA.	516.2	300.2	-2.33445
scl020509.5_60	NM_031196	Slc19a1	Mus musculus solute carrier family 19 (sodium/hydrogen exchanger), member 1 (Slc19a1), mRNA.	378.3	165	-2.32899
scl0014700.2_203	NM_025277	Gng10	Mus musculus guanine nucleotide binding protein (G protein), gamma 10 (Gng10), mRNA.	293.2	85.6	-2.31723
scl36156.3_7	NM_010333	Edg5	Mus musculus endothelial differentiation, sphingolipid G-protein-coupled receptor, 5 (Edg5), mRNA.	489.6	283.2	-2.31471
scl013823.22_328	NM_013813	Epb4.1l3	Mus musculus erythrocyte protein band 4.1-like 3 (Epb4.1l3), mRNA.	209.4	4.1	-2.31239
scl0020088.2_249	NM_011297	Rps24	Mus musculus ribosomal protein S24 (Rps24), transcript variant 1, mRNA.	418.8	213.9	-2.31154
scl014115.17_10	NM_007992	Fbln2	Mus musculus fibulin 2 (Fbln2), mRNA.	242.8	39.7	-2.30771
scl53186.10.89_4	NM_019428	Rpp30	Mus musculus ribonuclease P/MRP 30kDa subunit (human) (Rpp30), mRNA.	489.5	286.4	-2.30771
scl000993.1_5	NM_018796	Eef1b2	Mus musculus eukaryotic translation elongation factor 1 beta 2 (Eef1b2), mRNA.	514.4	313.8	-2.30233
scl53834.2_155	NM_013898	Timm8a	Mus musculus translocase of inner mitochondrial membrane 8 homolog a (yeast) (Timm8a), mRNA.	430.7	230.9	-2.3006
scl49316.10.1_12	XM_148071	Dnajb11	Mus musculus DnaJ (Hsp40) homolog, subfamily B, member 11 (Dnajb11), mRNA.	555.6	356.7	-2.29863
scl18044.4_44	NM_053257	Rpl31	Mus musculus ribosomal protein L31 (Rpl31), mRNA.	342	143.6	-2.29754
scl0022337.2_130	NM_009504	Vdr	Mus musculus vitamin D receptor (Vdr), mRNA.	275.1	80.6	-2.28892
scl017846.2_20	NM_144514	Commd1	Mus musculus COMM domain containing 1 (Commd1), mRNA.	360.3	171.8	-2.27531
scl0019171.2_204	NM_013640	Psmb10	Mus musculus proteasome (prosome, macropain) subunit, beta type 10 (Psmb10), mRNA.	530	342.5	-2.273
scl44090.4_104	NM_153529	Nrn1	Mus musculus neuritin 1 (Nrn1), mRNA.	529.2	345.8	-2.2634
scl0170658.2_22	XM_355517	Ndufs5	Mus musculus NADH dehydrogenase (ubiquinone) Fe-S protein 5 (Ndufs5), mRNA.	520.7	337.6	-2.26269
scl0107734.5_7	NM_027098	Mrpl30	Mus musculus mitochondrial ribosomal protein L30 (Mrpl30), mRNA.	496.6	314.1	-2.26126
scl51713.6.3_46	NM_025797	Cyb5	Mus musculus cytochrome b-5 (Cyb5), mRNA.	491.6	309.2	-2.26102
scl057785.2_9	NM_021329	Rangnrf	Mus musculus RAN guanine nucleotide release factor (Rangnrf), mRNA.	345.6	167.2	-2.25139
scl37704.3.1_30	NM_025317	Mrpl54	Mus musculus mitochondrial ribosomal protein L54 (Mrpl54), mRNA.	416.1	237.9	-2.25091
scl11702.1.1_1	NM_145964	BC002199	Mus musculus cDNA sequence BC002199 (BC002199), mRNA.	451.7	275.2	-2.24674
scl0012443.2_42	NM_007631	Ccnd1	Mus musculus cyclin D1 (Ccnd1), mRNA.	253.1	77.1	-2.24551
scl0012334.2_163	NM_009794	Capn2	Mus musculus calpain 2 (Capn2), mRNA.	396.9	222	-2.24279
scl34420.4.1_19	NM_153582	Cklfsf4	Mus musculus chemokine-like factor super family 4 (Cklfsf4), mRNA.	460.2	285.8	-2.24155
scl068240.2_29	NM_026632	Rpa3	Mus musculus replication protein A3 (Rpa3), mRNA.	305	131.3	-2.2398
scl27010.17_214	NM_011182	Pscd3	Mus musculus pleckstrin homology, Sec7 and coiled-coil domains 3 (Pscd3), mRNA.	503	329.9	-2.2383
scl0027401.1_148	NM_013787	Skp2	Mus musculus S-phase kinase-associated protein 2 (p45) (Skp2), mRNA.	310.2	139.4	-2.23249
scl0076497.2_72	NM_029632	Ppp1r11	Mus musculus protein phosphatase 1, regulatory (inhibitor) subunit 11 (Ppp1r11), mRNA.	477.6	308.8	-2.22737
scl014548.2_14	NM_010270	Mrps33	Mus musculus mitochondrial ribosomal protein S33 (Mrps33), mRNA.	330.1	162	-2.22557
scl067678.4_130	NM_026309	Lsm3	Mus musculus LSM3 homolog, U6 small nuclear RNA associated (S. cerevisiae) (Lsm3), mRNA.	406.8	239.6	-2.22324
scl39638.4.1_92	NM_022891	Rpl23	Mus musculus ribosomal protein L23 (Rpl23), mRNA.	373.5	207.5	-2.22011
scl0018117.1_185	NM_010926	Noc4	Mus musculus neighbor of Cox4 (Noc4), mRNA.	329.8	165.1	-2.21669
scl015903.3_124	NM_008321	Idb3	Mus musculus inhibitor of DNA binding 3 (Idb3), mRNA.	472.3	308.5	-2.21431
scl0002716.1_33	NM_011327	Scp2	Mus musculus sterol carrier protein 2, liver (Scp2), mRNA.	436.2	272.5	-2.21405
scl37933.6_401	NM_025514	D10Ertd641e	Mus musculus DNA segment, Chr 10, ERATO Doi 641, expressed (D10Ertd641e), mRNA.	400.1	236.9	-2.21272
scl35001.15_103	NM_031257	Plekha2	Mus musculus pleckstrin homology domain-containing, family A (phosphoinositide binding specific) member 2 (Plekha2), mRNA.	448.2	287.9	-2.20493
scl31161.4.1_8	NM_023331	Mrpl46	Mus musculus mitochondrial ribosomal protein L46 (Mrpl46), mRNA.	381	224.5	-2.19451
scl23992.2.1_33	NM_007671	Cdkn2c	Mus musculus cyclin-dependent kinase inhibitor 2C (p18, inhibits CDK4) (Cdkn2c), mRNA.	409.8	256.1	-2.18667
scl000586.1_12	NM_010926	Noc4	Mus musculus neighbor of Cox4 (Noc4), mRNA.	379.4	226.1	-2.18554
scl0004033.1_10	NM_019767	Arpc1a	Mus musculus actin related protein 2/3 complex, subunit 1A (Arpc1a), mRNA.	262.4	112.5	-2.1758
scl44367.7.1_13	NM_008903	Ppap2a	Mus musculus phosphatidic acid phosphatase 2a (Ppap2a), mRNA.	281.3	131.7	-2.17493
scl52675.8.401_6	NM_017375	Ostf1	Mus musculus osteoclast stimulating factor 1 (Ostf1), mRNA.	277.9	129.8	-2.17056
scl0001945.1_52	XM_131162	Snx7	Mus musculus sorting nexin 7 (Snx7), mRNA.	272.8	125.3	-2.16879
scl33701.2.1_102	NM_053162	Mrpl34	Mus musculus mitochondrial ribosomal protein L34 (Mrpl34), mRNA.	409.3	261.9	-2.1685
scl00326618.1_92	XM_134274	Tpm4		310.7	166.2	-2.15987
scl013723.9_229	NM_010330	Emb	Mus musculus embigin (Emb), mRNA.	291	147.8	-2.15594
scl54041.11.98_19	NM_145630	Pdk3	Mus musculus pyruvate dehydrogenase kinase, isoenzyme 3 (Pdk3), mRNA.	322.2	180	-2.1529
scl0018933.1_65	NM_011127	Prrx1	Mus musculus paired related homeobox 1 (Prrx1), mRNA.	190.3	48.9	-2.15045
scl17197.4_15	NM_178598	Tagln2	Mus musculus transgelin 2 (Tagln2), mRNA.	188.6	51.1	-2.1383
scl078134.3_260	NM_175271	Gpr23	Mus musculus G protein-coupled receptor 23 (Gpr23), mRNA.	378.3	243	-2.1313
scl00089.1_20	NM_019502	Fxc1	Mus musculus fractured callus expressed transcript 1 (Fxc1), mRNA.	283.2	151.8	-2.1186
scl018542.3_8	NM_008788	Pcolce	Mus musculus procollagen C-proteinase enhancer protein (Pcolce), mRNA.	372.3	243.6	-2.10958
scl0003742.1_4	NM_025387	Tmem14c		373.1	245.7	-2.10517
scl33477.9_38	NM_024191	Arl2bp	Mus musculus ADP-ribosylation factor-like 2 binding protein (Arl2bp), mRNA.	268.6	141.3	-2.10483
scl016653.1_47	NM_021284	Kras2	Mus musculus Kirsten rat sarcoma oncogene 2, expressed (Kras2), mRNA.	346.2	219.7	-2.10209
scl0066212.1_0	NM_024171	Sec61b	Mus musculus Sec61 beta subunit (Sec61b), mRNA.	240.3	116.1	-2.09412
scl021804.11_211	NM_009365	Tgfb1i1	Mus musculus transforming growth factor beta 1 induced transcript 1 (Tgfb1i1), mRNA.	187.3	65.1	-2.08707
scl21464.11_314	NM_175224	Metap1	Mus musculus methionyl aminopeptidase 1 (Metap1), mRNA.	362.5	240.8	-2.08529
scl0234664.3_26	NM_144931	Appbp1	Mus musculus amyloid beta precursor protein binding protein 1 (Appbp1), mRNA.	290	169.2	-2.08207
scl068092.4_14	NM_026554	Ncbp2	Mus musculus nuclear cap binding protein subunit 2 (Ncbp2), mRNA.	233.7	113	-2.08171
scl056289.4_79	NM_019713	Rassf1	Mus musculus Ras association (RalGDS/AF-6) domain family 1 (Rassf1), mRNA.	200.9	80.9	-2.07918
scl0001044.1_79	NM_022992	Arl6ip5	Mus musculus ADP-ribosylation factor-like 6 interacting protein 5 (Arl6ip5), mRNA.	318.2	199.1	-2.07591
scl30008.5_1	NM_007472	Aqp1	Mus musculus aquaporin 1 (Aqp1), mRNA.	201.4	83.3	-2.07225
scl014356.3_2	NM_019502	Fxc1	Mus musculus fractured callus expressed transcript 1 (Fxc1), mRNA.	205.4	89.6	-2.06371
scl33502.12_190	NM_008610	Mmp2	Mus musculus matrix metalloproteinase 2 (Mmp2), mRNA.	184	69.1	-2.06032
scl47677.6.2_17	NM_009775	Bzrp	Mus musculus benzodiazepine receptor, peripheral (Bzrp), mRNA.	339.7	225.2	-2.05881
scl0083921.1_123	NM_031997	Tmem2	Mus musculus transmembrane protein 2 (Tmem2), mRNA.	187.7	73.7	-2.0569
scl23476.5_13	NM_009498	Vamp3	Mus musculus vesicle-associated membrane protein 3 (Vamp3), mRNA.	270.6	158.3	-2.05038
scl17453.8_267	NM_028320	Adipor1		311.4	202.1	-2.03862
scl19661.4.1_12	NM_013935	Ptpla	Mus musculus protein tyrosine phosphatase-like (proline instead of catalytic arginine), member a (Ptpla), mRNA.	143.5	35.2	-2.03463
scl0056438.1_154	NM_019712	Rbx1	Mus musculus ring-box 1 (Rbx1), mRNA.	264.1	158.5	-2.02366
scl35670.14_0	NM_024427	Tpm1	Mus musculus tropomyosin 1, alpha (Tpm1), mRNA.	266.6	161.3	-2.02243
scl0002972.1_431	NM_178794	U2af1-rs2	Mus musculus U2 small nuclear ribonucleoprotein auxiliary factor (U2AF) 1, related sequence 2 (U2af1-rs2), mRNA.	193	88.2	-2.02036
scl0056330.1_0	NM_019746	Pdcd5	Mus musculus programmed cell death 5 (Pdcd5), mRNA.	174.8	70.1	-2.01995
scl0003645.1_147	NM_022885	Slc30a5	Mus musculus solute carrier family 30 (zinc transporter), member 5 (Slc30a5), mRNA.	283.7	179.3	-2.0187
scl0024030.2_121	NM_011885	Mrps12	Mus musculus mitochondrial ribosomal protein S12 (Mrps12), mRNA.	249.8	145.9	-2.01662
scl44710.17.1_26	NM_009369	Tgfbi	Mus musculus transforming growth factor, beta induced (Tgfbi), mRNA.	178.7	75.1	-2.01536
scl22501.2_29	NM_053102	Sep15	Mus musculus selenoprotein (Sep15), mRNA.	236.1	134.3	-2.00775
scl49610.9.216_11	NM_199448	Fez2	Mus musculus fasciculation and elongation protein zeta 2 (zygin II) (Fez2), mRNA.	223.6	122.9	-2.00303
scl020610.4_145	NM_019929	Sumo3		258.4	158.3	-2.00043
scl45684.12_151	NM_145928	D14Ertd226e	Mus musculus DNA segment, Chr 14, ERATO Doi 226, expressed (D14Ertd226e), mRNA.	294.9	196.5	-1.993
scl000628.1_299	NM_024191	Arl2bp	Mus musculus ADP-ribosylation factor-like 2 binding protein (Arl2bp), mRNA.	175.3	77.5	-1.99034
scl0002627.1_6	BC019668	Taf12	Mus musculus TAF12 RNA polymerase II, TATA box binding protein (TBP)-associated factor (Taf12), mRNA.	269.6	172.8	-1.98588
scl44342.6.5_4	NM_013826	Mocs2	Mus musculus molybdenum cofactor synthesis 2 (Mocs2), mRNA.	246.1	149.9	-1.98318
scl0228410.3_8	NM_145529	Cstf3	Mus musculus cleavage stimulation factor, 3 pre-RNA, subunit 3 (Cstf3), mRNA.	229	133.6	-1.97955
scl014825.4_307	NM_008176	Cxcl1	Mus musculus chemokine (C-X-C motif) ligand 1 (Cxcl1), mRNA.	242.8	148.2	-1.97589
scl058194.8_43	NM_021389	Sh3kbp1	Mus musculus SH3-domain kinase binding protein 1 (Sh3kbp1), mRNA.	197.9	103.9	-1.97313
scl019288.3_2	NM_008987	Ptx3	Mus musculus pentaxin related gene (Ptx3), mRNA.	246.3	157	-1.95085
scl0107449.1_138	NM_029770	Unc5b	Mus musculus unc-5 homolog B (C. elegans) (Unc5b), mRNA.	108.4	20.3	-1.94498
scl0003930.1_2	NM_015740	Bloc1s1		227	140.2	-1.93852
scl00110959.1_154	NM_033080	D7Rp2e	Mus musculus DNA segment, Chr 7, Roswell Park 2 complex, expressed (D7Rp2e), mRNA.	217.2	130.6	-1.93752
scl000234.1_15	NM_008761	Fxyd5	Mus musculus FXYD domain-containing ion transport regulator 5 (Fxyd5), mRNA.	201.4	115.2	-1.93551
scl013808.8_24	NM_007933	Eno3	Mus musculus enolase 3, beta muscle (Eno3), mRNA.	161.7	77.2	-1.92686
scl21082.4.1_25	XM_149096	Prrx2	Mus musculus paired related homeobox 2 (Prrx2), mRNA.	139.5	55.7	-1.92324
scl072795.9_17	NM_028360	Ttc19		241.2	157.7	-1.92169
scl0245877.1_146	NM_144941	BC019977	Mus musculus cDNA sequence BC019977 (BC019977), mRNA.	173.9	90.9	-1.91908
scl30730.6_511	NM_007672	Cdr2	Mus musculus cerebellar degeneration-related 2 (Cdr2), mRNA.	173.5	90.9	-1.91698
scl018933.1_11	NM_011127	Prrx1	Mus musculus paired related homeobox 1 (Prrx1), mRNA.	111.3	29.4	-1.91328
scl0059043.2_22	NM_021539	Wsb2	Mus musculus WD repeat and SOCS box-containing 2 (Wsb2), mRNA.	227.8	146	-1.91275
scl43223.12.1_25	NM_021710	Ap4s1	Mus musculus adaptor-related protein complex AP-4, sigma 1 (Ap4s1), mRNA.	168.7	87.4	-1.91009
scl54514.7_209	NM_025437	Eif1ay	Mus musculus eukaryotic translation initiation factor 1A, Y-linked (Eif1ay), mRNA.	121	40.3	-1.90687
scl0015530.1_184	NM_008305	Hspg2	Mus musculus perlecan (heparan sulfate proteoglycan 2) (Hspg2), mRNA.	175.9	95.4	-1.9058
scl00102791.2_289	NM_133986	Tcta		129.5	49.1	-1.90526
scl0240514.1_161	NM_198616	AI842788		203.9	124.8	-1.89818
scl46587.11.1_61	NM_008873	Plau	Mus musculus plasminogen activator, urokinase (Plau), mRNA.	132.7	54	-1.89597
scl52449.4.351_12	XM_193940	Bloc1s2		143.3	66.1	-1.88762
scl0015507.1_320	NM_013560	Hspb1	Mus musculus heat shock protein 1 (Hspb1), mRNA.	221.9	144.8	-1.88705
scl29713.3_34	NM_022992	Arl6ip5	Mus musculus ADP-ribosylation factor-like 6 interacting protein 5 (Arl6ip5), mRNA.	203	127.3	-1.8791
scl067681.3_8	NM_026310	Mrpl18	Mus musculus mitochondrial ribosomal protein L18 (Mrpl18), mRNA.	134.6	59.6	-1.87506
scl42796.25_96	XM_127139	Eml1	Mus musculus echinoderm microtubule associated protein like 1 (Eml1), mRNA.	124.6	51.1	-1.86629
scl52550.23_145	NM_144792	Tmem23		137.3	64.1	-1.86451
scl15964.10_1	NM_010476	Hsd17b7	Mus musculus hydroxysteroid (17-beta) dehydrogenase 7 (Hsd17b7), mRNA.	211	138.1	-1.86273
scl25760.31.1_106	NM_010228	Flt1	Mus musculus FMS-like tyrosine kinase 1 (Flt1), mRNA.	121	49.6	-1.8537
scl0218121.14_31	NM_153546	Oact1	Mus musculus O-acyltransferase (membrane bound) domain containing 1 (Oact1), mRNA.	139.4	68.5	-1.85065
scl0001459.1_7	NM_019650	Gosr2	Mus musculus golgi SNAP receptor complex member 2 (Gosr2), mRNA.	127.7	57	-1.84942
scl25391.9_273	NM_011673	Ugcg	Mus musculus UDP-glucose ceramide glucosyltransferase (Ugcg), mRNA.	138.4	69.9	-1.83569
scl43291.3.1_16	NM_011658	Twist1	Mus musculus twist gene homolog 1 (Drosophila) (Twist1), mRNA.	151.9	84.2	-1.83059
scl33261.5_41	NM_024219	Hsbp1	Mus musculus heat shock factor binding protein 1 (Hsbp1), mRNA.	120.4	53.9	-1.82282
scl0170942.1_210	NM_133362	Erdr1	Mus musculus erythroid differentiation regulator 1 (Erdr1), mRNA.	167.3	102.7	-1.81023
scl44249.4_7	NM_134065	AU040950	Mus musculus expressed sequence AU040950 (AU040950), mRNA.	136.1	71.5	-1.81023
scl000766.1_20	NM_008801	Pde6d	Mus musculus phosphodiesterase 6D, cGMP-specific, rod, delta (Pde6d), mRNA.	150.7	86.4	-1.80821
scl0056068.2_195	NM_019496	Ammecr1	Mus musculus Alport syndrome, mental retardation, midface hypoplasia and elliptocytosis chromosomal region gene 1 homolog (human) (Ammecr1), mRNA.	130.6	68	-1.79657
scl44068.10_181	NM_134060	Slc35b3	Mus musculus solute carrier family 35, member B3 (Slc35b3), mRNA.	181.1	120	-1.78604
scl0004056.1_143	NM_019767	Arpc1a	Mus musculus actin related protein 2/3 complex, subunit 1A (Arpc1a), mRNA.	160.5	100.1	-1.78104
scl0002499.1_186	NM_134099	Fbxo4	Mus musculus F-box only protein 4 (Fbxo4), mRNA.	148.4	88.3	-1.77887
scl0002476.1_437	NM_134090	Kdelr3	Mus musculus KDEL (Lys-Asp-Glu-Leu) endoplasmic reticulum protein retention receptor 3 (Kdelr3), mRNA.	139.7	79.6	-1.77887
scl33600.4.1_1	NM_024184	Asf1b	Mus musculus ASF1 anti-silencing function 1 homolog B (S. cerevisiae) (Asf1b), mRNA.	163.5	103.9	-1.77525
scl54546.18_0	NM_019710	Smc1l1	Mus musculus SMC (structural maintenance of chromosomes 1)-like 1 (S. cerevisiae) (Smc1l1), mRNA.	123.2	63.9	-1.77305
scl25332.2_140	NM_026821	D4Bwg0951e	Mus musculus DNA segment, Chr 4, Brigham & Womens Genetics 0951 expressed (D4Bwg0951e), mRNA.	136.8	77.8	-1.77085
scl0021804.1_159	NM_009365	Tgfb1i1	Mus musculus transforming growth factor beta 1 induced transcript 1 (Tgfb1i1), mRNA.	109.4	50.5	-1.77012
scl18732.66_476	NM_007993	Fbn1	Mus musculus fibrillin 1 (Fbn1), mRNA.	59.7	1.2	-1.76716
scl00215690.2_326	NM_173437	Nav1	Mus musculus neuron navigator 1 (Nav1), mRNA.	136.9	79.2	-1.76118
scl32016.7.22_20	NM_009294	Stx4a	Mus musculus syntaxin 4A (placental) (Stx4a), mRNA.	117.4	59.7	-1.76118
scl00170767.2_151	NM_133231	Rfxap	Mus musculus regulatory factor X-associated protein (Rfxap), mRNA.	149.5	92.8	-1.75358
scl0068797.1_101	NM_026840	Pdgfrl	Mus musculus platelet-derived growth factor receptor-like (Pdgfrl), mRNA.	109.3	53.5	-1.74663
scl021809.2_58	NM_009368	Tgfb3	Mus musculus transforming growth factor, beta 3 (Tgfb3), mRNA.	105	49.6	-1.74351
scl0015051.1_246	NM_010399	H2-T9	Mus musculus histocompatibility 2, T region locus 9 (H2-T9), mRNA.	124.2	69.4	-1.73878
scl35102.50_84	NM_009931	Col4a1	Mus musculus procollagen, type IV, alpha 1 (Col4a1), mRNA.	109.7	55.2	-1.7364
scl37797.29_0	NM_146007	Col6a2	Mus musculus procollagen, type VI, alpha 2 (Col6a2), mRNA.	61.8	7.5	-1.7348
scl067210.1_15	NM_026033	Odag	Mus musculus ocular development associated gene (Odag), mRNA.	121.5	68	-1.72835
scl0000102.1_16	NM_016755	Atp5j	Mus musculus GA repeat binding protein, alpha (Gabpa), mRNA.	130.8	78	-1.72263
scl21044.5.1_1	NM_011923	Angptl2	Mus musculus angiopoietin-like 2 (Angptl2), mRNA.	70.4	17.6	-1.72263
scl15773.8_26	NM_026796	Smyd2	Mus musculus SET and MYND domain containing 2 (Smyd2), mRNA.	130.8	78.7	-1.71684
scl46265.10.1_16	NM_023699	Nfatc4	Mus musculus nuclear factor of activated T-cells, cytoplasmic, calcineurin-dependent 4 (Nfatc4), mRNA.	80.3	28.2	-1.71684
scl47047.39.2_34	NM_011117	Plec1	Mus musculus plectin 1 (Plec1), transcript variant 1, mRNA.	60.1	8.4	-1.71349
scl19617.10_166	NM_008845	Pip5k2a	Mus musculus phosphatidylinositol-4-phosphate 5-kinase, type II, alpha (Pip5k2a), mRNA.	135.2	83.8	-1.71096
scl24691.6_256	NM_023465	Catnbip1	Mus musculus catenin beta interacting protein 1 (Catnbip1), mRNA.	88.4	37.6	-1.70586
scl54487.7.1_9	NM_010216	Figf	Mus musculus c-fos induced growth factor (Figf), mRNA.	71.7	21.1	-1.70415
scl0020438.2_182	NM_009173	Siah1b	Mus musculus seven in absentia 1B (Siah1b), mRNA.	140.2	89.7	-1.70329
scl0002700.1_45	NM_013752	Nbn	Mus musculus nibrin (Nbn), mRNA.	136.5	86.3	-1.7007
scl083962.1_77	NM_146193	Btbd1	Mus musculus BTB (POZ) domain containing 1 (Btbd1), mRNA.	131.6	82.1	-1.69461
scl0387609.5_9	NM_199449	Zhx2	Mus musculus zinc fingers and homeoboxes protein 2 (Zhx2), mRNA.	57.7	105	1.67486
scl28557.1_516	NM_153070	Srgap2		46.2	93.7	1.67669
scl057435.1_222	NM_020568	S3-12	Mus musculus plasma membrane associated protein, S3-12 (S3-12), mRNA.	51.8	101.1	1.69285
scl28709.9_141	NM_030251	Abtb1	Mus musculus ankyrin repeat and BTB (POZ) domain containing 1 (Abtb1), mRNA.	91.9	141.2	1.69285
scl52528.9.1_3	NM_013468	Ankrd1	Mus musculus ankyrin repeat domain 1 (cardiac muscle) (Ankrd1), mRNA.	31.2	82.3	1.70842
scl0209018.32_127	XM_148253	AI315068	Mus musculus expressed sequence AI315068 (AI315068), mRNA.	98.9	150.2	1.71012
scl23030.63_179	NM_030695	Lrba	Mus musculus LPS-responsive beige-like anchor (Lrba), mRNA.	31.3	82.7	1.71096
scl0104175.6_273	NM_145587	Sbk	Mus musculus SH3-binding kinase (Sbk), mRNA.	86	137.6	1.71265
scl32299.7.1_25	NM_019990	Stard10	Mus musculus START domain containing 10 (Stard10), mRNA.	16.3	68.2	1.71517
scl0233913.1_252	NM_145590	BC017158	Mus musculus cDNA sequence BC017158 (BC017158), mRNA.	82.2	134.2	1.716
scl19511.8_175	NM_172659	Slc2a6	Mus musculus solute carrier family 2 (facilitated glucose transporter), member 6 (Slc2a6), mRNA.	67.8	122.3	1.7364
scl0066354.2_231	NM_025507	Skiip	Mus musculus SKI interacting protein (Skiip), mRNA.	79.9	135	1.74115
scl27228.32_300	NM_145070	Hip1r	Mus musculus huntingtin interacting protein 1 related (Hip1r), mRNA.	98.9	154	1.74115
scl26374.22_257	NM_172713	Sdad1	Mus musculus SDA1 domain containing 1 (Sdad1), mRNA.	107.1	162.3	1.74194
scl020924.2_9	NM_013676	Supt5h	Mus musculus suppressor of Ty 5 homolog (S. cerevisiae) (Supt5h), mRNA.	112.1	168.6	1.75205
scl26235.9.1_65	NM_145147	Pgbpll	Mus musculus pseudoautosomal GTP binding protein-like, like (Pgbpll), mRNA.	49.8	106.5	1.75358
scl0002315.1_12	XM_358429		Mus musculus LOC380788 (LOC380788), mRNA.	79.7	136.8	1.75664
scl0002999.1_1356	NM_009373	Tgm2	Mus musculus transglutaminase 2, C polypeptide (Tgm2), mRNA.	5.7	63	1.75815
scl0099031.1_295	NM_145525	Osbpl6	Mus musculus oxysterol binding protein-like 6 (Osbpl6), mRNA.	100.9	158.8	1.76268
scl54440.26.1_53	NM_010413	Hdac6	Mus musculus histone deacetylase 6 (Hdac6), mRNA.	42.5	101.6	1.77159
scl018984.16_308	NM_008898	Por	Mus musculus P450 (cytochrome) oxidoreductase (Por), mRNA.	48.8	108.1	1.77305
scl42451.6.1_16	NM_010907	Nfkbia	Mus musculus nuclear factor of kappa light chain gene enhancer in B-cells inhibitor, alpha (Nfkbia), mRNA.	16.6	77.4	1.7839
scl47390.18.104_38	NM_033074	Tars	Mus musculus threonyl-tRNA synthetase (Tars), mRNA.	36.9	97.7	1.7839
scl00100986.1_185	NM_194462	Akap9	Mus musculus A kinase (PRKA) anchor protein (yotiao) 9 (Akap9), mRNA.	100.4	161.5	1.78604
scl0071782.1_119	NM_027922	D5Ertd585e		97.3	159.2	1.79169
scl0020677.2_120	NM_009238	Sox4	Mus musculus SRY-box containing gene 4 (Sox4), mRNA.	85.8	148.4	1.79657
scl0098733.2_280	NM_178884	AW822216	Mus musculus expressed sequence AW822216 (AW822216), mRNA.	30	93.8	1.80482
scl27730.23_48	NM_153389	Atp10d	Mus musculus ATPase, Class V, type 10D (Atp10d), mRNA.	56.2	120.4	1.80754
scl54291.11_376	NM_172465	Zdhhc9	Mus musculus zinc finger, DHHC domain containing 9 (Zdhhc9), mRNA.	92.3	157.3	1.81291
scl0051810.1_209	NM_016805	Hnrpu	Mus musculus heterogeneous nuclear ribonucleoprotein U (Hnrpu), mRNA.	55.2	122.6	1.82866
scl066659.9_78	NM_019800	Acp6	Mus musculus acid phosphatase 6, lysophosphatidic (Acp6), mRNA.	32.5	101.3	1.83759
scl23040.14.1_27	NM_144896	Pet112l	Mus musculus PET112-like (yeast) (Pet112l), mRNA.	74.5	143.4	1.83822
scl052898.2_0	NM_173742	D11Bwg0434e	Mus musculus DNA segment, Chr 11, Brigham & Womens Genetics 0434 expressed (D11Bwg0434e), mRNA.	138	207.2	1.84011
scl32818.7.1_108	NM_153577	AI428936	Mus musculus expressed sequence AI428936 (AI428936), mRNA.	30	99.6	1.84261
scl00224530.2_232	NM_153151	Acat3	Mus musculus acetyl-Coenzyme A acetyltransferase 3 (Acat3), mRNA.	36.9	107.1	1.84634
scl000041.1_12_REVCOMP	NM_011237	Rad9	Mus musculus RAD9 homolog (S. pombe) (Rad9), mRNA.	70.1	140.5	1.84757
scl39565.12_79	NM_177981	Hap1	Mus musculus huntingtin-associated protein 1 (Hap1), transcript variant 1, mRNA.	52.1	122.5	1.84757
scl0019224.1_106	NM_008969	Ptgs1	Mus musculus prostaglandin-endoperoxide synthase 1 (Ptgs1), mRNA.	55.7	126.5	1.85003
scl37359.31.1_62	NM_011843	Mbc2	Mus musculus membrane bound C2 domain containing protein (Mbc2), mRNA.	142.8	217.5	1.87332
scl0100986.1_13	NM_194462	Akap9	Mus musculus A kinase (PRKA) anchor protein (yotiao) 9 (Akap9), mRNA.	120.8	195.8	1.87506
scl0170716.1_183	NM_130882	Cyp4f13	Mus musculus cytochrome P450, family 4, subfamily f, polypeptide 13 (Cyp4f13), mRNA.	28	103.2	1.87622
scl38496.5_152	NM_026268	Dusp6	Mus musculus dual specificity phosphatase 6 (Dusp6), mRNA.	50.7	126.1	1.87737
scl36431.25.1_92	XM_135190	Scap	Mus musculus Sreb cleavage-activating protein (Scap), mRNA.	146.6	222.6	1.88081
scl014385.8_306	NM_008063	Slc37a4	Mus musculus solute carrier family 37 (glycerol-6-phosphate transporter), member 4 (Slc37a4), mRNA.	29.1	105.4	1.88252
scl15839.11.1_64	NM_010145	Ephx1	Mus musculus epoxide hydrolase 1, microsomal (Ephx1), mRNA.	120.6	197	1.88309
scl44517.9_405	NM_172589	Lhfpl2	Mus musculus lipoma HMGIC fusion partner-like 2 (Lhfpl2), mRNA.	128.2	205	1.88536
scl071743.9_29	NM_027896	Coasy	Mus musculus Coenzyme A synthase (Coasy), mRNA.	110.3	188.1	1.89098
scl26073.20.7_5	NM_009879	Cdv1	Mus musculus carnitine deficiency-associated gene expressed in ventricle 1 (Cdv1), mRNA.	86.9	168.4	1.91116
scl0067549.1_327	NM_026229	Gpr89		55.2	136.9	1.91222
scl21793.3_27	XM_358351	Bcl9	Mus musculus B-cell CLL/lymphoma 9 (Bcl9), mRNA.	136.1	218.1	1.91381
scl054194.1_276	NM_017476	Akap8l	Mus musculus A kinase (PRKA) anchor protein 8-like (Akap8l), mRNA.	141.3	223.5	1.91487
scl0114128.8_210	NM_033521	Laptm4b	Mus musculus lysosomal-associated protein transmembrane 4B (Laptm4b), mRNA.	5.1	87.5	1.91593
scl074569.1_282	NM_183106	Ttc17		141.5	224	1.91645
scl27442.47.1_8	NM_011132	Pole	Mus musculus polymerase (DNA directed), epsilon (Pole), mRNA.	139.7	223.7	1.92428
scl35678.16.1_29	NM_144937	Usp3	Mus musculus ubiquitin specific protease 3 (Usp3), mRNA.	137.8	222.5	1.92788
scl27946.19.1_69	NM_144541	Bre	Mus musculus brain and reproductive organ-expressed protein (Bre), mRNA.	68.6	155.6	1.93952
scl45647.18.1_84	NM_144553	Dlg7	Mus musculus discs, large homolog 7 (Drosophila) (Dlg7), mRNA.	43.8	131	1.94052
scl0108657.5_28	NM_181405	Rnpepl1	Mus musculus arginyl aminopeptidase (aminopeptidase B)-like 1 (Rnpepl1), mRNA.	111.6	200.1	1.94694
scl0272027.1_270	NM_173033	BC057893		44.4	133.3	1.9489
scl0012870.2_25	NM_007752	Cp	Mus musculus ceruloplasmin (Cp), mRNA.	23.8	113.4	1.95231
scl054343.15_6	NM_019426	Atf7ip	Mus musculus activating transcription factor 7 interacting protein (Atf7ip), mRNA.	172.4	262.7	1.95569
scl17454.7_371	NM_028057	Nqo3a2		99.6	190.4	1.95809
scl018693.12_2	NM_008837	Prkcabp	Mus musculus protein kinase C, alpha binding protein (Prkcabp), mRNA.	130.8	221.9	1.95952
scl022224.14_3	NM_009462	Usp10	Mus musculus ubiquitin specific protease 10 (Usp10), mRNA.	90.8	182.2	1.96095
scl33556.12_71	NM_173866	Gpt2		95.7	187.8	1.96426
scl081630.1_308	NM_020625	Zfp297	Mus musculus zinc finger protein 297 (Zfp297), mRNA.	151.3	243.6	1.9652
scl27683.19_361	XM_132143	Srp72	Mus musculus signal recognition particle 72 (Srp72), mRNA.	103.7	197.6	1.97267
scl27764.24_495	XM_132065	B3bp		93.1	187.3	1.97405
scl0003853.1_11	NM_008517	Lta4h	Mus musculus leukotriene A4 hydrolase (Lta4h), mRNA.	70	165	1.97772
scl0001683.1_11	NM_178062	Skiv2l	Mus musculus superkiller viralicidic activity 2-like (S. cerevisiae ) (Skiv2l), mRNA.	117.9	216.8	1.9952
scl027419.6_267	NM_013792	Naglu	Mus musculus alpha-N-acetylglucosaminidase (Sanfilippo disease IIIB) (Naglu), mRNA.	37.3	136.6	1.99695
scl0226026.1_6	NM_153808	Smc5l1	Mus musculus SMC5 structural maintenance of chromosomes 5-like 1 (yeast) (Smc5l1), mRNA.	95.8	196.4	2.0026
scl51010.6.1_116	NM_008743	Nthl1	Mus musculus nth (endonuclease III)-like 1 (E.coli) (Nthl1), mRNA.	161.4	262.2	2.00346
scl0068915.2_300	NM_175137	Vars2l	Mus musculus valyl-tRNA synthetase 2-like (Vars2l), mRNA.	201.7	305.1	2.01452
scl020174.3_1	NM_011304	Ruvbl2	Mus musculus RuvB-like protein 2 (Ruvbl2), mRNA.	199.1	302.9	2.0162
scl0330260.1_61	NM_183308	Pon2	Mus musculus paraoxonase 2 (Pon2), mRNA.	174	278.2	2.01787
scl000567.1_25	NM_007711	Clcn3	Mus musculus chloride channel 3 (Clcn3), transcript variant a, mRNA.	48.4	152.7	2.01828
scl30362.8.2_277	NM_175088	Kdt1	Mus musculus kidney cell line derived transcript 1 (Kdt1), mRNA.	85.2	190.6	2.02284
scl17781.7.1_157	NM_026187	D1Ertd161e	Mus musculus DNA segment, Chr 1, ERATO Doi 161, expressed (D1Ertd161e), mRNA.	147.6	253.3	2.02407
scl28933.2.1_16	NM_007836	Gadd45a	Mus musculus growth arrest and DNA-damage-inducible 45 alpha (Gadd45a), mRNA.	47.4	153.4	2.02531
scl50397.16.1_74	NM_008628	Msh2	Mus musculus mutS homolog 2 (E. coli) (Msh2), mRNA.	92	199.7	2.03222
scl000022.1_12	NM_009949	Cpt2	Mus musculus carnitine palmitoyltransferase 2 (Cpt2), mRNA.	116.4	232.3	2.06408
scl081702.1_30	NM_198010	Ankrd17	Mus musculus ankyrin repeat domain 17 (Ankrd17), transcript variant 1, mRNA.	45.1	161.6	2.06633
scl19472.10_43	NM_139302	Sh3glb2	Mus musculus SH3-domain GRB2-like endophilin B2 (Sh3glb2), mRNA.	190.5	307.3	2.06744
scl0000117.1_15	NM_009315	Taf6	Mus musculus adaptor-related protein complex AP-4, mu 1 (Ap4m1), mRNA.	97.4	215.2	2.07115
scl49769.9_10	NM_025836	M6prbp1	Mus musculus mannose-6-phosphate receptor binding protein 1 (M6prbp1), mRNA.	54	174.4	2.08063
scl40878.26_32	NM_008676	Nbr1	Mus musculus neighbor of Brca1 gene 1 (Nbr1), mRNA.	41	162.6	2.08493
scl0052712.1_238	NM_026107	Zfp535	Mus musculus zinc finger protein 535 (Zfp535), mRNA.	225.3	347	2.08529
scl00101206.2_281	NM_133932	Tada3l	Mus musculus transcriptional adaptor 3 (NGG1 homolog, yeast)-like (Tada3l), mRNA.	241	363.5	2.08814
scl00170753.1_34	NM_133218	Gig1	Mus musculus glucocorticoid induced gene 1 (Gig1), mRNA.	53.4	177.7	2.09447
scl053610.12_290	NM_023144	Nono	Mus musculus non-POU-domain-containing, octamer binding protein (Nono), mRNA.	43.1	168.3	2.0976
scl0002109.1_724	NM_025926	Dnajb4	Mus musculus DnaJ (Hsp40) homolog, subfamily B, member 4 (Dnajb4), mRNA.	78.9	204.3	2.0983
scl34673.5.1_43	NM_198095	Bst2		170	296	2.10037
scl37740.6.1_17	NM_010255	Gamt	Mus musculus guanidinoacetate methyltransferase (Gamt), mRNA.	140.4	267.9	2.10551
scl47063.13.1_72	XM_128145	Top1mt		95.1	223.6	2.1089
scl46398.42.1_4	NM_008477	Ktn1	Mus musculus kinectin 1 (Ktn1), mRNA.	83.6	213.5	2.11361
scl26992.46_0	NM_133901	AI481500	Mus musculus expressed sequence AI481500 (AI481500), mRNA.	65.6	196.8	2.11793
scl40719.31.1_148	NM_145438	Llglh2	Mus musculus lethal giant larvae homolog 2 (Llglh2), mRNA.	90.5	224	2.12548
scl055980.1_58	NM_018864	Impa1	Mus musculus inositol (myo)-1(or 4)-monophosphatase 1 (Impa1), mRNA.	10.2	144.5	2.12808
scl16099.14_15	NM_009230	Soat1	Mus musculus sterol O-acyltransferase 1 (Soat1), mRNA.	175	309.7	2.12937
scl000469.1_48	XM_129211	Psat1	Mus musculus phosphoserine aminotransferase 1 (Psat1), mRNA.	97.9	233.2	2.1313
scl074255.2_27	NM_021535	Smu1		58.7	194.4	2.13258
scl24592.15.1_12	NM_021303	AF155546	Mus musculus cDNA sequence AF155546 (AF155546), mRNA.	170.8	307.3	2.13513
scl20329.42.1_43	NM_177214	Ascc3l1		175.3	312.2	2.1364
scl33440.8_211	NM_024217	Cklfsf3	Mus musculus chemokine-like factor super family 3 (Cklfsf3), mRNA.	206.1	343.6	2.1383
scl27491.7_248	NM_178701	Lrrc5	Mus musculus leucine-rich repeat-containing 5 (Lrrc5), mRNA.	120	258.7	2.14208
scl50683.12_301	NM_019581	Gtpbp2	Mus musculus GTP binding protein 2 (Gtpbp2), mRNA.	226.8	368	2.14983
scl056347.10_39	NM_146200	Eif3s8	Mus musculus eukaryotic translation initiation factor 3, subunit 8 (Eif3s8), mRNA.	153.7	296.3	2.15412
scl0018813.1_104	NM_011119	Pa2g4	Mus musculus proliferation-associated 2G4 (Pa2g4), mRNA.	198.9	342.7	2.15776
scl00226747.2_221	NM_026375	Elys	Mus musculus embryonic large molecule derived from yolk sac (Elys), mRNA.	278.7	423.6	2.16107
scl0002429.1_121	NM_025795	D15Ertd785e	Mus musculus DNA segment, Chr 15, ERATO Doi 785, expressed (D15Ertd785e), mRNA.	191.9	343.9	2.18184
scl014828.8_22	NM_022310	Hspa5	Mus musculus heat shock 70kD protein 5 (glucose-regulated protein) (Hspa5), mRNA.	54.7	207	2.1827
scl066609.1_124	NM_133679	Cryzl1	Mus musculus crystallin, zeta (quinone reductase)-like 1 (Cryzl1), mRNA.	78.2	231.2	2.18469
scl47123.18_98	NM_010884	Ndrg1		250.9	409.9	2.2014
scl40755.5.1_55	NM_177777	D11Wsu47e	Mus musculus DNA segment, Chr 11, Wayne State University 47, expressed (D11Wsu47e), mRNA.	315.5	475.1	2.20303
scl31626.10.1_112	NM_007533	Bckdha	Mus musculus branched chain ketoacid dehydrogenase E1, alpha polypeptide (Bckdha), mRNA.	276.4	439.9	2.21352
scl24019.5_109	NM_009949	Cpt2	Mus musculus carnitine palmitoyltransferase 2 (Cpt2), mRNA.	258.3	430	2.23477
scl057258.1_58	NM_020506	Xpo4	Mus musculus exportin 4 (Xpo4), mRNA.	59.4	231.8	2.23654
scl17984.2_572	NM_138741	Sdpr	Mus musculus serum deprivation response (Sdpr), mRNA.	37.7	213.1	2.24403
scl31984.10.1_28	NM_019564	Prss11	Mus musculus protease, serine, 11 (Igf binding) (Prss11), mRNA.	74.2	254	2.25479
scl44387.13_320	NM_152804	Plk2	Mus musculus polo-like kinase 2 (Drosophila) (Plk2), mRNA.	266.1	448.6	2.26126
scl26735.47.1_66	NM_026298	Ift172	Mus musculus intraflagellar transport 172 (Ift172), mRNA.	164.6	348.8	2.26529
scl40658.10.1_134	NM_172949	D11Ertd759e	Mus musculus DNA segment, Chr 11, ERATO Doi 759, expressed (D11Ertd759e), mRNA.	329.2	514.9	2.26881
scl00353187.1_48	NM_011584	Nr1d2	Mus musculus nuclear receptor subfamily 1, group D, member 2 (Nr1d2), mRNA.	177.1	363.1	2.26951
scl25480.9.1_148	NM_080289	Grhpr	Mus musculus glyoxylate reductase/hydroxypyruvate reductase (Grhpr), mRNA.	278.8	468	2.27692
scl00230233.2_15	NM_026079	Ikbkap	Mus musculus inhibitor of kappa light polypeptide enhancer in B-cells, kinase complex-associated protein (Ikbkap), mRNA.	174.3	365.7	2.28194
scl17783.10_25	NM_170755	BC038286	Mus musculus cDNA sequence BC038286 (BC038286), mRNA.	206.5	403.1	2.29358
scl0014972.1_210	NM_001001892	H2-K1		109.1	306.2	2.29469
scl53274.2_128	NM_010638	Bteb1	Mus musculus basic transcription element binding protein 1 (Bteb1), mRNA.	237.9	435.9	2.29667
scl34581.9.1_48	NM_134118	Gpsn2	Mus musculus glycoprotein, synaptic 2 (Gpsn2), mRNA.	269.5	470.2	2.30255
scl0014567.2_263	NM_010273	Gdi1	Mus musculus guanosine diphosphate (GDP) dissociation inhibitor 1 (Gdi1), mRNA.	298.5	500.4	2.30514
scl0018569.1_4	NM_011050	Pdcd4	Mus musculus programmed cell death 4 (Pdcd4), mRNA.	273.5	477.2	2.30899
scl35027.16.1_147	NM_011848	Nek3	Mus musculus NIMA (never in mitosis gene a)-related expressed kinase 3 (Nek3), mRNA.	294	504.3	2.32284
scl018226.2_9	NM_053074	Nup62	Mus musculus nucleoporin 62 (Nup62), mRNA.	214	424.5	2.32325
scl0226154.4_125	NM_145503	Lzts2	Mus musculus leucine zipper, putative tumor suppressor 2 (Lzts2), mRNA.	415.8	632	2.33486
scl016765.5_129	NM_019641	Stmn1	Mus musculus stathmin 1 (Stmn1), mRNA.	112.6	330	2.33726
scl29881.14.1_1	NM_007599	Capg	Mus musculus capping protein (actin filament), gelsolin-like (Capg), mRNA.	289.7	507.7	2.33846
scl0068379.1_280	NM_028412	Ciz1	Mus musculus CDKN1A interacting zinc finger protein 1 (Ciz1), mRNA.	303.6	522.7	2.34064
scl46496.6.1_3	NM_009393	Tnnc1		58	281.5	2.34928
scl35702.23.1_49	NM_172519	AV340375	Mus musculus expressed sequence AV340375 (AV340375), mRNA.	346.4	574	2.35717
scl33660.5_397	NM_010442	Hmox1	Mus musculus heme oxygenase (decycling) 1 (Hmox1), mRNA.	453.2	689.6	2.37365
scl49651.7_46	NM_009372	Tgif	Mus musculus TG interacting factor (Tgif), mRNA.	262.6	499.5	2.37457
scl50147.4_283	NM_013642	Dusp1	Mus musculus dual specificity phosphatase 1 (Dusp1), mRNA.	347.1	585.3	2.37694
scl39705.9.188_7	NM_177752	6820428D13	Mus musculus hypothetical protein 6820428D13 (6820428D13), mRNA.	290.4	530.2	2.37985
scl23214.8.1_66	NM_174995	Mgst2	Mus musculus microsomal glutathione S-transferase 2 (Mgst2), mRNA.	257.4	509.3	2.40123
scl32703.15.1_0	NM_021549	Pnkp	Mus musculus polynucleotide kinase 3- phosphatase (Pnkp), mRNA.	460.8	723.2	2.41896
scl34134.3_585	NM_080461	Zfp358	Mus musculus zinc finger protein 358 (Zfp358), mRNA.	328.3	591.1	2.41963
scl0066885.2_329	NM_025826	Acadsb	Mus musculus acyl-Coenzyme A dehydrogenase, short/branched chain (Acadsb), mRNA.	238.4	509.9	2.43377
scl28812.19_190	NM_013820	Hk2	Mus musculus hexokinase 2 (Hk2), mRNA.	498.1	773.1	2.43933
scl0001016.1_199	NM_012055	Asns	Mus musculus asparagine synthetase (Asns), mRNA.	135.9	414.9	2.4456
scl42239.4_289	NM_023409	Npc2	Mus musculus Niemann Pick type C2 (Npc2), mRNA.	266.5	565	2.47494
scl53489.23_479	XM_283545	Pacs1	Mus musculus phosphofurin acidic cluster sorting protein 1 (Pacs1), mRNA.	392.8	692.8	2.47712
scl49765.36_30	NM_011218	Ptprs	Mus musculus protein tyrosine phosphatase, receptor type, S (Ptprs), mRNA.	287	590.8	2.48259
scl0056347.2_235	NM_019646	Eif3s8	Mus musculus eukaryotic translation initiation factor 3, subunit 8 (Eif3s8), mRNA.	156.3	464.4	2.48869
scl0017222.2_194	NM_008569	Anapc1	Mus musculus anaphase promoting complex subunit 1 (Anapc1), mRNA.	590.5	904.4	2.49679
scl52860.17_315	NM_028769	Syvn1		628.1	946	2.50229
scl41882.13_532	NM_008698	Nipsnap1	Mus musculus 4-nitrophenylphosphatase domain and non-neuronal SNAP25-like protein homolog 1 (C. elegans) (Nipsnap1), mRNA.	310	630.5	2.50583
scl31408.4_131	NM_030693	Atf5	Mus musculus activating transcription factor 5 (Atf5), mRNA.	449.9	773.8	2.51041
scl0023808.2_287	NM_011791	Ash2l	Mus musculus ash2 (absent, small, or homeotic)-like (Drosophila) (Ash2l), mRNA.	310.5	636.4	2.51308
scl0002118.1_28	NM_008184	Gstm6	Mus musculus glutathione S-transferase, mu 6 (Gstm6), mRNA.	241.5	569.4	2.51574
scl0110960.1_77	NM_033074	Tars	Mus musculus threonyl-tRNA synthetase (Tars), mRNA.	296.6	628.7	2.52127
scl068337.8_322	NM_024223	Crip2	Mus musculus cysteine rich protein 2 (Crip2), mRNA.	113.1	455.7	2.53479
scl45459.17_81	NM_008466	Kpna3	Mus musculus karyopherin (importin) alpha 3 (Kpna3), mRNA.	234.6	577.6	2.53529
scl0001631.1_196	NM_009085	Rpo1-1	Mus musculus RNA polymerase 1-1 (Rpo1-1), mRNA.	314.2	659.9	2.5387
scl000473.1_5	NM_008577	Slc3a2	Mus musculus solute carrier family 3 (activators of dibasic and neutral amino acid transport), member 2 (Slc3a2), mRNA.	514.6	866.8	2.54679
scl0067125.2_158	NM_025982	Sas	Mus musculus sarcoma amplified sequence (Sas), mRNA.	626.1	981.3	2.55047
scl0277333.1_280	NM_199472	MGC68323	Mus musculus similar to glyceraldehyde-3-phosphate dehydrogenase (phosphorylating) (EC 1.2.1.12) - mouse (MGC68323), mRNA.	288.2	656.3	2.56597
scl31155.10_11	NM_008594	Mfge8	Mus musculus milk fat globule-EGF factor 8 protein (Mfge8), mRNA.	434.3	802.9	2.56656
scl023897.2_20	NM_011826	Hs1bp1	Mus musculus HS1 binding protein (Hs1bp1), mRNA.	660.9	1030.3	2.5675
scl54150.7.1_69	NM_023132	Renbp	Mus musculus renin binding protein (Renbp), mRNA.	112.7	490.8	2.57761
scl00192197.1_323	NM_138681	Bcas3	Mus musculus breast carcinoma amplified sequence 3 (Bcas3), mRNA.	509.6	897.8	2.58906
scl21986.3.1_30	NM_144897	Apoa1bp	Mus musculus apolipoprotein A-I binding protein (Apoa1bp), mRNA.	423.8	816.4	2.59395
scl0014664.2_299	NM_008135	Slc6a9	Mus musculus solute carrier family 6 (neurotransmitter transporter, glycine), member 9 (Slc6a9), mRNA.	403	803.4	2.60249
scl52780.10_0	NM_008577	Slc3a2	Mus musculus solute carrier family 3 (activators of dibasic and neutral amino acid transport), member 2 (Slc3a2), mRNA.	48	450.4	2.60466
scl023872.11_215	NM_011809	Ets2	Mus musculus E26 avian leukemia oncogene 2, 3 domain (Ets2), mRNA.	315	723.5	2.61119
scl0014751.2_296	NM_008155	Gpi1	Mus musculus glucose phosphate isomerase 1 (Gpi1), mRNA.	726.4	1137.7	2.61416
scl37238.1_20	NM_145610	Ppan	Mus musculus peter pan homolog (Drosophila) (Ppan), mRNA.	648.7	1064.3	2.61868
scl39322.7.11_5	NM_016905	Galk1	Mus musculus galactokinase 1 (Galk1), mRNA.	825.3	1241.4	2.6192
scl39222.8.1_55	NM_007621	Cbr2	Mus musculus carbonyl reductase 2 (Cbr2), mRNA.	192.3	610.9	2.6218
scl52979.12_115	NM_011050	Pdcd4	Mus musculus programmed cell death 4 (Pdcd4), mRNA.	406.4	861.5	2.65811
scl18742.7_10	NM_011774	Slc30a4	Mus musculus solute carrier family 30 (zinc transporter), member 4 (Slc30a4), mRNA.	325.3	809	2.68458
scl35398.12.2_77	NM_020559	Alas1	Mus musculus aminolevulinic acid synthase 1 (Alas1), mRNA.	889.6	1429.4	2.73223
scl0227620.1_20	XM_130172	Uap1l1		315	885.8	2.75648
scl34224.8.1_50	NM_007806	Cyba	Mus musculus cytochrome b-245, alpha polypeptide (Cyba), mRNA.	711	1285.5	2.75929
scl20105.20_178	NM_028109	Tpx2		693.3	1270.7	2.76148
scl39662.12.1_73	NM_030248	Cdk5rap3	Mus musculus CDK5 regulatory subunit associated protein 3 (Cdk5rap3), mRNA.	1198.1	1888.7	2.83923
scl33221.9.1_1	NM_026014	Ris2	Mus musculus retroviral integration site 2 (Ris2), mRNA.	898.7	1594	2.84217
scl50762.2_0	NM_133662	Ier3	Mus musculus immediate early response 3 (Ier3), mRNA.	1107.6	1815.5	2.84997
scl018412.1_16	NM_011018	Sqstm1	Mus musculus sequestosome 1 (Sqstm1), mRNA.	651.7	1374.8	2.8592
scl013030.16_220	NM_007798	Ctsb	Mus musculus cathepsin B (Ctsb), mRNA.	878.2	1602.3	2.8598
scl50604.11.1_29	NM_026530	E130307M08Rik	Mus musculus RIKEN cDNA E130307M08 gene (E130307M08Rik), mRNA.	1084.7	1835.2	2.87535
scl18503.5_29	NM_144554	Trib3		306.2	1176.7	2.93977
scl011544.1_20	NM_007414	Adprh	Mus musculus ADP-ribosylarginine hydrolase (Adprh), mRNA.	1731.3	2623.3	2.95036
scl014862.2_242	NM_010358	Gstm1	Mus musculus glutathione S-transferase, mu 1 (Gstm1), mRNA.	624.6	1530.7	2.95718
scl068877.8_322	NM_026859	Maf1	Mus musculus MAF1 homolog (yeast) (Maf1), mRNA.	1954.8	3049.9	3.03945
scl26088.14.1_16	NM_009656	Aldh2	Mus musculus aldehyde dehydrogenase 2, mitochondrial (Aldh2), mRNA.	1339.4	2510.8	3.06871
scl29294.14.1_194	NM_012055	Asns	Mus musculus asparagine synthetase (Asns), mRNA.	1469.4	2806.6	3.1262
scl37402.3_73	NM_025982	Sas	Mus musculus sarcoma amplified sequence (Sas), mRNA.	1062.4	2465	3.14693
scl47805.7_5	NM_023168	Grina	Mus musculus glutamate receptor, ionotropic, N-methyl D-asparate-associated protein 1 (glutamate binding) (Grina), mRNA.	2284	3902.6	3.20914
scl026912.9_26	NM_013847	Gcat	Mus musculus glycine C-acetyltransferase (2-amino-3-ketobutyrate-coenzyme A ligase) (Gcat), mRNA.	1555.2	3199.8	3.21606
scl000075.1_18_REVCOMP	NM_133807	AA959742	Mus musculus expressed sequence AA959742 (AA959742), mRNA.	3057.1	4735.6	3.22492
scl021881.14_30	NM_009388	Tkt	Mus musculus transketolase (Tkt), mRNA.	2978	4744.6	3.24714
scl0015598.1_13	NM_010490	Iap	Mus musculus intracisternal A particles (Iap), mRNA.	1039.2	2889.4	3.26722
scl0319168.1_1	NM_175659	Hist1h2ah	Mus musculus histone 1, H2ah (Hist1h2ah), mRNA.	4969.5	7795.2	3.45113
scl021991.1_200	NM_009415	Tpi1		6232.8	9532	3.51841
