# Supplementary material for: AP-2α regulates migration of GN-11 neurons via a specific genetic programme involving the Axl receptor tyrosine kinase
Source: BMC Biol. 2009 May 22;7:25. doi: 10.1186/1741-7007-7-25 (PMC2700071; doi:10.1186/1741-7007-7-25)
Supplement: Additional file 2 — Table of differentially expressed genes in AP-2α -/- versus +/- mouse embryo fibroblasts (MEFs). Microarray analysis (Whole Mouse Genome Agilent 44 K) was performed on RNA obtained from three different preparations of AP-2α +/- or -/- mouse embryo fibroblasts. The complete list of 1492 modulated genes (p < 0.01; fold change > 1.5) is shown. [file 1741-7007-7-25-S2.xls]

## Sheet: Mouse intersez geni modulati ne
Sequence ID	Primary Sequence Name	Sequence Code	Sequence Name(s)	Sequence Description	Accession #	Sequence Control Type	Sequence Source	Log(Error)	Log(Ratio)	Ratio	Fold Change	P-value	X Dev	Fail Code(s)	Flagged?	Log(Intensity)	Intensity for AP-2alpha +/- MEFs	Intensity for AP-2alpha -/- MEFs	Control Type	Data Control?	Abs(Fold Change)
1095584	Slc22al2	NM_009203	Slc22al2	solute carrier family 22 (organic cation transporter)-like 2	NM_009203		ref	0.00798	-0.02079	0.95325	-1.04905	0.00913	-2.60709	OK	FALSE	4.04963	11531.2	10994.6		FALSE	1.04905
1107330	5730427N09Rik	NM_021552	5730427N09Rik	RIKEN cDNA 5730427N09 gene	NM_021552		ref	0.00768	-0.02165	0.95137	-1.05111	0.00481	-2.81927	OK	FALSE	4.49521	32077.8	30524		FALSE	1.05111
1112041	1810004I06Rik	NM_024220	1810004I06Rik	RIKEN cDNA 1810004I06 gene	NM_024220		ref	0.00823	0.02261	1.05343	1.05343	0.00604	2.74564	OK	FALSE	4.48143	29544.3	31136.3		FALSE	1.05343
1122848	Vapa	NM_013933	Vapa	vesicle-associated membrane protein, associated protein A	NM_013933		ref	0.00869	0.02745	1.06525	1.06525	0.00159	3.15802	OK	FALSE	4.48102	29768.1	31218.6		FALSE	1.06525
1125615	2310003F16Rik	NM_026318	2310003F16Rik	RIKEN cDNA 2310003F16 gene	NM_026318		ref	0.0082	0.02926	1.06969	1.06969	0.00036	3.56886	OK	FALSE	4.25437	17487.8	18502.4		FALSE	1.06969
1099237	Stx12	NM_133887	Stx12	syntaxin 12	NM_133887		ref	0.01144	0.02976	1.07092	1.07092	0.00931	2.60055	OK	FALSE	3.97053	9057.41	9699.74		FALSE	1.07092
1098111	2010203J19Rik	NM_025919	2010203J19Rik	RIKEN cDNA 2010203J19 gene	NM_025919		ref	0.01139	0.03057	1.07292	1.07292	0.00731	2.6826	OK	FALSE	5.26134	176531	189353		FALSE	1.07292
1118443	B230104P22Rik	AK020957	B230104P22Rik	RIKEN cDNA B230104P22 gene	AK020957		gb	0.01236	-0.03243	0.92804	-1.07754	0.00868	-2.62439	OK	FALSE	4.40341	26752.8	24886.3		FALSE	1.07754
1114820	Jtb	NM_206924	Jtb	Mus musculus jumping translocation breakpoint (Jtb), mRNA [NM_206924]	NM_206924		ref	0.00882	0.03247	1.07764	1.07764	0.00023	3.68272	OK	FALSE	3.85279	6869.14	7406.93		FALSE	1.07764
1114798	D10Ertd214e	NM_134007	D10Ertd214e	DNA segment, Chr 10, ERATO Doi 214, expressed	NM_134007		ref	0.01134	0.03277	1.07837	1.07837	0.00387	2.88827	OK	FALSE	4.02391	10199.8	10987.1		FALSE	1.07837
1129918	Rpl13	NM_016738	Rpl13	ribosomal protein L13	NM_016738		ref	0.01072	0.03288	1.07864	1.07864	0.00216	3.06776	OK	FALSE	5.27906	184705	196289		FALSE	1.07864
1122234	Bat3	NM_057171	Bat3	HLA-B-associated transcript 3	NM_057171		ref	0.01294	-0.03333	0.92612	-1.07977	0.00997	-2.57687	OK	FALSE	3.60703	4210.75	3889.18		FALSE	1.07977
1104147	XM_193663	XM_193663	XM_193663	Mus musculus similar to 40S ribosomal protein S2 (LOC268539), mRNA [XM_193663]	XM_193663		ref	0.01208	0.03375	1.08081	1.08081	0.00522	2.79322	OK	FALSE	5.16486	140636	152056		FALSE	1.08081
1122760	1110002A21Rik	NM_026123	1110002A21Rik	RIKEN cDNA 1110002A21 gene	NM_026123		ref	0.01056	0.03376	1.08084	1.08084	0.00139	3.19742	OK	FALSE	4.07342	11406	12324.6		FALSE	1.08084
1111208	3200001F09Rik	NM_027935	3200001F09Rik	RIKEN cDNA 3200001F09 gene	NM_027935		ref	0.01157	-0.03402	0.92465	-1.08149	0.00326	-2.94189	OK	FALSE	4.45904	29953.9	27733.9		FALSE	1.08149
1122605	0610040D20Rik	NM_023153	0610040D20Rik	RIKEN cDNA 0610040D20 gene	NM_023153		ref	0.01257	0.03461	1.08295	1.08295	0.0059	2.75302	OK	FALSE	4.4991	30364	32829.9		FALSE	1.08295
1099450	AK087671	AK087671	AK087671	Mus musculus 2 days pregnant adult female ovary cDNA, RIKEN full-length enriched library, clone:E330001O17 product:receptor (calcitonin) activity modifying protein 2, full insert sequence.	AK087671		gb	0.01131	-0.03465	0.92332	-1.08305	0.00219	-3.06277	OK	FALSE	3.7863	6399.35	5914.37		FALSE	1.08305
1121667	Atp5c1	NM_020615	Atp5c1	ATP synthase, H+ transporting, mitochondrial F1 complex, gamma polypeptide 1	NM_020615		ref	0.01126	0.03489	1.08366	1.08366	0.00194	3.09967	OK	FALSE	4.97559	91008	98521.8		FALSE	1.08366
1122445	Dri2	NM_019689	Dri2	dead ringer homolog 2 (Drosophila)	NM_019689		ref	0.01114	-0.03536	0.92182	-1.08482	0.00151	-3.17309	OK	FALSE	3.60131	4180.92	3833.75		FALSE	1.08482
1108857	Brd2	NM_010238	Brd2	bromodomain containing 2	NM_010238		ref	0.01351	-0.0355	0.92151	-1.08517	0.00858	-2.62828	OK	FALSE	4.34324	23216.7	21338.5		FALSE	1.08517
1102983	0610008C08Rik	NM_026673	0610008C08Rik	RIKEN cDNA 0610008C08 gene	NM_026673		ref	0.01277	0.03556	1.08534	1.08534	0.00534	2.7857	OK	FALSE	3.81133	6265.5	6816.96		FALSE	1.08534
1102418	Rab11a	NM_017382	Rab11a	RAB11a, member RAS oncogene family	NM_017382		ref	0.00916	0.03581	1.08596	1.08596	9e-05	3.91103	OK	FALSE	4.30205	19439.3	20686.8		FALSE	1.08596
1118949	BC038311	BC021612	BC038311	cDNA sequence BC038311	BC021612		gb	0.00915	0.03659	1.08789	1.08789	6e-05	3.99964	OK	FALSE	3.70389	4852.36	5281.96		FALSE	1.08789
1118921	NAP113018-1	NAP113018-1	NAP113018-1	Unknown	NAP113018-1		nap	0.01416	0.03659	1.0879	1.0879	0.00978	2.58335	OK	FALSE	3.91165	7839.99	8528.18		FALSE	1.0879
1129166	Sara1	NM_009120	Sara1	SAR1a gene homolog 1 (S. cerevisiae)	NM_009120		ref	0.01324	-0.03668	0.91902	-1.08812	0.00559	-2.77109	OK	FALSE	4.58959	42918.1	35366.6		FALSE	1.08812
1115993	2610313E07Rik	AK075941	2610313E07Rik	RIKEN cDNA 2610313E07 gene	AK075941		gb	0.0142	-0.0368	0.91875	-1.08843	0.00955	-2.59154	OK	FALSE	4.06884	12329.1	11270.9		FALSE	1.08843
1108903	D11Ertd672e	NM_026559	D11Ertd672e	DNA segment, Chr 11, ERATO Doi 672, expressed	NM_026559		ref	0.01222	0.03713	1.08926	1.08926	0.00237	3.03906	OK	FALSE	4.67074	45131.1	49011.3		FALSE	1.08926
1103913	BC003479	NM_145428	BC003479	cDNA sequence BC003479	NM_145428		ref	0.01441	-0.03719	0.91794	-1.0894	0.00984	-2.58147	OK	FALSE	3.997	10411.5	9581.52		FALSE	1.0894
1107437	Plekhc1	BC033436	Plekhc1	pleckstrin homology domain containing, family C (with FERM domain) member 1	BC033436		gb	0.01228	0.03721	1.08947	1.08947	0.00244	3.03047	OK	FALSE	4.5469	34059.2	37043.4		FALSE	1.08947
1127305	3230401O13Rik	NM_146200	3230401O13Rik	RIKEN cDNA 3230401O13 gene	NM_146200		ref	0.0123	0.03744	1.09004	1.09004	0.00234	3.04312	OK	FALSE	4.77151	57440.5	60980.8		FALSE	1.09004
1124885	Sqstm1	NM_011018	Sqstm1	sequestosome 1	NM_011018		ref	0.01301	0.03764	1.09053	1.09053	0.00383	2.89184	OK	FALSE	5.10384	121850	132706		FALSE	1.09053
1125676	Slc25a17	NM_011399	Slc25a17	solute carrier family 25 (mitochondrial carrier; peroxisomal membrane protein), member 17	NM_011399		ref	0.01222	-0.03768	0.9169	-1.09063	0.00204	-3.08433	OK	FALSE	4.14619	14672.7	13399.6		FALSE	1.09063
1115790	1110057H19Rik	NM_025409	1110057H19Rik	RIKEN cDNA 1110057H19 gene	NM_025409		ref	0.01429	-0.03787	0.91649	-1.09112	0.00803	-2.65096	OK	FALSE	4.39898	26357	23917.3		FALSE	1.09112
1097058	2510027N19Rik	NM_026330	2510027N19Rik	RIKEN cDNA 2510027N19 gene	NM_026330		ref	0.01422	0.03793	1.09126	1.09126	0.00766	2.66674	OK	FALSE	3.96277	8797.6	9602.45		FALSE	1.09126
1128066	2410018D16Rik	NM_134017	2410018D16Rik	RIKEN cDNA 2410018D16 gene	NM_134017		ref	0.01471	0.03824	1.09205	1.09205	0.00932	2.59993	OK	FALSE	3.59356	3795.15	4067.02		FALSE	1.09205
1117620	Rpl44	NM_019865	Rpl44	ribosomal protein L44	NM_019865		ref	0.01001	-0.03832	0.91556	-1.09223	0.00013	-3.82703	OK	FALSE	5.0192	109571	100174		FALSE	1.09223
1122141	Cpsf2	BF142805	Cpsf2	cleavage and polyadenylation specific factor 2	BF142805		gb	0.01208	-0.03849	0.9152	-1.09266	0.00144	-3.18649	OK	FALSE	3.99413	10352.2	9472.85		FALSE	1.09266
1125537	Mrpl43	NM_053164	Mrpl43	mitochondrial ribosomal protein L43	NM_053164		ref	0.00788	0.039	1.09395	1.09395	7.43211e-07	4.94972	OK	FALSE	4.09658	11973.7	13084		FALSE	1.09395
1101696	Snx9	AK004449	Snx9	sorting nexin 9	AK004449		gb	0.01417	0.03902	1.09399	1.09399	0.00591	2.75259	OK	FALSE	3.80525	6113.86	6698.35		FALSE	1.09399
1116765	TC1010418	TC1010418	TC1010418	RL3_HUMAN 60S ribosomal protein L3 (HIV-1 TAR RNA binding protein B) (TARBP-B). [Human] {Homo sapiens}, partial (13%) [TC1010418]	TC1010418		tc	0.01157	0.03906	1.09411	1.09411	0.00073	3.37647	OK	FALSE	4.57012	35541.9	38894.6		FALSE	1.09411
1128014	NAP071064-1	NAP071064-1	NAP071064-1	Unknown	NAP071064-1		nap	0.01391	0.03921	1.09448	1.09448	0.00482	2.81913	OK	FALSE	4.46587	27969.9	30597.8		FALSE	1.09448
1106257	Gm137	XM_131359	Gm137	Mus musculus similar to NADH dehydrogenase (LOC230075), mRNA [XM_131359]	XM_131359		ref	0.01473	0.03928	1.09467	1.09467	0.00766	2.66689	OK	FALSE	4.46766	28116	30790.4		FALSE	1.09467
1100212	BC030401	BC030401	BC030401	Mus musculus mRNA similar to RIKEN cDNA 9030624G23 gene (cDNA clone MGC:40732 IMAGE:5362444), complete cds	BC030401		gb	0.01522	-0.03931	0.91345	-1.09475	0.0098	-2.58286	OK	FALSE	3.27845	1985.63	1819.09		FALSE	1.09475
1126134	Smarca4	NM_011417	Smarca4	Mus musculus SWI/SNF related, matrix associated, actin dependent regulator of chromatin, subfamily a, member 4 (Smarca4), mRNA [NM_011417]	NM_011417		ref	0.01417	-0.03933	0.91341	-1.0948	0.00551	-2.77565	OK	FALSE	4.06052	12029.3	11001.1		FALSE	1.0948
1118736	4933400B15Rik	NM_019832	4933400B15Rik	RIKEN cDNA 4933400B15 gene	NM_019832		ref	0.01393	0.03946	1.09512	1.09512	0.00463	2.83204	OK	FALSE	3.42432	2547.84	2788.09		FALSE	1.09512
1120975	2610034E13Rik	NM_029365	2610034E13Rik	RIKEN cDNA 2610034E13 gene	NM_029365		ref	0.0138	-0.03955	0.91296	-1.09534	0.00417	-2.86494	OK	FALSE	3.61858	4349.55	4000.01		FALSE	1.09534
1109350	D11Wsu99e	NM_138598	D11Wsu99e	DNA segment, Chr 11, Wayne State University 99, expressed	NM_138598		ref	0.01322	0.03957	1.09541	1.09541	0.00276	2.99313	OK	FALSE	3.80866	6152.56	6740.82		FALSE	1.09541
1129209	7420700H20Rik	NM_019814	7420700H20Rik	RIKEN cDNA 7420700H20 gene	NM_019814		ref	0.01431	0.03958	1.09543	1.09543	0.00568	2.76572	OK	FALSE	3.57926	3637.89	4007.34		FALSE	1.09543
1127203	Vps29	NM_019780	Vps29	vacuolar protein sorting 29 (S. pombe)	NM_019780		ref	0.01161	0.03963	1.09556	1.09556	0.00064	3.41388	OK	FALSE	4.33577	20726.8	22757.3		FALSE	1.09556
1105403	Ik	NM_011879	Ik	IK cytokine	NM_011879		ref	0.01462	-0.0398	0.91243	-1.09598	0.00648	-2.72259	OK	FALSE	4.43067	28248.8	25816.1		FALSE	1.09598
1097761	1110038F14Rik	NM_054099	1110038F14Rik	RIKEN cDNA 1110038F14 gene	NM_054099		ref	0.01326	0.03994	1.09632	1.09632	0.00259	3.01251	OK	FALSE	3.95709	8658.72	9490.66		FALSE	1.09632
1121730	Rps14	NM_020600	Rps14	ribosomal protein S14	NM_020600		ref	0.01357	-0.0401	0.91181	-1.09672	0.00312	-2.95567	OK	FALSE	5.6463	464615	423291		FALSE	1.09672
1115544	2410005H09Rik	NM_146183	2410005H09Rik	RIKEN cDNA 2410005H09 gene	NM_146183		ref	0.01455	0.04079	1.09846	1.09846	0.00505	2.80366	OK	FALSE	3.94198	8363.13	9170.7		FALSE	1.09846
1120562	4931426N11Rik	NM_172579	4931426N11Rik	RIKEN cDNA 4931426N11 gene	NM_172579		ref	0.0156	-0.04081	0.91032	-1.09852	0.00889	-2.61644	OK	FALSE	3.95914	9556.56	8686.29		FALSE	1.09852
1109428	Mrps26	NM_207207	Mrps26	Mus musculus expressed sequence AI648866 (AI648866), mRNA [NM_207207]	NM_207207		ref	0.01118	0.04092	1.09881	1.09881	0.00025	3.66148	OK	FALSE	3.69468	4725.73	5190.77		FALSE	1.09881
1109782	9130022B02Rik	NM_028994	9130022B02Rik	RIKEN cDNA 9130022B02 gene	NM_028994		ref	0.01036	0.0412	1.0995	1.0995	7e-05	3.97628	OK	FALSE	4.2685	17737.6	19490.8		FALSE	1.0995
1124403	Akr1b3	NM_009658	Akr1b3	aldo-keto reductase family 1, member B3 (aldose reductase)	NM_009658		ref	0.01024	-0.04123	0.90943	-1.09959	6e-05	-4.02704	OK	FALSE	4.11755	13908.6	12422.3		FALSE	1.09959
1121250	Lztr1	BB114402	Lztr1	leucine-zipper-like transcriptional regulator, 1	BB114402		gb	0.01527	-0.04163	0.90859	-1.1006	0.00642	-2.72562	OK	FALSE	3.51233	3417.05	3118.69		FALSE	1.1006
1101740	ENSMUST00000056776	ENSMUST00000056776	ENSMUST00000056776	Unknown	ENSMUST00000056776		ens	0.01522	-0.04195	0.90792	-1.10141	0.00583	-2.75691	OK	FALSE	4.04728	11785.1	10790.1		FALSE	1.10141
1117121	1110033J19Rik	NM_025405	1110033J19Rik	RIKEN cDNA 1110033J19 gene	NM_025405		ref	0.00974	0.04197	1.10145	1.10145	2e-05	4.30842	OK	FALSE	4.26737	17649.7	19436.8		FALSE	1.10145
1103385	Polr2g	NM_026329	Polr2g	polymerase (RNA) II (DNA directed) polypeptide G	NM_026329		ref	0.01163	-0.04205	0.90771	-1.10167	0.0003	-3.61612	OK	FALSE	4.48306	31935.6	28979.8		FALSE	1.10167
1128347	Ndfip1	AK050560	Ndfip1	Mus musculus adult pancreas islet cells cDNA, RIKEN full-length enriched library, clone:C820018D16 product:Nedd4 WW binding protein 5, full insert sequence.	AK050560		gb	0.01398	0.04207	1.10173	1.10173	0.00262	3.00931	OK	FALSE	3.97616	9107.16	9901.6		FALSE	1.10173
1122393	Rpl19	NM_009078	Rpl19	ribosomal protein L19	NM_009078		ref	0.01399	0.04221	1.10207	1.10207	0.00256	3.01605	OK	FALSE	5.10454	123105	131643		FALSE	1.10207
1129009	1500011L16Rik	NM_026899	1500011L16Rik	RIKEN cDNA 1500011L16 gene	NM_026899		ref	0.0131	0.04223	1.10212	1.10212	0.00127	3.22278	OK	FALSE	3.93464	8265.5	8971.4		FALSE	1.10212
1103418	Cops4	NM_012001	Cops4	COP9 (constitutive photomorphogenic) homolog, subunit 4 (Arabidopsis thaliana)	NM_012001		ref	0.01085	0.04228	1.10224	1.10224	0.0001	3.89487	OK	FALSE	4.37629	22678.3	24981		FALSE	1.10224
1118427	Eif4g2	NM_013507	Eif4g2	eukaryotic translation initiation factor 4, gamma 2	NM_013507		ref	0.01509	0.04232	1.10235	1.10235	0.00503	2.80535	OK	FALSE	3.87776	7272.1	7911.37		FALSE	1.10235
1127791	1810015H18Rik	NM_027314	1810015H18Rik	RIKEN cDNA 1810015H18 gene	NM_027314		ref	0.01437	0.04274	1.10341	1.10341	0.00295	2.97324	OK	FALSE	3.77427	5660.84	6250.12		FALSE	1.10341
1121512	LOC193403	XM_111405	LOC193403	Mus musculus similar to SPI3C (LOC193403), mRNA [XM_111405]	XM_111405		ref	0.01629	0.04285	1.10371	1.10371	0.00851	2.63123	OK	FALSE	4.00638	9677.2	10655.5		FALSE	1.10371
1101781	1110033P22Rik	NM_026823	1110033P22Rik	RIKEN cDNA 1110033P22 gene	NM_026823		ref	0.01146	-0.04286	0.90603	-1.10372	0.00018	-3.74062	OK	FALSE	4.59322	41246.9	37377.3		FALSE	1.10372
1126093	Fxc1	NM_019502	Fxc1	fractured callus expressed transcript 1	NM_019502		ref	0.00851	0.04309	1.10431	1.10431	4.1598e-07	5.0615	OK	FALSE	3.89493	7475.45	8282.77		FALSE	1.10431
1109378	9130413I22Rik	NM_026242	9130413I22Rik	RIKEN cDNA 9130413I22 gene	NM_026242		ref	0.01611	-0.04312	0.90547	-1.1044	0.00744	-2.67665	OK	FALSE	5.16143	153020	138772		FALSE	1.1044
1128128	1110021N07Rik	NM_024207	1110021N07Rik	RIKEN cDNA 1110021N07 gene	NM_024207		ref	0.00804	-0.04325	0.9052	-1.10472	7.45827e-08	-5.37977	OK	FALSE	3.88689	8116.98	7329.74		FALSE	1.10472
1119060	Rpl13a	NM_009438	Rpl13a	ribosomal protein L13a	NM_009438		ref	0.01515	-0.04329	0.90512	-1.10482	0.00426	-2.85832	OK	FALSE	4.99359	103949	93864.7		FALSE	1.10482
1113562	D11Moh34	NM_033568	D11Moh34	DNA segment, Chr 11, KL Mohlke 34	NM_033568		ref	0.01429	-0.04331	0.90508	-1.10488	0.00244	-3.03072	OK	FALSE	4.11712	13778.4	12474.9		FALSE	1.10488
1096111	LOC383111	XM_356882	LOC383111	Mus musculus similar to 60S RIBOSOMAL PROTEIN L29 (P23) (LOC383111), mRNA [XM_356882]	XM_356882		ref	0.01023	0.04348	1.1053	1.1053	2e-05	4.2487	OK	FALSE	4.41252	24598.4	27185.6		FALSE	1.1053
1121893	Slc12a4	NM_009195	Slc12a4	solute carrier family 12, member 4	NM_009195		ref	0.01547	-0.04355	0.90458	-1.10548	0.00487	-2.81576	OK	FALSE	3.7651	6132.24	5534.44		FALSE	1.10548
1128575	ENSMUST00000040268	ENSMUST00000040268	ENSMUST00000040268	Unknown	ENSMUST00000040268		ens	0.01528	0.04369	1.10584	1.10584	0.00424	2.85947	OK	FALSE	3.54778	3369.71	3723.82		FALSE	1.10584
1112688	ENSMUST00000042773	ENSMUST00000042773	ENSMUST00000042773	Unknown	ENSMUST00000042773		ens	0.0137	0.04372	1.10592	1.10592	0.00142	3.1911	OK	FALSE	4.15768	13695.8	15132		FALSE	1.10592
1098824	1500019J17Rik	NM_026398	1500019J17Rik	RIKEN cDNA 1500019J17 gene	NM_026398		ref	0.01047	0.04386	1.10628	1.10628	3e-05	4.18836	OK	FALSE	3.72878	5098.19	5637.66		FALSE	1.10628
1119224	2410004J23Rik	NM_172429	2410004J23Rik	RIKEN cDNA 2410004J23 gene	NM_172429		ref	0.01205	0.04399	1.10659	1.10659	0.00026	3.65051	OK	FALSE	3.84674	6708.85	7402.53		FALSE	1.10659
1127244	Calm1	NM_009790	Calm1	calmodulin 1	NM_009790		ref	0.01385	-0.04408	0.90349	-1.10682	0.00146	-3.1826	OK	FALSE	3.65524	4764.65	4423.58		FALSE	1.10682
1097496	Dgcr6	NM_010047	Dgcr6	DiGeorge syndrome critical region gene 6	NM_010047		ref	0.01502	0.0448	1.10866	1.10866	0.00287	2.98157	OK	FALSE	3.87451	7115.14	7887.63		FALSE	1.10866
1125868	2700085A14Rik	NM_025982	2700085A14Rik	RIKEN cDNA 2700085A14 gene	NM_025982		ref	0.01538	-0.04496	0.90165	-1.10908	0.00346	-2.92338	OK	FALSE	4.64912	47122.3	42482.1		FALSE	1.10908
1120079	Sdc2	NM_008304	Sdc2	syndecan 2	NM_008304		ref	0.01644	0.04498	1.10911	1.10911	0.00623	2.73525	OK	FALSE	3.745	5280.19	5856.65		FALSE	1.10911
1102309	Pcbp2	NM_011042	Pcbp2	poly(rC) binding protein 2	NM_011042		ref	0.01524	0.04501	1.10921	1.10921	0.00313	2.95425	OK	FALSE	4.18675	14404.8	16485.9		FALSE	1.10921
1113912	Cbl	AK077774	Cbl	Casitas B-lineage lymphoma	AK077774		gb	0.01542	-0.04519	0.90119	-1.10965	0.00338	-2.93049	OK	FALSE	3.83193	7164.16	6484.59		FALSE	1.10965
1099206	heat shock factor 1-alpha	Z49206	heat shock factor 1-alpha	M.musculus mRNA for heat shock factor 1-alpha	Z49206		gb	0.01104	-0.04529	0.90096	-1.10993	4e-05	-4.10287	OK	FALSE	5.00787	107534	96935.4		FALSE	1.10993
1112046	4833439L19Rik	NM_133797	4833439L19Rik	RIKEN cDNA 4833439L19 gene	NM_133797		ref	0.01245	-0.04541	0.90073	-1.11021	0.00027	-3.64727	OK	FALSE	4.21749	17391.9	15672.3		FALSE	1.11021
1126471	H2-M2	AY302216	H2-M2	Mus musculus strain P/J MHC class Ib antigen (H2-M2) mRNA, complete cds. [AY302216]	AY302216		gb	0.01731	-0.04562	0.90028	-1.11077	0.00838	-2.63625	OK	FALSE	3.43599	2877.18	2594.07		FALSE	1.11077
1106247	Apoa1bp	NM_144897	Apoa1bp	apolipoprotein A-I binding protein	NM_144897		ref	0.0176	-0.04575	0.90002	-1.11109	0.00934	-2.5994	OK	FALSE	4.26684	19490.3	17540.7		FALSE	1.11109
1111047	Stch	BC039701	Stch	stress 70 protein chaperone, microsome-associated, human homolog	BC039701		gb	0.01371	-0.0459	0.89971	-1.11148	0.00082	-3.34742	OK	FALSE	3.75003	5938.53	5332.09		FALSE	1.11148
1119753	1810037C22Rik	NM_153410	1810037C22Rik	RIKEN cDNA 1810037C22 gene	NM_153410		ref	0.01353	-0.04607	0.89934	-1.11192	0.00066	-3.4054	OK	FALSE	3.86159	7679.74	6900.16		FALSE	1.11192
1129072	E030019A03Rik	AK053156	E030019A03Rik	RIKEN cDNA E030019A03 gene	AK053156		gb	0.01521	-0.04609	0.89931	-1.11196	0.00245	-3.02999	OK	FALSE	3.05174	1191.59	1066.3		FALSE	1.11196
1117745	Erp29	NM_026129	Erp29	endoplasmic reticulum protein 29	NM_026129		ref	0.01295	-0.04613	0.89922	-1.11207	0.00037	-3.56225	OK	FALSE	4.89696	83374.4	74821.2		FALSE	1.11207
1110862	2310016C08Rik	NM_023516	2310016C08Rik	RIKEN cDNA 2310016C08 gene	NM_023516		ref	0.01409	0.04614	1.11209	1.11209	0.00106	3.27502	OK	FALSE	3.47167	2820.61	3133.06		FALSE	1.11209
1114108	Rpl6	NM_011290	Rpl6	ribosomal protein L6	NM_011290		ref	0.01648	0.04646	1.11291	1.11291	0.00483	2.81842	OK	FALSE	5.12616	127522	140311		FALSE	1.11291
1115778	ENSMUST00000033039	ENSMUST00000033039	ENSMUST00000033039	Unknown	ENSMUST00000033039		ens	0.01759	0.04649	1.11299	1.11299	0.00822	2.64289	OK	FALSE	5.2228	158792	176676		FALSE	1.11299
1113550	Qk	U44941	Qk	quaking	U44941		gb	0.01398	-0.04673	0.89798	-1.1136	0.00083	-3.34259	OK	FALSE	3.3253	2253.79	2024.78		FALSE	1.1136
1108536	C80879	NM_011931	C80879	expressed sequence C80879	NM_011931		ref	0.0146	-0.04686	0.89773	-1.11392	0.00133	-3.20963	OK	FALSE	3.93232	8953.69	8190.27		FALSE	1.11392
1109373	Mtmr6	NM_144843	Mtmr6	myotubularin related protein 6	NM_144843		ref	0.01045	-0.04687	0.89769	-1.11397	7.32479e-06	-4.48403	OK	FALSE	4.235	18168.5	16316.8		FALSE	1.11397
1118700	Uqcrc2	NM_025899	Uqcrc2	RIKubiquinol cytochrome c reductase core protein 2	NM_025899		ref	0.01756	0.04692	1.11409	1.11409	0.00754	2.67204	OK	FALSE	4.50307	30211.6	33645.9		FALSE	1.11409
1121871	Srp9	NM_012058	Srp9	signal recognition particle 9	NM_012058		ref	0.01098	0.04694	1.11413	1.11413	2e-05	4.27639	OK	FALSE	4.4547	27429	29813.5		FALSE	1.11413
1097458	BC026588	AK082131	BC026588	cDNA sequence BC026588	AK082131		gb	0.01674	-0.04702	0.8974	-1.11433	0.00497	-2.80904	OK	FALSE	3.92988	8994.26	8098.91		FALSE	1.11433
1104617	Scye1	NM_007926	Scye1	small inducible cytokine subfamily E, member 1	NM_007926		ref	0.0178	0.04721	1.11483	1.11483	0.00798	2.65295	OK	FALSE	4.51347	30906.7	34492.8		FALSE	1.11483
1115870	Tsn	NM_011650	Tsn	translin	NM_011650		ref	0.01442	-0.04732	0.89676	-1.11513	0.00103	-3.28089	OK	FALSE	4.22792	18127.5	15817.2		FALSE	1.11513
1115181	ENSMUST00000050526	ENSMUST00000050526	ENSMUST00000050526	Unknown	ENSMUST00000050526		ens	0.01692	-0.04761	0.89616	-1.11587	0.0049	-2.81322	OK	FALSE	3.91407	8669.27	7772.28		FALSE	1.11587
1123383	Mocs2	NM_013826	Mocs2	molybdenum cofactor synthesis 2	NM_013826		ref	0.01177	-0.04763	0.89612	-1.11592	5e-05	-4.04669	OK	FALSE	3.75375	5999.53	5374.31		FALSE	1.11592
1122926	5031439G07Rik	AK030332	5031439G07Rik	RIKEN cDNA 5031439G07 gene	AK030332		gb	0.01797	-0.04772	0.89593	-1.11616	0.0079	-2.65647	OK	FALSE	3.65958	4835.38	4364.91		FALSE	1.11616
1108555	Npm1	NM_008722	Npm1	nucleophosmin 1	NM_008722		ref	0.01845	0.04783	1.11643	1.11643	0.00953	2.59234	OK	FALSE	5.10751	122545	135675		FALSE	1.11643
1116212	Rpn2	NM_019642	Rpn2	ribophorin II	NM_019642		ref	0.01638	-0.04783	0.89572	-1.11643	0.00351	-2.91945	OK	FALSE	4.53997	36789.9	32782.5		FALSE	1.11643
1126417	Mrpl44	BC019727	Mrpl44	mitochondrial ribosomal protein L44	BC019727		gb	0.01704	0.04785	1.11649	1.11649	0.00497	2.80916	OK	FALSE	3.35616	2148.2	2406.09		FALSE	1.11649
1121270	Atp6v1h	NM_133826	Atp6v1h	ATPase, H+ transporting, lysosomal 50/57kDa, V1 subunit H	NM_133826		ref	0.00698	0.04789	1.11657	1.11657	6.63926e-12	6.86521	OK	FALSE	3.78767	5826.41	6470.86		FALSE	1.11657
1097228	5230400G24Rik	NM_029409	5230400G24Rik	RIKEN cDNA 5230400G24 gene	NM_029409		ref	0.01452	0.0479	1.11661	1.11661	0.00097	3.29941	OK	FALSE	3.96332	8737.26	9734.77		FALSE	1.11661
1120678	3110001D03Rik	NM_025849	3110001D03Rik	RIKEN cDNA 3110001D03 gene	NM_025849		ref	0.01101	0.04804	1.11696	1.11696	1e-05	4.36331	OK	FALSE	3.84194	6580.04	7341.46		FALSE	1.11696
1114188	1110020D10Rik	NM_022329	1110020D10Rik	RIKEN cDNA 1110020D10 gene	NM_022329		ref	0.01335	0.04817	1.11729	1.11729	0.00031	3.60868	OK	FALSE	3.78449	5760.74	6451.3		FALSE	1.11729
1122576	BC005682	NM_033562	BC005682	cDNA sequence BC005682	NM_033562		ref	0.0135	-0.04822	0.89491	-1.11743	0.00036	-3.57142	OK	FALSE	3.92842	9031.14	8052.98		FALSE	1.11743
1112952	NAP059398-1	NAP059398-1	NAP059398-1	Unknown	NAP059398-1		nap	0.01453	0.04847	1.11807	1.11807	0.00085	3.33556	OK	FALSE	4.32129	20002.2	22369.9		FALSE	1.11807
1126864	Ptp4a1	NM_011200	Ptp4a1	protein tyrosine phosphatase 4a1	NM_011200		ref	0.01616	0.04848	1.11809	1.11809	0.00269	3.00066	OK	FALSE	4.09216	11971.3	13261.7		FALSE	1.11809
1129952	Tm4sf6	NM_019656	Tm4sf6	transmembrane 4 superfamily member 6	NM_019656		ref	0.01571	0.04858	1.11835	1.11835	0.00199	3.09205	OK	FALSE	3.90055	7567.6	8509.63		FALSE	1.11835
1119655	Gmpr	NM_025508	Gmpr	guanosine monophosphate reductase	NM_025508		ref	0.01561	-0.04875	0.89382	-1.1188	0.00179	-3.12373	OK	FALSE	3.68105	5093.1	4539.61		FALSE	1.1188
1118463	2410005K17Rik	NM_024462	2410005K17Rik	RIKEN cDNA 2410005K17 gene	NM_024462		ref	0.01576	-0.04891	0.89349	-1.11921	0.00191	-3.10385	OK	FALSE	4.17573	15887.4	14178.2		FALSE	1.11921
1117859	0610009H04Rik	NM_018854	0610009H04Rik	RIKEN cDNA 0610009H04 gene	NM_018854		ref	0.0134	-0.04901	0.89329	-1.11945	0.00026	-3.65607	OK	FALSE	4.19541	16628.3	14812.7		FALSE	1.11945
1109394	Actr3	NM_023735	Actr3	ARP3 actin-related protein 3 homolog (yeast)	NM_023735		ref	0.01789	0.0491	1.11969	1.11969	0.00605	2.74491	OK	FALSE	4.84094	66162.9	74077		FALSE	1.11969
1125208	4933433C09Rik	NM_029408	4933433C09Rik	RIKEN cDNA 4933433C09 gene	NM_029408		ref	0.01419	-0.04914	0.89302	-1.11979	0.00053	-3.46283	OK	FALSE	4.10407	13473.7	12054.6		FALSE	1.11979
1113697	Psmd12	NM_025894	Psmd12	proteasome (prosome, macropain) 26S subunit, non-ATPase, 12	NM_025894		ref	0.01475	0.04923	1.12004	1.12004	0.00084	3.33816	OK	FALSE	3.98649	9286.21	10155.9		FALSE	1.12004
1125886	4933435E07Rik	NM_173180	4933435E07Rik	RIKEN cDNA 4933435E07 gene	NM_173180		ref	0.01578	0.04926	1.1201	1.1201	0.0018	3.12074	OK	FALSE	3.29453	1859.48	2088.06		FALSE	1.1201
1116504	Katna1	NM_011835	Katna1	katanin p60 (ATPase-containing) subunit A1	NM_011835		ref	0.01164	0.04936	1.12037	1.12037	2e-05	4.24113	OK	FALSE	3.66975	4425.82	4960.07		FALSE	1.12037
1116196	Nck1	NM_010878	Nck1	non-catalytic region of tyrosine kinase adaptor protein 1	NM_010878		ref	0.01631	0.04937	1.12038	1.12038	0.00248	3.02608	OK	FALSE	3.57548	3559.34	3991.8		FALSE	1.12038
1101967	1110008F13Rik	NM_026124	1110008F13Rik	RIKEN cDNA 1110008F13 gene	NM_026124		ref	0.01561	0.04944	1.12058	1.12058	0.00154	3.16697	OK	FALSE	4.76198	54938.6	61848.1		FALSE	1.12058
1128205	Foxh1	NM_007989	Foxh1	forkhead box H1	NM_007989		ref	0.01575	-0.04949	0.89229	-1.12071	0.00168	-3.14198	OK	FALSE	4.38792	25925	23126.2		FALSE	1.12071
1126956	Wbp3	NM_011711	Wbp3	Mus musculus WW domain binding protein 3 (Wbp3), mRNA.	NM_011711		ref	0.01367	-0.04977	0.89172	-1.12143	0.00027	-3.63986	OK	FALSE	3.79664	6712.3	5992.06		FALSE	1.12143
1128271	Naca	NM_013608	Naca	nascent polypeptide-associated complex alpha polypeptide	NM_013608		ref	0.0109	0.04994	1.12187	1.12187	4.64962e-06	4.58001	OK	FALSE	4.92812	80484	90113.3		FALSE	1.12187
1119417	BC006965	NM_146031	BC006965	cDNA sequence BC006965	NM_146031		ref	0.01924	0.05007	1.12221	1.12221	0.00925	2.60261	OK	FALSE	4.17796	14237.7	16038		FALSE	1.12221
1122664	2610205E22Rik	NM_170592	2610205E22Rik	RIKEN cDNA 2610205E22 gene	NM_170592		ref	0.01151	0.05049	1.12328	1.12328	1e-05	4.38516	OK	FALSE	3.78428	5734.1	6465.49		FALSE	1.12328
1118267	LOC382371	XM_356468	LOC382371	Mus musculus similar to 60S RIBOSOMAL PROTEIN L29 (P23) (LOC382371), mRNA [XM_356468]	XM_356468		ref	0.01821	0.05089	1.12433	1.12433	0.00519	2.79501	OK	FALSE	4.00275	9500.11	10672.4		FALSE	1.12433
1128994	9130401M01Rik	NM_029418	9130401M01Rik	RIKEN cDNA 9130401M01 gene	NM_029418		ref	0.0082	0.05092	1.12439	1.12439	5.25859e-10	6.21119	OK	FALSE	4.0126	9707.83	10918.3		FALSE	1.12439
1119210	1110007F05Rik	BC055454	1110007F05Rik	RIKEN cDNA 1110007F05 gene	BC055454		gb	0.0176	0.05121	1.12514	1.12514	0.00362	2.90948	OK	FALSE	3.97709	8959.81	10102.9		FALSE	1.12514
1109861	Bri3	NM_018772	Bri3	brain protein I3	NM_018772		ref	0.01349	0.05134	1.1255	1.1255	0.00014	3.80666	OK	FALSE	4.09586	11811.9	13199.8		FALSE	1.1255
1128903	Mrps7	NM_025305	Mrps7	mitchondrial ribosomal protein S7	NM_025305		ref	0.01982	0.0514	1.12563	1.12563	0.00951	2.59326	OK	FALSE	3.47164	2793.75	3157.47		FALSE	1.12563
1108632	NAP000123-003	NAP000123-003	NAP000123-003	Unknown	NAP000123-003		nap	0.01768	0.05146	1.12579	1.12579	0.0036	2.91134	OK	FALSE	4.95472	85142.6	95682.8		FALSE	1.12579
1102152	1810037I17Rik	NM_024461	1810037I17Rik	RIKEN cDNA 1810037I17 gene	NM_024461		ref	0.01657	0.05156	1.12605	1.12605	0.00186	3.11103	OK	FALSE	4.13825	12982.1	14678.1		FALSE	1.12605
1098167	NAP111374-1	NAP111374-1	NAP111374-1	Unknown	NAP111374-1		nap	0.01893	0.05166	1.12631	1.12631	0.00634	2.72945	OK	FALSE	4.25669	17016.6	19213.2		FALSE	1.12631
1113809	Pcx	NM_008797	Pcx	pyruvate carboxylase	NM_008797		ref	0.01736	-0.05181	0.88753	-1.12672	0.00284	-2.9849	OK	FALSE	3.90584	8542.73	7606.93		FALSE	1.12672
1127270	Ube2b	NM_009458	Ube2b	ubiquitin-conjugating enzyme E2B, RAD6 homology (S. cerevisiae)	NM_009458		ref	0.01245	0.05192	1.12699	1.12699	3e-05	4.16866	OK	FALSE	4.00578	9522.42	10795.7		FALSE	1.12699
1102024	Cno	NM_133724	Cno	cappuccino	NM_133724		ref	0.01876	0.052	1.12721	1.12721	0.00556	2.77256	OK	FALSE	3.5073	3026.82	3423.76		FALSE	1.12721
1121193	2610016F04Rik	NM_025847	2610016F04Rik	RIKEN cDNA 2610016F04 gene	NM_025847		ref	0.01807	-0.05203	0.8871	-1.12727	0.00399	-2.87906	OK	FALSE	3.57301	4007.87	3520.42		FALSE	1.12727
1128439	MOR270-1	NM_147068	MOR270-1	Mus musculus olfactory receptor MOR270-1 (MOR270-1), mRNA.	NM_147068		ref	0.01675	0.0521	1.12745	1.12745	0.00187	3.10937	OK	FALSE	3.17372	1432.55	1565.4		FALSE	1.12745
1116236	BC062812	BC062812	BC062812	Mus musculus cDNA clone MGC:73656 IMAGE:3466417, complete cds.	BC062812		gb	0.02013	0.05212	1.1275	1.1275	0.00961	2.58956	OK	FALSE	3.92946	7992.57	9058.28		FALSE	1.1275
1112381	Taf13	NM_025444	Taf13	TAF13 RNA polymerase II, TATA box binding protein (TBP)-associated factor	NM_025444		ref	0.01766	0.05219	1.12768	1.12768	0.00313	2.95458	OK	FALSE	3.86884	6955.16	7873.49		FALSE	1.12768
1118107	Cstb	NM_007793	Cstb	cystatin B	NM_007793		ref	0.01601	0.05219	1.1277	1.1277	0.00112	3.25928	OK	FALSE	4.05543	10775.8	11983.3		FALSE	1.1277
1129500	NAP032794-1	NAP032794-1	NAP032794-1	Unknown	NAP032794-1		nap	0.01644	-0.0522	0.88675	-1.12771	0.0015	-3.17425	OK	FALSE	4.18448	16326.6	14519.4		FALSE	1.12771
1102954	3110001M13Rik	NM_025848	3110001M13Rik	RIKEN cDNA 3110001M13 gene	NM_025848		ref	0.01904	0.0523	1.12797	1.12797	0.00602	2.74682	OK	FALSE	4.22481	15832.7	17905		FALSE	1.12797
1099885	Myst1	NM_026370	Myst1	MYST histone acetyltransferase 1	NM_026370		ref	0.0173	0.0523	1.12799	1.12799	0.0025	3.02341	OK	FALSE	3.83239	6412.65	7214.63		FALSE	1.12799
1101780	2610510D14Rik	NM_025594	2610510D14Rik	RIKEN cDNA 2610510D14 gene	NM_025594		ref	0.01148	-0.05231	0.88652	-1.128	5.19537e-06	-4.55674	OK	FALSE	3.84897	7504.32	6661.27		FALSE	1.128
1098052	Nr2f6	NM_010150	Nr2f6	nuclear receptor subfamily 2, group F, member 6	NM_010150		ref	0.01717	-0.05248	0.88618	-1.12843	0.00224	-3.05646	OK	FALSE	3.85032	7587.43	6746.8		FALSE	1.12843
1097450	BC035537	NM_153535	BC035537	cDNA sequence BC035537	NM_153535		ref	0.01624	-0.05254	0.88606	-1.12859	0.00122	-3.23412	OK	FALSE	3.836	7310.12	6465.96		FALSE	1.12859
1097991	NAP057010-1	NAP057010-1	NAP057010-1	Unknown	NAP057010-1		nap	0.01621	0.05265	1.12887	1.12887	0.00116	3.24783	OK	FALSE	4.13831	12957.6	14612.3		FALSE	1.12887
1113892	Trappc6b	AK035837	Trappc6b	trafficking protein particle complex 6B	AK035837		gb	0.01856	0.05266	1.12892	1.12892	0.00456	2.83683	OK	FALSE	3.57732	3558.28	4019.17		FALSE	1.12892
1118329	Rgs3	NM_134257	Rgs3	Mus musculus regulator of G-protein signaling 3 (Rgs3), mRNA [NM_134257]	NM_134257		ref	0.01623	-0.05279	0.88555	-1.12925	0.00114	-3.25294	OK	FALSE	3.5081	3472.31	3001.68		FALSE	1.12925
1101187	Nol5	NM_018868	Nol5	nucleolar protein 5	NM_018868		ref	0.02047	0.05289	1.12951	1.12951	0.00976	2.58426	OK	FALSE	3.83207	6430.39	7251.88		FALSE	1.12951
1124474	Apeh	NM_146226	Apeh	acylpeptide hydrolase	NM_146226		ref	0.01827	-0.05295	0.88523	-1.12965	0.00376	-2.89765	OK	FALSE	3.77582	6363.25	5611.08		FALSE	1.12965
1107417	Atp6v1f	NM_025381	Atp6v1f	ATPase, H+ transporting, V1 subunit F	NM_025381		ref	0.02053	-0.05319	0.88473	-1.13029	0.00956	-2.59119	OK	FALSE	4.57016	39752.9	34858.7		FALSE	1.13029
1117411	D19Ertd721e	NM_146093	D19Ertd721e	DNA segment, Chr 19, ERATO Doi 721, expressed	NM_146093		ref	0.01729	-0.05319	0.88473	-1.13029	0.0021	-3.07554	OK	FALSE	4.58648	41063.2	36352.8		FALSE	1.13029
1097928	6720467C03Rik	NM_026558	6720467C03Rik	RIKEN cDNA 6720467C03 gene	NM_026558		ref	0.01064	0.05332	1.13063	1.13063	5.42709e-07	5.01056	OK	FALSE	3.71345	4863.18	5500.42		FALSE	1.13063
1110645	Luzp1	NM_024452	Luzp1	leucine zipper protein 1	NM_024452		ref	0.00938	-0.05334	0.88442	-1.13068	1.3122e-08	-5.68447	OK	FALSE	3.89376	8399.3	7336.83		FALSE	1.13068
1126322	Cs	NM_026444	Cs	citrate synthase	NM_026444		ref	0.01828	0.05336	1.13073	1.13073	0.00351	2.91886	OK	FALSE	4.44461	26852.6	29030.5		FALSE	1.13073
1115447	Mrps31	NM_020560	Mrps31	mitochondrial ribosomal protein S31	NM_020560		ref	0.02051	0.05339	1.13081	1.13081	0.00924	2.60314	OK	FALSE	3.70607	4781.33	5405.41		FALSE	1.13081
1107619	Clptm1	NM_019649	Clptm1	cleft lip and palate associated transmembrane protein 1	NM_019649		ref	0.02014	-0.05341	0.88428	-1.13086	0.00802	-2.65138	OK	FALSE	3.77135	6338.38	5528.5		FALSE	1.13086
1106086	Hk1	J05277	Hk1	hexokinase 1	J05277		gb	0.01614	-0.05352	0.88405	-1.13115	0.00091	-3.31703	OK	FALSE	4.07467	12658.6	11152.8		FALSE	1.13115
1102724	LOC331392	NM_198633	LOC331392	Mus musculus similar to Nucleolar phosphoprotein p130 (Nucleolar 130 kDa protein) (140 kDa nucleolar phosphoprotein) (Nopp140) (Nucleolar and coiled-body phosphoprotein 1) (LOC331392), mRNA.	NM_198633		ref	0.01838	-0.05365	0.8838	-1.13148	0.00351	-2.9195	OK	FALSE	3.73715	5821.55	5145.46		FALSE	1.13148
1127358	1110014K08Rik	AK003706	1110014K08Rik	RIKEN cDNA 1110014K08 gene	AK003706		gb	0.0206	0.05373	1.13168	1.13168	0.00912	2.60746	OK	FALSE	3.88221	7191.34	8105.21		FALSE	1.13168
1104288	Cct7	NM_007638	Cct7	chaperonin subunit 7 (eta)	NM_007638		ref	0.01414	0.05386	1.13203	1.13203	0.00014	3.80772	OK	FALSE	4.52412	31471.7	35602.7		FALSE	1.13203
1127128	Igf2bp3	NM_023670	Igf2bp3	insulin-like growth factor 2, binding protein 3	NM_023670		ref	0.01634	0.05392	1.13218	1.13218	0.00097	3.29941	OK	FALSE	3.33045	2021.37	2277.96		FALSE	1.13218
1126059	C030004C14Rik	NM_030153	C030004C14Rik	RIKEN cDNA C030004C14 gene	NM_030153		ref	0.01643	0.05405	1.13253	1.13253	0.001	3.28983	OK	FALSE	3.53032	3197.22	3605.29		FALSE	1.13253
1125603	0610038F07Rik	NM_025333	0610038F07Rik	RIKEN cDNA 0610038F07 gene	NM_025333		ref	0.01639	0.05407	1.13257	1.13257	0.00097	3.29779	OK	FALSE	3.40353	2399.42	2676.74		FALSE	1.13257
1118822	3930401E15Rik	BC018585	3930401E15Rik	RIKEN cDNA 3930401E15 gene	BC018585		gb	0.01738	-0.05412	0.88285	-1.1327	0.00185	-3.11321	OK	FALSE	4.03787	11638.5	10243.6		FALSE	1.1327
1127764	Tmem4	NM_019953	Tmem4	transmembrane protein 4	NM_019953		ref	0.01548	-0.05419	0.8827	-1.13289	0.00046	-3.50026	OK	FALSE	4.29599	21081.3	18586.4		FALSE	1.13289
1096602	Pi4k2a	NM_145501	Pi4k2a	phosphatidylinositol 4-kinase type 2 alpha	NM_145501		ref	0.01578	-0.05428	0.8825	-1.13314	0.00058	-3.43931	OK	FALSE	4.07435	12641.6	11145		FALSE	1.13314
1106801	1110001C03Rik	NM_019979	1110001C03Rik	RIKEN cDNA 1110001C03 gene	NM_019979		ref	0.01482	0.05429	1.13317	1.13317	0.00025	3.66237	OK	FALSE	4.69311	46352.5	52524.7		FALSE	1.13317
1102882	6030410I24Rik	NM_134136	6030410I24Rik	RIKEN cDNA 6030410I24 gene	NM_134136		ref	0.01906	-0.05434	0.88239	-1.13328	0.00437	-2.8502	OK	FALSE	3.91481	8764.43	7756		FALSE	1.13328
1118384	BC068175	BC068175	BC068175	Mus musculus cDNA clone MGC:92993 IMAGE:30550329, complete cds. [BC068175]	BC068175		gb	0.0141	0.05436	1.13333	1.13333	0.00012	3.85489	OK	FALSE	3.64624	4219.67	4753.57		FALSE	1.13333
1124393	1110002H14Rik	NM_026760	1110002H14Rik	RIKEN cDNA 1110002H14 gene	NM_026760		ref	0.01485	0.05437	1.13336	1.13336	0.00025	3.66184	OK	FALSE	4.08808	11525	13038.1		FALSE	1.13336
1103262	Polr2e	BC045521	Polr2e	polymerase (RNA) II (DNA directed) polypeptide E	BC045521		gb	0.01867	0.05442	1.13351	1.13351	0.00355	2.91518	OK	FALSE	4.07361	11275	12506.9		FALSE	1.13351
1116307	MGC56855	NM_177682	MGC56855	hypothetical protein MGC56855	NM_177682		ref	0.01286	0.05445	1.13358	1.13358	2e-05	4.23446	OK	FALSE	4.03642	10210.1	11606.4		FALSE	1.13358
1128275	Mrps17	NM_025450	Mrps17	mitochondrial ribosomal protein S17	NM_025450		ref	0.01875	0.05446	1.1336	1.1336	0.00368	2.90444	OK	FALSE	3.69377	4710.9	5201.49		FALSE	1.1336
1115395	2700083B06Rik	BU609563	2700083B06Rik	RIKEN cDNA 2700083B06 gene	BU609563		gb	0.00868	-0.05454	0.88199	-1.1338	3.28486e-10	-6.2847	OK	FALSE	4.40704	27222.2	24015.7		FALSE	1.1338
1115401	2310047H23Rik	AK079517	2310047H23Rik	RIKEN cDNA 2310047H23 gene	AK079517		gb	0.01713	-0.05457	0.88192	-1.13389	0.00144	-3.18573	OK	FALSE	4.16278	15494.2	13695.1		FALSE	1.13389
1122251	Ext2	NM_010163	Ext2	exostoses (multiple) 2	NM_010163		ref	0.01854	-0.05477	0.88151	-1.13442	0.00314	-2.95392	OK	FALSE	4.2358	18358	16187.5		FALSE	1.13442
1124295	Mgrn1	NM_029657	Mgrn1	mahogunin, ring finger 1	NM_029657		ref	0.01261	-0.05479	0.88147	-1.13447	1e-05	-4.34389	OK	FALSE	4.30644	21580.8	19014.6		FALSE	1.13447
1124772	XM_142002	XM_142002	XM_142002	Mus musculus similar to 60S ribosomal protein L7a (Surfeit locus protein 3) (PLA-X polypeptide) (LOC236917), mRNA [XM_142002]	XM_142002		ref	0.01716	0.05479	1.13447	1.13447	0.00141	3.19254	OK	FALSE	5.34167	207194	234830		FALSE	1.13447
1128011	Sui1-rs1	NM_011508	Sui1-rs1	suppressor of initiator codon mutations, related sequence 1 (S. cerevisiae)	NM_011508		ref	0.00891	0.05481	1.13451	1.13451	7.5293e-10	6.15455	OK	FALSE	4.77051	56345.7	62362.6		FALSE	1.13451
1117372	2310009A18Rik	NM_025517	2310009A18Rik	RIKEN cDNA 2310009A18 gene	NM_025517		ref	0.01549	0.05487	1.13468	1.13468	0.0004	3.54235	OK	FALSE	3.63969	4105.88	4664.95		FALSE	1.13468
1126143	Rplp2	NM_026020	Rplp2	ribosomal protein, large P2	NM_026020		ref	0.01031	-0.05499	0.88108	-1.13498	9.64379e-08	-5.33331	OK	FALSE	5.48829	328722	290071		FALSE	1.13498
1118779	Btf3	NM_145455	Btf3	basic transcription factor 3	NM_145455		ref	0.01663	0.05512	1.13533	1.13533	0.00092	3.31494	OK	FALSE	4.76249	54396.5	62063.1		FALSE	1.13533
1128805	1700123O20Rik	NM_021437	1700123O20Rik	RIKEN cDNA 1700123O20 gene	NM_021437		ref	0.01978	0.05512	1.13533	1.13533	0.00533	2.78631	OK	FALSE	3.51685	3135.5	3526.93		FALSE	1.13533
1104659	Emd	NM_007927	Emd	emerin	NM_007927		ref	0.01414	0.05514	1.13538	1.13538	0.0001	3.89941	OK	FALSE	4.36441	21765.1	24740.2		FALSE	1.13538
1118407	4432417N03Rik	NM_145824	4432417N03Rik	RIKEN cDNA 4432417N03 gene	NM_145824		ref	0.01542	-0.05519	0.88066	-1.13552	0.00034	-3.57999	OK	FALSE	3.48209	3249.69	2855.81		FALSE	1.13552
1111337	2210012G02Rik	NM_025617	2210012G02Rik	RIKEN cDNA 2210012G02 gene	NM_025617		ref	0.01767	0.05524	1.13563	1.13563	0.00177	3.12627	OK	FALSE	3.20534	1506.63	1712.21		FALSE	1.13563
1104103	0610009D10Rik	NM_027862	0610009D10Rik	RIKEN cDNA 0610009D10 gene	NM_027862		ref	0.01292	-0.0555	0.88004	-1.13631	2e-05	-4.29513	OK	FALSE	4.77775	64034.3	56295.2		FALSE	1.13631
1129385	Crtap	NM_019922	Crtap	cartilage associated protein	NM_019922		ref	0.01951	-0.05563	0.87977	-1.13667	0.00435	-2.85143	OK	FALSE	3.88506	8225.86	7249.42		FALSE	1.13667
1111482	Tns	BC037471	Tns	tensin	BC037471		gb	0.01283	-0.05574	0.87956	-1.13694	1e-05	-4.34335	OK	FALSE	4.14113	14765.6	12979.7		FALSE	1.13694
1124695	Snx4	NM_080557	Snx4	sorting nexin 4	NM_080557		ref	0.02146	0.05578	1.13706	1.13706	0.00934	2.59917	OK	FALSE	3.72766	5045.98	5681.71		FALSE	1.13706
1122595	Bcap31	AV094648	Bcap31	B-cell receptor-associated protein 31	AV094648		gb	0.01613	-0.05582	0.87938	-1.13716	0.00054	-3.4609	OK	FALSE	3.98965	10439.4	9180.26		FALSE	1.13716
1113237	2010012O16Rik	AK008216	2010012O16Rik	RIKEN cDNA 2010012O16 gene	AK008216		gb	0.0215	0.05584	1.13721	1.13721	0.00939	2.5976	OK	FALSE	3.60232	3764.74	4261.57		FALSE	1.13721
1127907	2300002G02Rik	NM_172745	2300002G02Rik	RIKEN cDNA 2300002G02 gene	NM_172745		ref	0.01328	0.05587	1.1373	1.1373	3e-05	4.20672	OK	FALSE	4.10671	12002.4	13673.2		FALSE	1.1373
1101769	Ubb	NM_011664	Ubb	ubiquitin B	NM_011664		ref	0.01427	-0.05598	0.87906	-1.13758	9e-05	-3.92355	OK	FALSE	5.11598	139416	122582		FALSE	1.13758
1124664	1700030G05Rik	NM_025505	1700030G05Rik	RIKEN cDNA 1700030G05 gene	NM_025505		ref	0.0207	0.05603	1.13771	1.13771	0.0068	2.70631	OK	FALSE	2.88797	727.467	823.761		FALSE	1.13771
1125355	Rpl9	NM_011292	Rpl9	ribosomal protein L9	NM_011292		ref	0.01287	0.0562	1.13816	1.13816	1e-05	4.36823	OK	FALSE	5.11739	123155	140032		FALSE	1.13816
1117113	Ewsh	NM_007968	Ewsh	Ewing sarcoma homolog	NM_007968		ref	0.01679	0.05623	1.13823	1.13823	0.00081	3.34863	OK	FALSE	3.96431	8679.8	9838.65		FALSE	1.13823
1122337	Sec22l1	NM_011342	Sec22l1	SEC22 vesicle trafficking protein-like 1 (S. cerevisiae)	NM_011342		ref	0.00865	0.05626	1.13832	1.13832	7.91655e-11	6.50218	OK	FALSE	4.11644	12385	13810.6		FALSE	1.13832
1112644	D15Ertd785e	NM_025795	D15Ertd785e	DNA segment, Chr 15, ERATO Doi 785, expressed	NM_025795		ref	0.02008	-0.05638	0.87826	-1.13862	0.005	-2.8071	OK	FALSE	3.4206	2813.89	2468.67		FALSE	1.13862
1109418	NAP113215-1	NAP113215-1	NAP113215-1	Unknown	NAP113215-1		nap	0.02102	0.05639	1.13866	1.13866	0.0073	2.68272	OK	FALSE	3.64596	4142.53	4745.49		FALSE	1.13866
1128034	Nup50	NM_016714	Nup50	nucleoporin 50	NM_016714		ref	0.01034	0.0564	1.13867	1.13867	4.87594e-08	5.45578	OK	FALSE	3.17759	1431.92	1589.47		FALSE	1.13867
1095404	1110005L13Rik	NM_175102	1110005L13Rik	RIKEN cDNA 1110005L13 gene	NM_175102		ref	0.01966	0.05645	1.13882	1.13882	0.00408	2.87226	OK	FALSE	3.70157	4727.57	5362.63		FALSE	1.13882
1101753	Ltbp4	NM_175641	Ltbp4	latent transforming growth factor beta binding protein 4	NM_175641		ref	0.01597	-0.05658	0.87785	-1.13915	0.00039	-3.54393	OK	FALSE	3.56919	3961.7	3475.96		FALSE	1.13915
1117391	Cul3	AF129738	Cul3	cullin 3	AF129738		gb	0.01179	0.05659	1.13917	1.13917	1.57865e-06	4.80101	OK	FALSE	3.87299	6995.8	7994.11		FALSE	1.13917
1099314	1700006C06Rik	NM_025486	1700006C06Rik	RIKEN cDNA 1700006C06 gene	NM_025486		ref	0.01796	-0.05675	0.87751	-1.13958	0.00158	-3.16045	OK	FALSE	4.16727	15759.4	13773.6		FALSE	1.13958
1123917	2610041P16Rik	NM_025641	2610041P16Rik	RIKEN cDNA 2610041P16 gene	NM_025641		ref	0.01463	-0.05687	0.87726	-1.13991	0.0001	-3.88784	OK	FALSE	4.77067	63345.1	55007.9		FALSE	1.13991
1111909	Rpl8	NM_012053	Rpl8	ribosomal protein L8	NM_012053		ref	0.01257	0.05705	1.14039	1.14039	5.69033e-06	4.53758	OK	FALSE	5.33002	200251	228390		FALSE	1.14039
1122737	Grcc9	NM_013539	Grcc9	gene rich cluster, C9 gene	NM_013539		ref	0.01738	-0.05708	0.87683	-1.14047	0.00102	-3.28473	OK	FALSE	3.65699	4841.65	4264.98		FALSE	1.14047
1101957	Hnrpk	AK088462	Hnrpk	heterogeneous nuclear ribonucleoprotein K	AK088462		gb	0.0135	0.05722	1.14082	1.14082	2e-05	4.23876	OK	FALSE	4.63636	40773.1	46518.2		FALSE	1.14082
1117837	Mgst1	NM_019946	Mgst1	microsomal glutathione S-transferase 1	NM_019946		ref	0.01053	-0.05731	0.87638	-1.14106	5.20011e-08	-5.44433	OK	FALSE	3.65097	4839.76	4231.76		FALSE	1.14106
1107695	Nbn	NM_013752	Nbn	nibrin	NM_013752		ref	0.01583	0.05738	1.14124	1.14124	0.00029	3.62368	OK	FALSE	3.33201	2013.57	2307.21		FALSE	1.14124
1105070	Pgm3	NM_028352	Pgm3	phosphoglucomutase 3	NM_028352		ref	0.02156	0.05739	1.14127	1.14127	0.00779	2.66122	OK	FALSE	3.3038	1898.52	2140.51		FALSE	1.14127
1116941	Guca1b	NM_146079	Guca1b	guanylate cyclase activator 1B	NM_146079		ref	0.0139	-0.05739	0.87622	-1.14127	4e-05	-4.12741	OK	FALSE	3.57019	3967	3492.98		FALSE	1.14127
1119774	Cul4b	NM_028288	Cul4b	cullin 4B	NM_028288		ref	0.01374	0.0574	1.14129	1.14129	3e-05	4.17787	OK	FALSE	3.93201	8026.5	9159.54		FALSE	1.14129
1117568	Sqle	NM_009270	Sqle	squalene epoxidase	NM_009270		ref	0.01883	-0.05777	0.87545	-1.14226	0.00216	-3.06773	OK	FALSE	3.98233	10282.2	9060.21		FALSE	1.14226
1103797	Pcbp1	NM_011865	Pcbp1	poly(rC) binding protein 1	NM_011865		ref	0.01296	0.05791	1.14263	1.14263	7.8945e-06	4.46803	OK	FALSE	4.84175	65533	74109.2		FALSE	1.14263
1106522	5730466P16Rik	NM_173453	5730466P16Rik	RIKEN cDNA 5730466P16 gene	NM_173453		ref	0.01377	0.05802	1.14292	1.14292	3e-05	4.21212	OK	FALSE	3.76884	5501.58	6272.22		FALSE	1.14292
1105652	A_51_P157250	A_51_P157250	A_51_P157250	Unknown	A_51_P157250		GenBank	0.01914	-0.05802	0.87494	-1.14294	0.00243	-3.03177	OK	FALSE	3.7234	5624.9	4982.58		FALSE	1.14294
1108736	4930511A21Rik	NM_021529	4930511A21Rik	RIKEN cDNA 4930511A21 gene	NM_021529		ref	0.01419	0.05812	1.1432	1.1432	4e-05	4.09608	OK	FALSE	3.58871	3655.1	4120.35		FALSE	1.1432
1128777	ENSMUST00000054926	ENSMUST00000054926	ENSMUST00000054926	Unknown	ENSMUST00000054926		ens	0.01606	-0.05825	0.87448	-1.14353	0.00029	-3.62632	OK	FALSE	5.19839	169202	147966		FALSE	1.14353
1102932	Zdhhc6	AK077693	Zdhhc6	zinc finger, DHHC domain containing 6	AK077693		gb	0.01935	0.05833	1.14375	1.14375	0.00257	3.01503	OK	FALSE	3.40443	2376.76	2711.55		FALSE	1.14375
1117927	AK033118	AK033118	AK033118	Mus musculus 15 days embryo male testis cDNA, RIKEN full-length enriched library, clone:8030438D22 product:GLYCERALDEHYDE-3-PHOSPHATE DEHYDROGENASE GAPDH (FRAGMENT) homolog [Sus scrofa], full insert sequence	AK033118		gb	0.01895	0.05837	1.14385	1.14385	0.00207	3.07944	OK	FALSE	4.7477	52677.4	60093.5		FALSE	1.14385
1122531	Tgfb1i1	NM_009365	Tgfb1i1	transforming growth factor beta 1 induced transcript 1	NM_009365		ref	0.01629	0.05856	1.14436	1.14436	0.00032	3.59571	OK	FALSE	3.7263	5007.3	5696.68		FALSE	1.14436
1112213	Ssh3bp1	NM_007380	Ssh3bp1	spectrin SH3 domain binding protein 1	NM_007380		ref	0.02193	-0.05857	0.87384	-1.14438	0.00757	-2.6706	OK	FALSE	3.55776	3915.3	3392.84		FALSE	1.14438
1113508	Mor1	NM_008617	Mor1	malate dehydrogenase, mitochondrial	NM_008617		ref	0.01647	0.05874	1.14483	1.14483	0.00036	3.56732	OK	FALSE	5.34402	206638	236864		FALSE	1.14483
1111812	Bat1a	NM_019693	Bat1a	HLA-B-associated transcript 1A	NM_019693		ref	0.02183	0.05879	1.14495	1.14495	0.00709	2.69246	OK	FALSE	3.48073	2789.04	3288.81		FALSE	1.14495
1123228	1200007B05Rik	NM_026165	1200007B05Rik	RIKEN cDNA 1200007B05 gene	NM_026165		ref	0.01689	-0.05883	0.87332	-1.14505	0.0005	-3.48313	OK	FALSE	3.47781	3228.24	2828.44		FALSE	1.14505
1114125	XM_146439	XM_146439	XM_146439	Mus musculus similar to Ribosomal protein L3 (LOC244512), mRNA [XM_146439]	XM_146439		ref	0.02081	0.05909	1.14574	1.14574	0.00452	2.8394	OK	FALSE	4.90702	75568	86442		FALSE	1.14574
1125724	BC030335	NM_173408	BC030335	cDNA sequence BC030335	NM_173408		ref	0.02257	-0.05909	0.87279	-1.14575	0.00883	-2.61862	OK	FALSE	3.3132	2207.61	1931.7		FALSE	1.14575
1125041	Hspa4	NM_008300	Hspa4	heat shock protein 4	NM_008300		ref	0.01865	0.05915	1.1459	1.1459	0.00152	3.17101	OK	FALSE	3.7738	5563.37	6356.34		FALSE	1.1459
1107310	Rpl7a	NM_013721	Rpl7a	ribosomal protein L7a	NM_013721		ref	0.02183	0.05915	1.14592	1.14592	0.00673	2.71016	OK	FALSE	5.34719	211476	235564		FALSE	1.14592
1127569	Maged1	NM_019791	Maged1	melanoma antigen, family D, 1	NM_019791		ref	0.01213	-0.05923	0.87251	-1.14612	1.0499e-06	-4.88205	OK	FALSE	4.64426	47411.4	41412.4		FALSE	1.14612
1126112	Epb4.1l2	AK030757	Epb4.1l2	erythrocyte protein band 4.1-like 2	AK030757		gb	0.01555	-0.05924	0.8725	-1.14614	0.00014	-3.80975	OK	FALSE	4.47259	31948	27835.8		FALSE	1.14614
1102010	Tspyl	NM_009433	Tspyl	testis-specific protein, Y-encoded-like	NM_009433		ref	0.01589	-0.0593	0.87237	-1.1463	0.00019	-3.73085	OK	FALSE	4.13075	14594.1	12778.4		FALSE	1.1463
1123695	Tegt	AK088683	Tegt	testis enhanced gene transcript	AK088683		gb	0.01326	-0.05948	0.872	-1.14679	7.25122e-06	-4.48618	OK	FALSE	3.81357	6991.83	6111.73		FALSE	1.14679
1113377	Arl2bp	NM_024191	Arl2bp	ADP-ribosylation factor-like 2 binding protein	NM_024191		ref	0.01934	-0.05984	0.87129	-1.14772	0.00197	-3.09413	OK	FALSE	4.12447	14322.1	12464.4		FALSE	1.14772
1126065	Vdac2	NM_011695	Vdac2	voltage-dependent anion channel 2	NM_011695		ref	0.01195	0.05988	1.14784	1.14784	5.41465e-07	5.011	OK	FALSE	4.19559	14719.2	16894.6		FALSE	1.14784
1096127	Cdc5l	NM_152810	Cdc5l	cell division cycle 5-like (S. pombe)	NM_152810		ref	0.0167	0.05991	1.14792	1.14792	0.00033	3.58719	OK	FALSE	3.97158	8749.39	10097.3		FALSE	1.14792
1102407	E130304I02Rik	AK021412	E130304I02Rik	RIKEN cDNA E130304I02 gene	AK021412		gb	0.0231	-0.05992	0.87112	-1.14794	0.0095	-2.59352	OK	FALSE	4.35818	24861.7	21640.2		FALSE	1.14794
1128283	Kctd5	NM_027008	Kctd5	potassium channel tetramerisation domain containing 5	NM_027008		ref	0.02246	0.05999	1.14813	1.14813	0.00755	2.67139	OK	FALSE	3.42108	2462.64	2848.33		FALSE	1.14813
1102731	Atp6ap2	AV121721	Atp6ap2	ATPase, H+ transporting, lysosomal accessory protein 2	AV121721		gb	0.02245	-0.06003	0.8709	-1.14824	0.0075	-2.67399	OK	FALSE	4.19691	16876.5	14733.2		FALSE	1.14824
1104613	Eif4e	NM_007917	Eif4e	eukaryotic translation initiation factor 4E	NM_007917		ref	0.01264	0.0601	1.14842	1.14842	1.99267e-06	4.75417	OK	FALSE	3.8155	6106.55	7030.89		FALSE	1.14842
1118751	Gnpat	NM_010322	Gnpat	glyceronephosphate O-acyltransferase	NM_010322		ref	0.01819	0.06011	1.14844	1.14844	0.00095	3.30446	OK	FALSE	3.81301	6083.21	6955.26		FALSE	1.14844
1120488	A830039B04Rik	NM_177045	A830039B04Rik	RIKEN cDNA A830039B04 gene	NM_177045		ref	0.01107	-0.06025	0.87047	-1.1488	5.19621e-08	-5.44446	OK	FALSE	4.12386	14297.1	12431.9		FALSE	1.1488
1104732	Pcolce	NM_008788	Pcolce	procollagen C-proteinase enhancer protein	NM_008788		ref	0.0216	-0.06029	0.87037	-1.14893	0.00524	-2.79202	OK	FALSE	5.16902	158458	137710		FALSE	1.14893
1127307	1110035H23Rik	NM_134076	1110035H23Rik	RIKEN cDNA 1110035H23 gene	NM_134076		ref	0.0103	-0.06035	0.87025	-1.14909	4.58176e-09	-5.86169	OK	FALSE	4.52276	35847	31201.1		FALSE	1.14909
1105126	Sh3bgrl3	NM_080559	Sh3bgrl3	SH3 domain binding glutamic acid-rich protein-like 3	NM_080559		ref	0.02185	-0.06039	0.87019	-1.14918	0.00571	-2.76407	OK	FALSE	4.38628	26131.1	22726.3		FALSE	1.14918
1118576	D16Ium22e	NM_138599	D16Ium22e	DNA segment, Chr 16, Indiana University Medical 22, expressed	NM_138599		ref	0.01877	0.06042	1.14925	1.14925	0.00129	3.21823	OK	FALSE	3.73598	5047.18	5952.38		FALSE	1.14925
1124934	Pabpc2	NM_011033	Pabpc2	poly A binding protein, cytoplasmic 2	NM_011033		ref	0.02101	0.06043	1.1493	1.1493	0.00402	2.87697	OK	FALSE	4.18982	14519	16631.4		FALSE	1.1493
1111837	Tbcc	NM_178385	Tbcc	tubulin-specific chaperone c	NM_178385		ref	0.0147	0.06044	1.14932	1.14932	4e-05	4.11074	OK	FALSE	4.17278	13896.8	15991.6		FALSE	1.14932
1110585	1300012C15Rik	NM_025836	1300012C15Rik	RIKEN cDNA 1300012C15 gene	NM_025836		ref	0.01579	-0.06047	0.87002	-1.14939	0.00013	-3.82943	OK	FALSE	4.56324	39243.8	34171.6		FALSE	1.14939
1124034	NAP115124-1	NAP115124-1	NAP115124-1	Unknown	NAP115124-1		nap	0.01935	0.06049	1.14946	1.14946	0.00177	3.12629	OK	FALSE	4.71862	48878.1	56218.1		FALSE	1.14946
1128529	Fau	NM_007990	Fau	Finkel-Biskis-Reilly murine sarcoma virus (FBR-MuSV) ubiquitously expressed (fox derived)	NM_007990		ref	0.02063	-0.06051	0.86993	-1.14951	0.00335	-2.9333	OK	FALSE	5.38883	262721	229098		FALSE	1.14951
1115072	Pdcd6	NM_011051	Pdcd6	programmed cell death 6	NM_011051		ref	0.01584	0.06054	1.14959	1.14959	0.00013	3.82189	OK	FALSE	4.36925	21845.4	25219.3		FALSE	1.14959
1108105	Leprotl1	NM_026609	Leprotl1	leptin receptor overlapping transcript-like 1	NM_026609		ref	0.00948	0.06062	1.14978	1.14978	1.58739e-10	6.39673	OK	FALSE	3.68323	4495.3	5187.45		FALSE	1.14978
1113566	Cdk9	NM_130860	Cdk9	cyclin-dependent kinase 9 (CDC2-related kinase)	NM_130860		ref	0.01741	0.06064	1.14986	1.14986	0.0005	3.48307	OK	FALSE	4.20862	15122.9	17366.7		FALSE	1.14986
1129076	Dnajb1	NM_018808	Dnajb1	DnaJ (Hsp40) homolog, subfamily B, member 1	NM_018808		ref	0.01765	-0.06069	0.86958	-1.14997	0.00059	-3.43783	OK	FALSE	3.83168	7325.39	6389.26		FALSE	1.14997
1118893	Cacna2d2	NM_020263	Cacna2d2	calcium channel, voltage-dependent, alpha 2/delta subunit 2	NM_020263		ref	0.01645	0.06071	1.15002	1.15002	0.00022	3.68987	OK	FALSE	3.66369	4318.11	4959.53		FALSE	1.15002
1129646	D13Wsu50e	NM_138596	D13Wsu50e	DNA segment, Chr 13, Wayne State University 50, expressed	NM_138596		ref	0.01989	0.06077	1.1502	1.1502	0.00225	3.05556	OK	FALSE	4.28552	18072.5	20772.8		FALSE	1.1502
1119741	Ugcg	NM_011673	Ugcg	UDP-glucose ceramide glucosyltransferase	NM_011673		ref	0.015	-0.06084	0.86929	-1.15037	5e-05	-4.05455	OK	FALSE	3.79908	6747.23	5896.33		FALSE	1.15037
1114000	6130401J04Rik	AK015348	6130401J04Rik	RIKEN cDNA 6130401J04 gene	AK015348		gb	0.02302	0.06085	1.15041	1.15041	0.00821	2.64324	OK	FALSE	3.82997	6343.32	7233.2		FALSE	1.15041
1113004	AK030194	AK030194	AK030194	Mus musculus adult male testis cDNA, RIKEN full-length enriched library, clone:4933415M11 product:ribosomal protein L7a, full insert sequence.	AK030194		gb	0.0207	0.06089	1.15052	1.15052	0.00326	2.94184	OK	FALSE	4.83236	63503.9	73114.1		FALSE	1.15052
1129870	2410004N11Rik	NM_025888	2410004N11Rik	RIKEN cDNA 2410004N11 gene	NM_025888		ref	0.02234	-0.06092	0.86912	-1.15058	0.00639	-2.72685	OK	FALSE	3.76294	6284.31	5358.9		FALSE	1.15058
1099448	AK035614	AK035614	AK035614	Mus musculus adult male urinary bladder cDNA, RIKEN full-length enriched library, clone:9530077F23 product:adenosine deaminase, tRNA-specific 1, full insert sequence.	AK035614		gb	0.02053	-0.06101	0.86894	-1.15083	0.00296	-2.97188	OK	FALSE	3.52105	3563.25	3106		FALSE	1.15083
1116584	LOC382762	XM_356665	LOC382762	Mus musculus similar to ribosomal protein S18, cytosolic [validated] - rat (LOC382762), mRNA [XM_356665]	XM_356665		ref	0.01353	0.06109	1.15103	1.15103	6.28936e-06	4.51642	OK	FALSE	5.25938	169436	195153		FALSE	1.15103
1121674	Tsg101	NM_021884	Tsg101	tumor susceptibility gene 101	NM_021884		ref	0.01807	0.06113	1.15114	1.15114	0.00072	3.38349	OK	FALSE	3.45527	2649.66	3096.55		FALSE	1.15114
1101647	Rpl27a	NM_011975	Rpl27a	ribosomal protein L27a	NM_011975		ref	0.02055	0.06129	1.15157	1.15157	0.00286	2.98254	OK	FALSE	4.43022	25143.5	28920.6		FALSE	1.15157
1095428	Fv4	NM_010245	Fv4	Mus musculus Friend virus susceptibility 4 (Fv4), mRNA.	NM_010245		ref	0.01559	-0.0613	0.86835	-1.15161	8e-05	-3.93258	OK	FALSE	3.83349	7424.41	6451.53		FALSE	1.15161
1123385	B230114H05Rik	BC049153	B230114H05Rik	RIKEN cDNA B230114H05 gene	BC049153		gb	0.01618	-0.06133	0.86831	-1.15167	0.00015	-3.79078	OK	FALSE	4.1763	16244.4	14077.5		FALSE	1.15167
1104040	1810045K07Rik	NM_026432	1810045K07Rik	RIKEN cDNA 1810045K07 gene	NM_026432		ref	0.01397	-0.06134	0.86828	-1.1517	1e-05	-4.38976	OK	FALSE	4.2171	17706	15365.1		FALSE	1.1517
1106654	Pin4	AK010338	Pin4	protein (peptidyl-prolyl cis/trans isomerase) NIMA-interacting, 4 (parvulin)	AK010338		gb	0.02001	-0.06135	0.86827	-1.15172	0.00217	-3.06653	OK	FALSE	3.80658	6889.02	5968.55		FALSE	1.15172
1102336	D7Ertd753e	NM_026391	D7Ertd753e	DNA segment, Chr 7, ERATO Doi 753, expressed	NM_026391		ref	0.01926	0.06142	1.15192	1.15192	0.00143	3.18839	OK	FALSE	3.98595	9031.28	10394.1		FALSE	1.15192
1119969	Olfr234	NM_001001807	Olfr234	Mus musculus olfactory receptor 234 (Olfr234), mRNA [NM_001001807]	NM_001001807		ref	0.01479	-0.06146	0.86803	-1.15203	3e-05	-4.15712	OK	FALSE	3.3169	2230.14	1948.53		FALSE	1.15203
1108623	Mib1	AK080847	Mib1	mindbomb homolog 1 (Drosophila)	AK080847		gb	0.01691	-0.06151	0.86793	-1.15216	0.00027	-3.63797	OK	FALSE	3.90147	8576.53	7453.25		FALSE	1.15216
1108088	1110004F10Rik	NM_019772	1110004F10Rik	RIKEN cDNA 1110004F10 gene	NM_019772		ref	0.01691	0.06158	1.15233	1.15233	0.00027	3.64227	OK	FALSE	3.96237	8563.31	9854.24		FALSE	1.15233
1125512	Alg1	NM_145362	Alg1	asparagine-linked glycosylation 1 homolog (yeast, beta-1,4-mannosyltransferase)	NM_145362		ref	0.01886	-0.0619	0.86715	-1.1532	0.00103	-3.28246	OK	FALSE	3.85142	7611.21	6630.21		FALSE	1.1532
1113864	Csnk1a1	NM_146087	Csnk1a1	casein kinase 1, alpha 1	NM_146087		ref	0.01465	0.06193	1.15327	1.15327	2e-05	4.22676	OK	FALSE	4.12568	12801.9	13989.3		FALSE	1.15327
1123893	Vamp5	NM_016872	Vamp5	vesicle-associated membrane protein 5	NM_016872		ref	0.02208	0.06194	1.15329	1.15329	0.00504	2.8047	OK	FALSE	3.49522	2923.95	3354.59		FALSE	1.15329
1111605	Fbs1	XM_284344	Fbs1	Mus musculus fibrosin 1 (Fbs1), mRNA [XM_284344]	XM_284344		gb	0.01722	-0.06207	0.86682	-1.15364	0.00031	-3.60419	OK	FALSE	3.55023	3842.21	3304.9		FALSE	1.15364
1118037	Litaf	NM_019980	Litaf	LPS-induced TN factor	NM_019980		ref	0.02105	0.06213	1.15381	1.15381	0.00317	2.95105	OK	FALSE	4.34664	20792.5	23929.1		FALSE	1.15381
1095319	Lamb1-1	NM_008482	Lamb1-1	laminin B1 subunit 1	NM_008482		ref	0.02031	-0.06235	0.86626	-1.15439	0.00214	-3.06948	OK	FALSE	4.08998	13247.5	11490.5		FALSE	1.15439
1113258	Lias	NM_024471	Lias	lipoic acid synthetase	NM_024471		ref	0.02337	0.06245	1.15466	1.15466	0.00752	2.67273	OK	FALSE	3.28034	1782.92	2048.86		FALSE	1.15466
1109574	Arfgap3	NM_025445	Arfgap3	ADP-ribosylation factor GTPase activating protein 3	NM_025445		ref	0.01625	-0.06248	0.866	-1.15474	0.00012	-3.84455	OK	FALSE	3.70375	5490.38	4673.62		FALSE	1.15474
1105017	Rpl36	NM_018730	Rpl36	ribosomal protein L36	NM_018730		ref	0.01976	-0.0625	0.86596	-1.15478	0.00156	-3.16294	OK	FALSE	4.7866	65889	57305.4		FALSE	1.15478
1108372	AA409541	BC048176	AA409541	expressed sequence AA409541	BC048176		gb	0.01359	-0.0625	0.86596	-1.15478	4.25831e-06	-4.59836	OK	FALSE	3.86871	7959.4	6924.16		FALSE	1.15478
1112559	Dnajb6	NM_011847	Dnajb6	DnaJ (Hsp40) homolog, subfamily B, member 6	NM_011847		ref	0.01678	0.06259	1.15503	1.15503	0.00019	3.73068	OK	FALSE	3.69205	4605.39	5266.87		FALSE	1.15503
1126078	Cdkn2b	NM_007670	Cdkn2b	cyclin-dependent kinase inhibitor 2B (p15, inhibits CDK4)	NM_007670		ref	0.01599	0.06261	1.15508	1.15508	9e-05	3.91562	OK	FALSE	4.32115	19707.2	22723		FALSE	1.15508
1122183	Maf	S74567	Maf	c-maf=c-Maf protein {proto-oncogene} [mice, BALB/c, cerebellum, mRNA, 2736 nt].	S74567		gb	0.02089	-0.06263	0.86571	-1.15512	0.00272	-2.99758	OK	FALSE	4.03075	11704.9	10078.5		FALSE	1.15512
1102812	Hist3h2a	NM_178218	Hist3h2a	histone 3, H2a	NM_178218		ref	0.01672	0.06267	1.15525	1.15525	0.00018	3.74929	OK	FALSE	4.15498	13102.2	15613		FALSE	1.15525
1122873	Brd3	NM_023336	Brd3	bromodomain containing 3	NM_023336		ref	0.01869	-0.0628	0.86536	-1.15559	0.00078	-3.35978	OK	FALSE	3.54332	3736.02	3273.25		FALSE	1.15559
1099280	1200002G13Rik	NM_025360	1200002G13Rik	RIKEN cDNA 1200002G13 gene	NM_025360		ref	0.01514	-0.06284	0.86529	-1.15568	3e-05	-4.15169	OK	FALSE	4.78232	65193.4	56398.7		FALSE	1.15568
1121051	B230215M10Rik	NM_026570	B230215M10Rik	RIKEN cDNA B230215M10 gene	NM_026570		ref	0.01603	0.06285	1.1557	1.1557	9e-05	3.9194	OK	FALSE	3.80934	6011.94	6996.2		FALSE	1.1557
1123336	Dap3	NM_022994	Dap3	death associated protein 3	NM_022994		ref	0.014	0.06287	1.15576	1.15576	7.10311e-06	4.49058	OK	FALSE	4.44037	25675.2	29754.6		FALSE	1.15576
1124095	Wbp5	NM_011712	Wbp5	WW domain binding protein 5	NM_011712		ref	0.01616	0.06288	1.1558	1.1558	0.0001	3.89222	OK	FALSE	4.77604	55545	64215.9		FALSE	1.1558
1120667	Itpa	NM_025922	Itpa	inosine triphosphatase (nucleoside triphosphate pyrophosphatase)	NM_025922		ref	0.02298	0.06298	1.15606	1.15606	0.00613	2.74087	OK	FALSE	3.87759	7103.57	8036.04		FALSE	1.15606
1126378	Hbs1l	NM_019702	Hbs1l	Hbs1-like (S. cerevisiae)	NM_019702		ref	0.0179	0.06303	1.1562	1.1562	0.00043	3.52217	OK	FALSE	3.78184	5658.46	6492.84		FALSE	1.1562
1121299	1810011E08Rik	AK048051	1810011E08Rik	RIKEN cDNA 1810011E08 gene	AK048051		gb	0.0159	-0.06313	0.86471	-1.15646	7e-05	-3.97141	OK	FALSE	3.60907	4523.28	3907.79		FALSE	1.15646
1118886	Pacsin3	NM_030880	Pacsin3	protein kinase C and casein kinase substrate in neurons 3	NM_030880		ref	0.02131	-0.06321	0.86455	-1.15668	0.00301	-2.96684	OK	FALSE	3.80162	6818.92	5901.34		FALSE	1.15668
1119337	2410005C22Rik	NM_148927	2410005C22Rik	RIKEN cDNA 2410005C22 gene	NM_148927		ref	0.02251	-0.06322	0.86453	-1.15669	0.00497	-2.80878	OK	FALSE	3.30299	2174.17	1860.68		FALSE	1.15669
1102214	Csnk2a2	NM_009974	Csnk2a2	casein kinase II, alpha 2, polypeptide	NM_009974		ref	0.02384	0.06334	1.15702	1.15702	0.00789	2.65673	OK	FALSE	3.49713	2909.18	3393.77		FALSE	1.15702
1122721	Tomm22	NM_172609	Tomm22	translocase of outer mitochondrial membrane 22 homolog (yeast)	NM_172609		ref	0.01801	0.06343	1.15725	1.15725	0.00043	3.52244	OK	FALSE	4.11099	12086.5	13974.4		FALSE	1.15725
1105929	1110001J03Rik	NM_025363	1110001J03Rik	RIKEN cDNA 1110001J03 gene	NM_025363		ref	0.01724	0.06359	1.15768	1.15768	0.00023	3.68882	OK	FALSE	3.66304	4296.52	4990.62		FALSE	1.15768
1121683	Agpat4	NM_026644	Agpat4	1-acylglycerol-3-phosphate O-acyltransferase 1 (lysophosphatidic acid acyltransferase, delta)	NM_026644		ref	0.02027	-0.06362	0.86372	-1.15778	0.00169	-3.13921	OK	FALSE	4.27382	20355.5	17563.2		FALSE	1.15778
1107100	Spata5	NM_021343	Spata5	spermatogenesis associated 5	NM_021343		ref	0.02248	0.06363	1.15779	1.15779	0.00465	2.83021	OK	FALSE	3.64439	4142.02	4730.18		FALSE	1.15779
1107511	Tep1	NM_009351	Tep1	telomerase associated protein 1	NM_009351		ref	0.0227	-0.06364	0.86369	-1.15782	0.00505	-2.80401	OK	FALSE	3.57314	4047.63	3501.26		FALSE	1.15782
1099343	XM_354638	XM_354638	XM_354638	Mus musculus similar to Rpl17 protein (LOC380722), mRNA [XM_354638]	XM_354638		ref	0.01382	-0.06376	0.86346	-1.15813	3.96694e-06	-4.61311	OK	FALSE	5.19393	168465	145457		FALSE	1.15813
1121387	Rnps1	NM_009070	Rnps1	ribonucleic acid binding protein S1	NM_009070		ref	0.02317	0.06391	1.15855	1.15855	0.00581	2.75847	OK	FALSE	3.98504	9068.49	10358.5		FALSE	1.15855
1121569	Arf6	NM_007481	Arf6	ADP-ribosylation factor 6	NM_007481		ref	0.02379	0.06393	1.15858	1.15858	0.00721	2.6871	OK	FALSE	3.77287	5544.6	6502.07		FALSE	1.15858
1126148	Phb	NM_008831	Phb	prohibitin	NM_008831		ref	0.01959	0.06404	1.15889	1.15889	0.00108	3.26886	OK	FALSE	3.89149	7245.9	8409.26		FALSE	1.15889
1121525	4930553F24Rik	AK016104	4930553F24Rik	RIKEN cDNA 4930553F24 gene	AK016104		gb	0.01947	-0.06416	0.86267	-1.15919	0.00098	-3.29546	OK	FALSE	3.77647	6425.1	5575.47		FALSE	1.15919
1112489	Fkbp3	NM_013902	Fkbp3	FK506 binding protein 3	NM_013902		ref	0.01716	0.0643	1.15957	1.15957	0.00018	3.7467	OK	FALSE	4.22665	15676.9	18157.2		FALSE	1.15957
1126158	Adprh	NM_007414	Adprh	ADP-ribosylarginine hydrolase	NM_007414		ref	0.01909	0.0643	1.15959	1.15959	0.00076	3.36841	OK	FALSE	3.87811	7043.89	8111.27		FALSE	1.15959
1108399	D17Wsu94e	NM_145353	D17Wsu94e	DNA segment, Chr 17, Wayne State University 94, expressed	NM_145353		ref	0.02289	-0.06443	0.86211	-1.15994	0.00487	-2.81535	OK	FALSE	3.40379	2747.31	2342.81		FALSE	1.15994
1104828	1110063F24Rik	NM_133889	1110063F24Rik	RIKEN cDNA 1110063F24 gene	NM_133889		ref	0.02073	-0.06445	0.86209	-1.15997	0.00188	-3.10848	OK	FALSE	3.75137	6103.7	5242.35		FALSE	1.15997
1098843	2700063N13Rik	NM_025623	2700063N13Rik	RIKEN cDNA 2700063N13 gene	NM_025623		ref	0.01414	0.06461	1.16039	1.16039	4.87629e-06	4.57004	OK	FALSE	3.66406	4287.94	4988.67		FALSE	1.16039
1099566	Ddr1	NM_007584	Ddr1	discoidin domain receptor family, member 1	NM_007584		ref	0.01636	-0.06463	0.86173	-1.16045	8e-05	-3.94955	OK	FALSE	3.80028	6906.13	5958.52		FALSE	1.16045
1102203	9430020E02Rik	NM_145393	9430020E02Rik	RIKEN cDNA 9430020E02 gene	NM_145393		ref	0.02215	0.06473	1.16073	1.16073	0.00348	2.92196	OK	FALSE	3.9075	7603.42	8775.62		FALSE	1.16073
1127927	Bcap31	NM_012060	Bcap31	B-cell receptor-associated protein 31	NM_012060		ref	0.0181	-0.06473	0.86152	-1.16074	0.00035	-3.57653	OK	FALSE	4.31938	22502.2	19363.4		FALSE	1.16074
1100697	1810055P05Rik	NM_024250	1810055P05Rik	RIKEN cDNA 1810055P05 gene	NM_024250		ref	0.02084	0.06478	1.16086	1.16086	0.00189	3.10772	OK	FALSE	4.1783	14008.9	16268.9		FALSE	1.16086
1111857	Sepr	NM_013759	Sepr	selenoprotein R	NM_013759		ref	0.01659	-0.06483	0.86134	-1.16098	9e-05	-3.90738	OK	FALSE	4.34315	23913	20691		FALSE	1.16098
1113069	Copg2	NM_017478	Copg2	coatomer protein complex, subunit gamma 2	NM_017478		ref	0.01392	-0.06482	0.86134	-1.16098	3.22248e-06	-4.6561	OK	FALSE	3.30621	2174.17	1896.74		FALSE	1.16098
1112785	1810013L24Rik	AK032072	1810013L24Rik	RIKEN cDNA 1110017P05 gene	AK032072		gb	0.01601	-0.06485	0.86129	-1.16105	5e-05	-4.05069	OK	FALSE	3.85104	7666.33	6597.76		FALSE	1.16105
1119349	Gosr2	NM_019650	Gosr2	golgi SNAP receptor complex member 2	NM_019650		ref	0.02106	-0.06487	0.86125	-1.1611	0.00207	-3.07966	OK	FALSE	3.53858	3710.78	3223.16		FALSE	1.1611
1116079	Rpo1-3	NM_181730	Rpo1-3	RNA polymerase 1-3	NM_181730		ref	0.02001	0.06498	1.1614	1.1614	0.00116	3.24746	OK	FALSE	3.78255	5649.91	6513.77		FALSE	1.1614
1117904	Zfp363	NM_026557	Zfp363	zinc finger protein 363	NM_026557		ref	0.01474	0.06498	1.16141	1.16141	1e-05	4.40815	OK	FALSE	3.79542	5834.52	6705.14		FALSE	1.16141
1105935	MGC65348	NM_198606	MGC65348	Mus musculus Unknown (protein for MGC:65348) (MGC65348), mRNA.	NM_198606		ref	0.01489	0.06499	1.16143	1.16143	1e-05	4.36542	OK	FALSE	3.75153	5239.39	6082.77		FALSE	1.16143
1103661	Ddx5	BC062916	Ddx5	Mus musculus cDNA clone IMAGE:6827275, partial cds.	BC062916		gb	0.0138	-0.06504	0.86091	-1.16156	2.45643e-06	-4.71171	OK	FALSE	4.15513	15418	13283.8		FALSE	1.16156
1123568	Ctsz	NM_022325	Ctsz	cathepsin Z	NM_022325		ref	0.02372	-0.06506	0.86087	-1.16162	0.00609	-2.74298	OK	FALSE	4.12246	14313.4	12595.4		FALSE	1.16162
1124665	mKIAA0244	AK122230	mKIAA0244	Mus musculus 0 day neonate lung cDNA, RIKEN full-length enriched library, clone:E030001H09 product:similar to PHD FINGER PROTEIN 3 [Homo sapiens], full insert sequence	AK122230		gb	0.01246	-0.06507	0.86086	-1.16163	1.77442e-07	-5.22154	OK	FALSE	3.56605	3964.71	3451.57		FALSE	1.16163
1109049	Armet	NM_029103	Armet	arginine-rich, mutated in early stage tumors	NM_029103		ref	0.02355	0.06514	1.16182	1.16182	0.00567	2.76608	OK	FALSE	4.2252	15659.5	18137.8		FALSE	1.16182
1116566	1300011P19Rik	NM_026130	1300011P19Rik	RIKEN cDNA 1300011P19 gene	NM_026130		ref	0.01789	0.0653	1.16226	1.16226	0.00026	3.64925	OK	FALSE	3.25321	1666.73	1949.03		FALSE	1.16226
1117040	Pcbp4	NM_021567	Pcbp4	poly(rC) binding protein 4	NM_021567		ref	0.02192	0.06535	1.16238	1.16238	0.00286	2.98196	OK	FALSE	4.05545	10561.3	12252.7		FALSE	1.16238
1120306	5430410O10	5430410O10	5430410O10	hypothetical protein [5430410O10]	5430410O10		riken	0.01637	-0.06537	0.86025	-1.16245	6e-05	-3.99431	OK	FALSE	3.81084	7000.18	6030.8		FALSE	1.16245
1115828	XM_357451	XM_357451	XM_357451	Mus musculus similar to ribosomal protein L31 (LOC384154), mRNA [XM_357451]	XM_357451		ref	0.02154	-0.06539	0.86022	-1.1625	0.0024	-3.03579	OK	FALSE	4.93804	93540.1	80586		FALSE	1.1625
1113590	Ndufb10	BC031664	Ndufb10	NADH dehydrogenase (ubiquinone) 1 beta subcomplex, 10	BC031664		gb	0.01583	-0.06545	0.86011	-1.16264	4e-05	-4.13317	OK	FALSE	4.84252	75152	64599.9		FALSE	1.16264
1126369	2810407C02Rik	BM945607	2810407C02Rik	RIKEN cDNA 2810407C02 gene	BM945607		gb	0.01325	0.06549	1.16277	1.16277	7.71522e-07	4.94244	OK	FALSE	3.97028	8662.09	10079.3		FALSE	1.16277
1120043	1110020J08Rik	NM_025394	1110020J08Rik	RIKEN cDNA 1110020J08 gene	NM_025394		ref	0.02471	-0.06559	0.85983	-1.16302	0.00795	-2.65401	OK	FALSE	4.28909	20989.2	18082.3		FALSE	1.16302
1126625	Smarcb1	NM_011418	Smarcb1	SWI/SNF related, matrix associated, actin dependent regulator of chromatin, subfamily b, member 1	NM_011418		ref	0.01345	0.06562	1.16312	1.16312	1.0629e-06	4.87962	OK	FALSE	4.18994	14359.7	16710		FALSE	1.16312
1107370	D8Ertd594e	NM_133791	D8Ertd594e	DNA segment, Chr 8, ERATO Doi 594, expressed	NM_133791		ref	0.02486	-0.06573	0.85955	-1.1634	0.0082	-2.64363	OK	FALSE	4.44821	30466.2	26071.1		FALSE	1.1634
1129871	Dusp11	NM_028099	Dusp11	dual specificity phosphatase 11 (RNA/RNP complex 1-interacting)	NM_028099		ref	0.02322	0.06584	1.16368	1.16368	0.00459	2.83479	OK	FALSE	3.3572	2108.61	2490.41		FALSE	1.16368
1114694	1500032M01Rik	NM_175383	1500032M01Rik	RIKEN cDNA 1500032M01 gene	NM_175383		ref	0.02514	-0.06591	0.85919	-1.16389	0.00875	-2.62166	OK	FALSE	3.46348	3133.89	2724.38		FALSE	1.16389
1122020	Pcyt2	NM_024229	Pcyt2	phosphate cytidylyltransferase 2, ethanolamine	NM_024229		ref	0.02459	0.06604	1.16423	1.16423	0.00725	2.68516	OK	FALSE	3.75249	5239.05	6132.82		FALSE	1.16423
1113861	2900057D21Rik	NM_145221	2900057D21Rik	RIKEN cDNA 2900057D21 gene	NM_145221		ref	0.02444	0.06606	1.16429	1.16429	0.00687	2.70332	OK	FALSE	3.41199	2392.48	2796.12		FALSE	1.16429
1119416	NAP027536-1	NAP027536-1	NAP027536-1	Unknown	NAP027536-1		nap	0.01524	-0.06606	0.8589	-1.16429	1e-05	-4.33389	OK	FALSE	3.86542	7929.41	6834.57		FALSE	1.16429
1114955	2900005O08Rik	AK019305	2900005O08Rik	RIKEN cDNA 2900005O08 gene	AK019305		gb	0.01599	-0.06607	0.85888	-1.1643	4e-05	-4.13116	OK	FALSE	3.7341	5892.76	5046.35		FALSE	1.1643
1129606	1200006L06Rik	BC033461	1200006L06Rik	RIKEN cDNA 1200006L06 gene	BC033461		gb	0.01694	0.06619	1.16465	1.16465	9e-05	3.90812	OK	FALSE	3.53492	3185.18	3696.3		FALSE	1.16465
1105155	9430077D24Rik	AK037620	9430077D24Rik	RIKEN cDNA 9430077D24 gene	AK037620		gb	0.02372	-0.06623	0.85857	-1.16473	0.00523	-2.79249	OK	FALSE	3.58849	4173.76	3607.83		FALSE	1.16473
1105162	Fbl	NM_007991	Fbl	fibrillarin	NM_007991		ref	0.01499	0.06639	1.16517	1.16517	9.51092e-06	4.428	OK	FALSE	4.78959	57076	66564.7		FALSE	1.16517
1116912	Blcap	NM_016916	Blcap	bladder cancer associated protein homolog (human)	NM_016916		ref	0.01382	-0.0664	0.85822	-1.1652	1.53767e-06	-4.80628	OK	FALSE	3.91006	8783.53	7545.62		FALSE	1.1652
1129352	Acaa1	NM_130864	Acaa1	acetyl-Coenzyme A acyltransferase 1	NM_130864		ref	0.01594	-0.06641	0.8582	-1.16523	3e-05	-4.16766	OK	FALSE	4.04273	12578.6	9729.77		FALSE	1.16523
1115939	Rps6	NM_009096	Rps6	ribosomal protein S6	NM_009096		ref	0.01502	0.06643	1.16528	1.16528	9.74191e-06	4.42282	OK	FALSE	5.12568	123729	144465		FALSE	1.16528
1129729	Tm9sf1	NM_028780	Tm9sf1	transmembrane 9 superfamily member 1	NM_028780		ref	0.01584	-0.06647	0.85809	-1.16538	3e-05	-4.19525	OK	FALSE	3.50026	3418.03	2934.79		FALSE	1.16538
1122258	Nap1l1	NM_015781	Nap1l1	nucleosome assembly protein 1-like 1	NM_015781		ref	0.02528	0.06661	1.16577	1.16577	0.00842	2.63481	OK	FALSE	3.7413	5209.99	5979.62		FALSE	1.16577
1121843	3110062M04Rik	NM_199145	3110062M04Rik	Mus musculus RIKEN cDNA 3110062M04 gene (3110062M04Rik), mRNA [NM_199145]	NM_199145		ref	0.01682	-0.06663	0.85777	-1.16581	7e-05	-3.96224	OK	FALSE	3.88963	8548.87	7120.7		FALSE	1.16581
1127259	2700099C19Rik	NM_028303	2700099C19Rik	RIKEN cDNA 2700099C19 gene	NM_028303		ref	0.02482	0.06664	1.16583	1.16583	0.00727	2.68425	OK	FALSE	3.45457	2636.58	3081.96		FALSE	1.16583
1118250	NAP071933-1	NAP071933-1	NAP071933-1	Unknown	NAP071933-1		nap	0.01607	0.0667	1.16599	1.16599	3e-05	4.15009	OK	FALSE	5.1849	141866	165314		FALSE	1.16599
1109984	Bnip3l	NM_009761	Bnip3l	BCL2/adenovirus E1B 19kDa-interacting protein 3-like	NM_009761		ref	0.01201	0.06675	1.16613	1.16613	2.74275e-08	5.55711	OK	FALSE	3.68592	4521.65	5218.11		FALSE	1.16613
1121119	2810004N23Rik	NM_025615	2810004N23Rik	RIKEN cDNA 2810004N23 gene	NM_025615		ref	0.02105	0.06688	1.16648	1.16648	0.00148	3.17767	OK	FALSE	3.94502	8144.58	9574.71		FALSE	1.16648
1128303	Dnajc5	NM_016775	Dnajc5	DnaJ (Hsp40) homolog, subfamily C, member 5	NM_016775		ref	0.02182	-0.06695	0.85714	-1.16667	0.00215	-3.06861	OK	FALSE	3.61043	4369.32	3806.21		FALSE	1.16667
1129954	Ndufa2	NM_010885	Ndufa2	NADH dehydrogenase (ubiquinone) 1 alpha subcomplex, 2	NM_010885		ref	0.02328	-0.067	0.85704	-1.1668	0.004	-2.87839	OK	FALSE	4.57059	40303.2	34590.8		FALSE	1.1668
1104163	Suclg1	NM_019879	Suclg1	succinate-CoA ligase, GDP-forming, alpha subunit	NM_019879		ref	0.01643	0.06701	1.16685	1.16685	5e-05	4.07852	OK	FALSE	4.19849	14638.5	17061.6		FALSE	1.16685
1095474	Pmscl1	NM_019393	Pmscl1	polymyositis/scleroderma autoantigen 1	NM_019393		ref	0.0154	0.06702	1.16687	1.16687	1e-05	4.35232	OK	FALSE	3.80277	5877.75	6863.13		FALSE	1.16687
1115718	Serpinb6a	NM_009254	Serpinb6a	serine (or cysteine) proteinase inhibitor, clade B, member 6a	NM_009254		ref	0.01782	0.06702	1.16688	1.16688	0.00017	3.76032	OK	FALSE	4.24732	16364.6	19113		FALSE	1.16688
1104616	Snx3	NM_017472	Snx3	sorting nexin 3	NM_017472		ref	0.01786	0.06707	1.16699	1.16699	0.00017	3.75413	OK	FALSE	3.87151	6905.33	8068.5		FALSE	1.16699
1101170	Dnajb11	NM_026400	Dnajb11	DnaJ (Hsp40) homolog, subfamily B, member 11	NM_026400		ref	0.01307	-0.0673	0.85645	-1.16762	2.63309e-07	-5.14798	OK	FALSE	4.17725	16276.3	13966		FALSE	1.16762
1109442	Psma4	NM_011966	Psma4	proteasome (prosome, macropain) subunit, alpha type 4	NM_011966		ref	0.01392	0.06736	1.16778	1.16778	1.29321e-06	4.84079	OK	FALSE	3.77421	5508.31	6447.17		FALSE	1.16778
1116314	BC029169	NM_153782	BC029169	cDNA sequence BC029169	NM_153782		ref	0.02294	-0.06744	0.85617	-1.168	0.00328	-2.94017	OK	FALSE	3.72453	5774.28	4908.45		FALSE	1.168
1102853	NAP070138-1	NAP070138-1	NAP070138-1	Unknown	NAP070138-1		nap	0.01862	0.06745	1.16803	1.16803	0.00029	3.62301	OK	FALSE	4.26075	16860.1	19723.7		FALSE	1.16803
1123881	Gdi3	NM_008112	Gdi3	guanosine diphosphate (GDP) dissociation inhibitor 3	NM_008112		ref	0.02585	0.06748	1.16809	1.16809	0.00906	2.6099	OK	FALSE	4.33089	20201.8	22959.1		FALSE	1.16809
1117141	2010012C16Rik	NM_025564	2010012C16Rik	RIKEN cDNA 2010012C16 gene	NM_025564		ref	0.02588	0.06749	1.16812	1.16812	0.00912	2.60754	OK	FALSE	3.76471	5394.62	6309.12		FALSE	1.16812
1095293	5730455O13Rik	AK077572	5730455O13Rik	RIKEN cDNA 5730455O13 gene	AK077572		gb	0.02041	0.06756	1.16831	1.16831	0.00093	3.30983	OK	FALSE	3.6289	3946.41	4592.94		FALSE	1.16831
1128646	Esrrbl1	NM_028680	Esrrbl1	estrogen-related receptor beta like 1	NM_028680		ref	0.0245	0.06756	1.16832	1.16832	0.00582	2.75781	OK	FALSE	3.17009	1385.91	1586.36		FALSE	1.16832
1126822	Dnclc1	NM_019682	Dnclc1	dynein, cytoplasmic, light chain 1	NM_019682		ref	0.01934	0.06761	1.16844	1.16844	0.00047	3.49569	OK	FALSE	4.75948	53688.3	62947.8		FALSE	1.16844
1113361	1810048J11Rik	NM_026327	1810048J11Rik	RIKEN cDNA 1810048J11 gene	NM_026327		ref	0.01901	0.06761	1.16846	1.16846	0.00037	3.55734	OK	FALSE	3.12979	1250.28	1459.86		FALSE	1.16846
1104744	1110012L19Rik	NM_026787	1110012L19Rik	RIKEN cDNA 1110012L19 gene	NM_026787		ref	0.02113	-0.06768	0.85569	-1.16864	0.00136	-3.2031	OK	FALSE	3.99714	10750.3	9208.51		FALSE	1.16864
1127550	Kcmf1	NM_019715	Kcmf1	potassium channel modulatory factor 1	NM_019715		ref	0.02201	0.06775	1.16882	1.16882	0.00208	3.07794	OK	FALSE	3.64959	4093.19	4899.22		FALSE	1.16882
1101044	1810022F11Rik	NM_026951	1810022F11Rik	RIKEN cDNA 1810022F11 gene	NM_026951		ref	0.02292	-0.06777	0.85553	-1.16887	0.00311	-2.95657	OK	FALSE	3.55326	3843.76	3333.35		FALSE	1.16887
1128008	NAP019902-001	NAP019902-001	NAP019902-001	Unknown	NAP019902-001		nap	0.0133	0.06777	1.16889	1.16889	3.50719e-07	5.09393	OK	FALSE	4.98865	90422	105816		FALSE	1.16889
1117524	Tra1	NM_011631	Tra1	tumor rejection antigen gp96	NM_011631		ref	0.02096	-0.06803	0.85501	-1.16957	0.00117	-3.24526	OK	FALSE	5.08581	131317	113300		FALSE	1.16957
1125745	AI481402	NM_178902	AI481402	expressed sequence AI481402	NM_178902		ref	0.01958	0.06812	1.16983	1.16983	0.0005	3.47866	OK	FALSE	3.10958	1195.96	1394.74		FALSE	1.16983
1112532	Nagpa	NM_013796	Nagpa	N-acetylglucosamine-1-phosphodiester alpha-N-acetylglucosaminidase	NM_013796		ref	0.02399	0.06842	1.17064	1.17064	0.00434	2.85247	OK	FALSE	3.51041	3006.29	3497.27		FALSE	1.17064
1118245	Tpst1	NM_013837	Tpst1	protein-tyrosine sulfotransferase 1	NM_013837		ref	0.02352	-0.06844	0.8542	-1.17068	0.00361	-2.90995	OK	FALSE	3.68029	5188.43	4429.58		FALSE	1.17068
1102551	2700059D21Rik	AK005836	2700059D21Rik	RIKEN cDNA 2700059D21 gene	AK005836		gb	0.01696	0.06863	1.17119	1.17119	5e-05	4.04608	OK	FALSE	3.91695	7652.95	9007.61		FALSE	1.17119
1099616	Hmgn1	NM_008251	Hmgn1	high mobility group nucleosomal binding domain 1	NM_008251		ref	0.01789	0.06872	1.17144	1.17144	0.00012	3.84061	OK	FALSE	5.02644	98336.7	115122		FALSE	1.17144
1119028	Ndr1	NM_010884	Ndr1	N-myc downstream regulated 1	NM_010884		ref	0.02524	0.06872	1.17144	1.17144	0.00647	2.72294	OK	FALSE	3.627	3966.17	4603.44		FALSE	1.17144
1096375	Hsp70-4	NM_015765	Hsp70-4	heat shock protein 4	NM_015765		ref	0.01829	0.06872	1.17145	1.17145	0.00017	3.75774	OK	FALSE	3.9494	8236.01	9639.81		FALSE	1.17145
1111520	4930469P12Rik	BC031623	4930469P12Rik	RIKEN cDNA 4930469P12 gene	BC031623		gb	0.02145	-0.06878	0.85354	-1.17159	0.00134	-3.20634	OK	FALSE	3.70761	5577.33	4777.84		FALSE	1.17159
1121952	Ppp2r5c	NM_012023	Ppp2r5c	protein phosphatase 2, regulatory subunit B (B56), gamma isoform	NM_012023		ref	0.02357	0.06887	1.17185	1.17185	0.00348	2.92171	OK	FALSE	3.8595	6686.36	7890.76		FALSE	1.17185
1106665	Jak1	NM_146145	Jak1	Janus kinase 1	NM_146145		ref	0.01011	-0.06903	0.85305	-1.17227	8.71007e-12	-6.82635	OK	FALSE	3.97617	10246.4	8749.67		FALSE	1.17227
1101167	Timm13a	NM_013899	Timm13a	translocase of inner mitochondrial membrane 13 homolog a (yeast)	NM_013899		ref	0.0184	0.06903	1.17228	1.17228	0.00018	3.75254	OK	FALSE	3.78136	5590.81	6580.6		FALSE	1.17228
1127048	4930431P19Rik	AK031634	4930431P19Rik	RIKEN cDNA 4930431P19 gene	AK031634		gb	0.02254	0.0691	1.17245	1.17245	0.00217	3.06599	OK	FALSE	3.78424	5607.52	6610.86		FALSE	1.17245
1095643	ORF11	NM_021446	ORF11	open reading frame 11	NM_021446		ref	0.02087	-0.06923	0.85265	-1.17282	0.00091	-3.31718	OK	FALSE	4.37089	25447.4	21727.4		FALSE	1.17282
1124002	3110001H15Rik	NM_027355	3110001H15Rik	RIKEN cDNA 3110001H15 gene	NM_027355		ref	0.02558	-0.06924	0.85264	-1.17283	0.0068	-2.70643	OK	FALSE	3.07091	1252.86	1107.94		FALSE	1.17283
1111949	Gtf2b	NM_145546	Gtf2b	general transcription factor IIB	NM_145546		ref	0.02056	0.06934	1.17312	1.17312	0.00074	3.37345	OK	FALSE	3.65196	4150.15	4858.97		FALSE	1.17312
1099647	Uchl4	NM_033607	Uchl4	ubiquitin carboxyl-terminal esterase L4	NM_033607		ref	0.01891	0.06935	1.17314	1.17314	0.00024	3.66759	OK	FALSE	3.48801	2855.81	3334.45		FALSE	1.17314
1129158	Supt5h	NM_013676	Supt5h	suppressor of Ty 5 homolog (S. cerevisiae)	NM_013676		ref	0.00755	-0.06946	0.85219	-1.17344	3.47605e-20	-9.20315	OK	FALSE	3.94526	9595.1	8142.64		FALSE	1.17344
1097068	D7Wsu86e	NM_178600	D7Wsu86e	DNA segment, Chr 7, Wayne State University 86, expressed	NM_178600		ref	0.02553	-0.06949	0.85213	-1.17352	0.00649	-2.72175	OK	FALSE	4.32511	22961.8	19519.9		FALSE	1.17352
1129725	Mknk1	NM_021461	Mknk1	MAP kinase-interacting serine/threonine kinase 1	NM_021461		ref	0.02458	-0.06958	0.85196	-1.17376	0.00464	-2.8312	OK	FALSE	2.99772	1068.9	931.463		FALSE	1.17376
1124666	Paox	NM_153783	Paox	RIKEN cDNA 2410012F02 gene	NM_153783		ref	0.0256	-0.0696	0.85191	-1.17383	0.00654	-2.7194	OK	FALSE	3.79556	6796.8	5776.22		FALSE	1.17383
1106635	5031439A09Rik	NM_026582	5031439A09Rik	RIKEN cDNA 5031439A09 gene	NM_026582		ref	0.0166	-0.06975	0.85164	-1.17421	3e-05	-4.20258	OK	FALSE	4.54074	37651.4	32071.8		FALSE	1.17421
1119971	2810405K02Rik	NM_025582	2810405K02Rik	RIKEN cDNA 2810405K02 gene	NM_025582		ref	0.01825	-0.06976	0.85161	-1.17424	0.00013	-3.82173	OK	FALSE	3.74385	6029.83	5122.62		FALSE	1.17424
1103725	Ube2e3	NM_009454	Ube2e3	ubiquitin-conjugating enzyme E2E 3, UBC4/5 homolog (yeast)	NM_009454		ref	0.02596	0.06979	1.17434	1.17434	0.00718	2.68832	OK	FALSE	3.78992	5721.29	6706.53		FALSE	1.17434
1114405	2610101N10Rik	NM_026476	2610101N10Rik	Mus musculus RIKEN cDNA 2610101N10 gene (2610101N10Rik), mRNA [NM_026476]	NM_026476		ref	0.01649	0.06982	1.17441	1.17441	2e-05	4.23312	OK	FALSE	3.33682	2000.98	2374.2		FALSE	1.17441
1119633	9530020D24Rik	NM_145522	9530020D24Rik	RIKEN cDNA 9530020D24 gene	NM_145522		ref	0.0239	0.06988	1.17457	1.17457	0.00345	2.92408	OK	FALSE	3.21938	1531.56	1796.64		FALSE	1.17457
1122390	Sep15	NM_053102	Sep15	selenoprotein	NM_053102		ref	0.01203	0.06988	1.17457	1.17457	6.28979e-09	5.80886	OK	FALSE	4.79773	57910.7	68066.8		FALSE	1.17457
1100117	Crmp1	NM_007765	Crmp1	collapsin response mediator protein 1	NM_007765		ref	0.02616	0.07013	1.17526	1.17526	0.00734	2.68116	OK	FALSE	3.55574	3327.56	3900.52		FALSE	1.17526
1106592	2510010F15Rik	NM_026454	2510010F15Rik	RIKEN cDNA 2510010F15 gene	NM_026454		ref	0.01554	0.07015	1.1753	1.1753	6.37638e-06	4.51351	OK	FALSE	3.45148	2610.92	3081.31		FALSE	1.1753
1117117	2610008J04Rik	AK011349	2610008J04Rik	RIKEN cDNA 2610008J04 gene	AK011349		gb	0.02525	-0.07024	0.85067	-1.17554	0.00541	-2.78174	OK	FALSE	3.81558	7139.1	6149.09		FALSE	1.17554
1112798	Fasn	NM_007988	Fasn	fatty acid synthase	NM_007988		ref	0.01356	-0.07041	0.85033	-1.17601	2.08321e-07	-5.19176	OK	FALSE	4.53419	37328.1	31773.6		FALSE	1.17601
1122154	Tsc2	NM_011647	Tsc2	tuberous sclerosis 2	NM_011647		ref	0.01292	-0.07047	0.85023	-1.17616	4.93127e-08	-5.45377	OK	FALSE	3.90781	8765.35	7469.5		FALSE	1.17616
1116884	2010311D03Rik	NM_133839	2010311D03Rik	RIKEN cDNA 2010311D03 gene	NM_133839		ref	0.0123	0.07047	1.17618	1.17618	1.01976e-08	5.72741	OK	FALSE	3.91803	7656.77	9021.19		FALSE	1.17618
1103616	Rps25	NM_024266	Rps25	ribosomal protein S25	NM_024266		ref	0.01108	0.07049	1.17624	1.17624	1.9949e-10	6.36173	OK	FALSE	5.03508	100211	117896		FALSE	1.17624
1103885	Gus	NM_010368	Gus	beta-glucuronidase	NM_010368		ref	0.02734	-0.07059	0.84998	-1.1765	0.00981	-2.58238	OK	FALSE	3.602	4359.78	3677.76		FALSE	1.1765
1100734	Rps12	NM_011295	Rps12	ribosomal protein S12	NM_011295		ref	0.0272	-0.07068	0.84981	-1.17674	0.00937	-2.59811	OK	FALSE	5.74254	599706	509987		FALSE	1.17674
1108040	Sf3a3	NM_029157	Sf3a3	splicing factor 3a, subunit 3, 60kDa	NM_029157		ref	0.01958	0.07068	1.17674	1.17674	0.00031	3.60927	OK	FALSE	4.29449	18175.6	21375.9		FALSE	1.17674
1125882	Hexa	NM_010421	Hexa	hexosaminidase A	NM_010421		ref	0.01557	-0.07074	0.8497	-1.17689	5.55471e-06	-4.54267	OK	FALSE	4.28398	21124.4	17983.4		FALSE	1.17689
1107640	Ankfy1	NM_009671	Ankfy1	ankyrin repeat and FYVE domain containing 1	NM_009671		ref	0.02002	-0.07097	0.84924	-1.17752	0.00039	-3.54571	OK	FALSE	3.38471	2658.4	2219.76		FALSE	1.17752
1097725	Dpagt1	NM_007875	Dpagt1	dolichyl-phosphate (UDP-N-acetylglucosamine) acetylglucosaminephosphotransferase 1 (GlcNAc-1-P transferase)	NM_007875		ref	0.02685	-0.07099	0.8492	-1.17757	0.00821	-2.64341	OK	FALSE	3.69524	5377.72	4595.35		FALSE	1.17757
1119825	2310076N22Rik	NM_027351	2310076N22Rik	RIKEN cDNA 2310076N22 gene	NM_027351		ref	0.02597	0.07099	1.17759	1.17759	0.00626	2.73403	OK	FALSE	3.39219	2269.14	2707.32		FALSE	1.17759
1115590	Nid1	NM_010917	Nid1	nidogen 1	NM_010917		ref	0.02204	-0.07101	0.84917	-1.17762	0.00128	-3.22108	OK	FALSE	4.51517	35798.2	30213.1		FALSE	1.17762
1112528	AI466840	AK122236	AI466840	expressed sequence AI466840	AK122236		gb	0.02552	-0.07102	0.84915	-1.17765	0.0054	-2.78226	OK	FALSE	4.00004	10986.3	9347.89		FALSE	1.17765
1108444	Pdpk1	NM_011062	Pdpk1	3-phosphoinositide dependent protein kinase-1	NM_011062		ref	0.02562	-0.07106	0.84905	-1.17778	0.00555	-2.7735	OK	FALSE	3.22528	1826.59	1549.74		FALSE	1.17778
1110427	Cstf1	NM_024199	Cstf1	cleavage stimulation factor, 3' pre-RNA, subunit 1	NM_024199		ref	0.02353	0.07107	1.17779	1.17779	0.00253	3.02033	OK	FALSE	3.53035	3138.59	3673.1		FALSE	1.17779
1124850	ORF18	AF116911	ORF18	open reading frame 18	AF116911		gb	0.02315	-0.07107	0.84905	-1.17779	0.00215	-3.06919	OK	FALSE	4.13233	14713	12530.5		FALSE	1.17779
1100191	Fkbp2	NM_008020	Fkbp2	FK506 binding protein 2	NM_008020		ref	0.02065	-0.07115	0.84889	-1.17801	0.00057	-3.44606	OK	FALSE	3.59486	4269.9	3632.91		FALSE	1.17801
1117149	Fuca	NM_024243	Fuca	fucosidase, alpha-L- 1, tissue	NM_024243		ref	0.01375	-0.07115	0.84888	-1.17802	2.26867e-07	-5.17586	OK	FALSE	3.70259	5497.63	4648.26		FALSE	1.17802
1098352	1110004E09Rik	NM_026502	1110004E09Rik	RIKEN cDNA 1110004E09 gene	NM_026502		ref	0.02059	0.07116	1.17804	1.17804	0.00055	3.4564	OK	FALSE	3.59206	3601.91	4251.53		FALSE	1.17804
1118496	Cops2	NM_009939	Cops2	COP9 (constitutive photomorphogenic) homolog, subunit 2 (Arabidopsis thaliana)	NM_009939		ref	0.01936	0.07123	1.17824	1.17824	0.00023	3.67951	OK	FALSE	3.84966	6523.99	7681.72		FALSE	1.17824
1097141	2600003E23Rik	AK129483	2600003E23Rik	RIKEN cDNA 2600003E23 gene	AK129483		gb	0.02138	-0.0713	0.84859	-1.17843	0.00085	-3.33498	OK	FALSE	4.19314	17147.3	14658.2		FALSE	1.17843
1111929	Myd88	NM_010851	Myd88	myeloid differentiation primary response gene 88	NM_010851		ref	0.02548	-0.07135	0.8485	-1.17855	0.0051	-2.80048	OK	FALSE	3.51205	3537.69	3014.76		FALSE	1.17855
1129946	Dnajc8	NM_172400	Dnajc8	DnaJ (Hsp40) homolog, subfamily C, member 8	NM_172400		ref	0.02136	0.07138	1.17863	1.17863	0.00083	3.3411	OK	FALSE	4.10542	11794.4	13847.5		FALSE	1.17863
1104289	6720456B07Rik	NM_133937	6720456B07Rik	RIKEN cDNA 6720456B07 gene	NM_133937		ref	0.02635	-0.07167	0.84787	-1.17943	0.00653	-2.71969	OK	FALSE	3.83777	7470.07	6372.64		FALSE	1.17943
1101489	Mrpl39	NM_017404	Mrpl39	mitochondrial ribosomal protein L39	NM_017404		ref	0.01569	0.07173	1.17959	1.17959	4.83371e-06	4.57188	OK	FALSE	3.79651	5769.44	6822.81		FALSE	1.17959
1097398	Hmbs	NM_013551	Hmbs	hydroxymethylbilane synthase	NM_013551		ref	0.02454	0.07188	1.17999	1.17999	0.0034	2.92948	OK	FALSE	3.64447	4102.88	4768.16		FALSE	1.17999
1096552	A230106M15Rik	NM_175474	A230106M15Rik	RIKEN cDNA A230106M15 gene	NM_175474		ref	0.01571	-0.07194	0.84735	-1.18015	4.68454e-06	-4.57844	OK	FALSE	3.48681	3331.15	2831.03		FALSE	1.18015
1102766	Crsp9	NM_025426	Crsp9	cofactor required for Sp1 transcriptional activation, subunit 9, 33kDa	NM_025426		ref	0.02405	0.072	1.18031	1.18031	0.00276	2.9931	OK	FALSE	3.78146	5584.17	6570.81		FALSE	1.18031
1112915	BC002236	BC002236	BC002236	cDNA sequence BC002236	BC002236		gb	0.02464	0.07207	1.18052	1.18052	0.00344	2.92502	OK	FALSE	3.70788	4695.57	5561.84		FALSE	1.18052
1115345	Grf2	AK077034	Grf2	guanine nucleotide releasing factor 2	AK077034		gb	0.02355	-0.07208	0.84707	-1.18054	0.00221	-3.06099	OK	FALSE	3.69487	5399.75	4552.27		FALSE	1.18054
1106839	1110014H17Rik	NM_181405	1110014H17Rik	RIKEN cDNA 1110014H17 gene	NM_181405		ref	0.02559	-0.0723	0.84665	-1.18113	0.00473	-2.82507	OK	FALSE	3.79763	6829.77	5787.98		FALSE	1.18113
1095786	5730599O09Rik	NM_173396	5730599O09Rik	RIKEN cDNA 5730599O09 gene	NM_173396		ref	0.0191	0.07238	1.18136	1.18136	0.00015	3.7891	OK	FALSE	3.7507	5184.24	6138.55		FALSE	1.18136
1116289	Pea15	NM_008556	Pea15	phosphoprotein enriched in astrocytes 15	NM_008556		ref	0.02364	-0.07248	0.8463	-1.18162	0.00217	-3.06595	OK	FALSE	4.06162	12552.5	10679.9		FALSE	1.18162
1121335	Dpp8	NM_028906	Dpp8	dipeptidylpeptidase 8	NM_028906		ref	0.01881	0.07251	1.18171	1.18171	0.00012	3.8552	OK	FALSE	3.07674	1109.82	1284.4		FALSE	1.18171
1105112	Mark3	AK122565	Mark3	MAP/microtubule affinity-regulating kinase 3	AK122565		gb	0.01624	-0.07254	0.84617	-1.18179	7.9489e-06	-4.46656	OK	FALSE	3.61368	4496.73	3770.92		FALSE	1.18179
1115261	G430041M01Rik	NM_198102	G430041M01Rik	RIKEN cDNA G430041M01 gene	NM_198102		ref	0.02532	0.07264	1.18206	1.18206	0.00412	2.86889	OK	FALSE	3.96554	8483.64	10079.5		FALSE	1.18206
1100613	Gng10	NM_025277	Gng10	guanine nucleotide binding protein (G protein), gamma 10	NM_025277		ref	0.01309	0.07286	1.18267	1.18267	2.57946e-08	5.56782	OK	FALSE	4.08916	11321.5	13406.5		FALSE	1.18267
1111934	D19Ertd144e	NM_026373	D19Ertd144e	DNA segment, Chr 19, ERATO Doi 144, expressed	NM_026373		ref	0.027	-0.07286	0.84555	-1.18267	0.00695	-2.69907	OK	FALSE	3.7976	6784.6	5810.04		FALSE	1.18267
1119832	Rad17	NM_011233	Rad17	RAD17 homolog (S. pombe)	NM_011233		ref	0.02259	0.07287	1.18268	1.18268	0.00126	3.22589	OK	FALSE	3.50747	2956.21	3522.72		FALSE	1.18268
1105282	Plrg1	NM_016784	Plrg1	pleiotropic regulator 1, PRL1 homolog (Arabidopsis)	NM_016784		ref	0.01828	0.07295	1.18289	1.18289	7e-05	3.98982	OK	FALSE	3.64765	4071.66	4858.07		FALSE	1.18289
1125304	Uqcrc1	NM_025407	Uqcrc1	ubiquinol-cytochrome c reductase core protein 1	NM_025407		ref	0.01642	0.07299	1.18302	1.18302	8.78575e-06	4.44508	OK	FALSE	4.40734	23769.6	27502.5		FALSE	1.18302
1100070	Ltb4dh	NM_025968	Ltb4dh	leukotriene B4 12-hydroxydehydrogenase	NM_025968		ref	0.01701	-0.07301	0.84526	-1.18307	2e-05	-4.29105	OK	FALSE	4.1432	15136.2	12841.9		FALSE	1.18307
1102503	Rfc2	NM_020022	Rfc2	replication factor C (activator 1) 2	NM_020022		ref	0.0223	0.07301	1.18307	1.18307	0.00106	3.27425	OK	FALSE	3.72102	4862.71	5698.55		FALSE	1.18307
1117956	Lbx2h	NM_010692	Lbx2h	lady bird-like homeobox 2 homolog (Drosophila)	NM_010692		ref	0.0248	-0.07304	0.8452	-1.18316	0.00323	-2.94492	OK	FALSE	3.20925	1769.59	1499.72		FALSE	1.18316
1102651	Vbp1	NM_011692	Vbp1	von Hippel-Lindau binding protein 1	NM_011692		ref	0.01252	0.07306	1.18321	1.18321	5.39312e-09	5.83456	OK	FALSE	3.82158	6119.17	7202.35		FALSE	1.18321
1125113	Cdc42ep4	NM_020006	Cdc42ep4	CDC42 effector protein (Rho GTPase binding) 4	NM_020006		ref	0.02771	-0.07314	0.84501	-1.18342	0.00831	-2.6391	OK	FALSE	3.20703	1733.24	1500.31		FALSE	1.18342
1127090	Cd81	NM_133655	Cd81	CD 81 antigen	NM_133655		ref	0.02414	-0.07321	0.84488	-1.1836	0.00243	-3.0325	OK	FALSE	5.2933	214585	182716		FALSE	1.1836
1100065	B230396O12Rik	AK046472	B230396O12Rik	RIKEN cDNA B230396O12 gene	AK046472		gb	0.02813	-0.07328	0.84473	-1.18381	0.00918	-2.60521	OK	FALSE	4.11602	14293.6	12052.6		FALSE	1.18381
1117207	Mrpl53	NM_026744	Mrpl53	mitochondrial ribosomal protein L53	NM_026744		ref	0.01646	0.07348	1.18435	1.18435	8.0046e-06	4.46506	OK	FALSE	3.98006	8827.32	10431		FALSE	1.18435
1126688	1110018G07Rik	NM_178065	1110018G07Rik	RIKEN cDNA 1110018G07 gene	NM_178065		ref	0.0128	-0.0736	0.84411	-1.18468	8.83819e-09	-5.75164	OK	FALSE	3.38745	2646.53	2255.92		FALSE	1.18468
1118683	Mapkapk5	NM_010765	Mapkapk5	MAP kinase-activated protein kinase 5	NM_010765		ref	0.02324	0.07382	1.18527	1.18527	0.00149	3.17571	OK	FALSE	3.27412	1716.72	2070.82		FALSE	1.18527
1117247	Mtch2	NM_019758	Mtch2	mitochondrial carrier homolog 2 (C. elegans)	NM_019758		ref	0.02109	0.07386	1.18538	1.18538	0.00046	3.50199	OK	FALSE	3.72787	4924.78	5837.41		FALSE	1.18538
1110176	Inhba	NM_008380	Inhba	inhibin beta-A	NM_008380		ref	0.02523	-0.07399	0.84335	-1.18574	0.00336	-2.9328	OK	FALSE	4.17156	16294.2	13740.8		FALSE	1.18574
1125826	2310042G06Rik	NM_025531	2310042G06Rik	RIKEN cDNA 2310042G06 gene	NM_025531		ref	0.01982	0.074	1.18577	1.18577	0.00019	3.73329	OK	FALSE	4.16764	13511.2	16104.1		FALSE	1.18577
1115695	Ap3d	NM_007460	Ap3d	adaptor-related protein complex 3, delta subunit	NM_007460		ref	0.02631	-0.07403	0.84327	-1.18585	0.00489	-2.81419	OK	FALSE	3.50342	3485.61	2928.25		FALSE	1.18585
1101633	Ptpn1	NM_011201	Ptpn1	protein tyrosine phosphatase, non-receptor type 1	NM_011201		ref	0.0219	-0.07414	0.84306	-1.18615	0.00071	-3.38512	OK	FALSE	3.94998	9694.49	8219.76		FALSE	1.18615
1111954	Ruvbl1	NM_019685	Ruvbl1	RuvB-like protein 1	NM_019685		ref	0.01983	0.07429	1.18657	1.18657	0.00018	3.74643	OK	FALSE	3.88339	7030.66	8342.29		FALSE	1.18657
1125232	Nmt1	NM_008707	Nmt1	N-myristoyltransferase 1	NM_008707		ref	0.01754	0.07433	1.18666	1.18666	2e-05	4.23785	OK	FALSE	3.87055	6810.22	8124.8		FALSE	1.18666
1101913	5830446M03Rik	NM_133934	5830446M03Rik	RIKEN cDNA 5830446M03 gene	NM_133934		ref	0.02859	0.07439	1.18684	1.18684	0.00928	2.60173	OK	FALSE	3.49178	2865.12	3371.16		FALSE	1.18684
1122082	Lrrc17	AK018071	Lrrc17	leucine rich repeat containing 17	AK018071		gb	0.02418	-0.07441	0.84255	-1.18688	0.00209	-3.07705	OK	FALSE	4.57087	41029.5	34296		FALSE	1.18688
1114883	Abce1	NM_015751	Abce1	ATP-binding cassette, sub-family E (OABP), member 1	NM_015751		ref	0.02597	0.07459	1.18739	1.18739	0.00408	2.87199	OK	FALSE	3.72845	4931.93	5825.72		FALSE	1.18739
1098156	Uchl5	NM_019562	Uchl5	ubiquitin carboxyl-terminal esterase L5	NM_019562		ref	0.02245	0.07467	1.18761	1.18761	0.00088	3.32597	OK	FALSE	3.87359	6879.39	8164.8		FALSE	1.18761
1115455	Nedd9	NM_017464	Nedd9	neural precursor cell expressed, developmentally down-regulated gene 9	NM_017464		ref	0.02738	-0.07468	0.84202	-1.18762	0.00638	-2.72773	OK	FALSE	3.11706	1414.87	1215.89		FALSE	1.18762
1102466	Rcbtb1	AK088299	Rcbtb1	regulator of chromosome condensation (RCC1) and BTB (POZ) domain containing protein 1	AK088299		gb	0.02784	-0.07469	0.842	-1.18765	0.00731	-2.68256	OK	FALSE	3.7456	6050.21	5139.59		FALSE	1.18765
1099880	2010305K11Rik	AK008529	2010305K11Rik	RIKEN cDNA 2010305K11 gene	AK008529		gb	0.01942	-0.07474	0.84189	-1.1878	0.00012	-3.84854	OK	FALSE	3.60659	4390.94	3725.85		FALSE	1.1878
1126974	Rnf7	BC011127	Rnf7	ring finger protein 7	BC011127		gb	0.01961	0.07496	1.1884	1.1884	0.00013	3.82279	OK	FALSE	4.17316	13778.8	16240.1		FALSE	1.1884
1126433	Atp5f1	NM_009725	Atp5f1	ATP synthase, H+ transporting, mitochondrial F0 complex, subunit b, isoform 1	NM_009725		ref	0.00725	0.07497	1.18843	1.18843	4.5213e-25	10.3426	OK	FALSE	4.4927	29212.9	33317.5		FALSE	1.18843
1124673	Fbxo25	NM_025785	Fbxo25	F-box only protein 25	NM_025785		ref	0.01883	-0.07502	0.84135	-1.18856	7e-05	-3.9851	OK	FALSE	3.75325	6175.91	5203.77		FALSE	1.18856
1117081	Gnai2	NM_008138	Gnai2	guanine nucleotide binding protein, alpha inhibiting 2	NM_008138		ref	0.01653	-0.07507	0.84126	-1.18869	5.61806e-06	-4.54028	OK	FALSE	4.12846	14705.9	12342.1		FALSE	1.18869
1098498	E130307M08Rik	NM_026530	E130307M08Rik	RIKEN cDNA E130307M08 gene	NM_026530		ref	0.01526	-0.07507	0.84126	-1.1887	8.64536e-07	-4.92021	OK	FALSE	4.00591	11059.7	9292.89		FALSE	1.1887
1108839	Lsm4	NM_015816	Lsm4	LSM4 homolog, U6 small nuclear RNA associated (S. cerevisiae)	NM_015816		ref	0.02488	0.07509	1.18874	1.18874	0.00254	3.01827	OK	FALSE	4.18954	14209.5	16910		FALSE	1.18874
1114606	Rpl10a	NM_011287	Rpl10a	ribosomal protein L10A	NM_011287		ref	0.01901	0.07515	1.18892	1.18892	8e-05	3.95351	OK	FALSE	4.88105	69830.3	83028.8		FALSE	1.18892
1106802	Pcp2	NM_008790	Pcp2	Purkinje cell protein 2 (L7)	NM_008790		ref	0.01346	-0.0752	0.84101	-1.18904	2.32988e-08	-5.58553	OK	FALSE	3.53643	3746.98	3175.1		FALSE	1.18904
1106378	Atp6v0e	NM_025272	Atp6v0e	ATPase, H+ transporting, V0 subunit	NM_025272		ref	0.02759	-0.07521	0.84098	-1.18908	0.0064	-2.72631	OK	FALSE	4.69003	53557.4	44956.5		FALSE	1.18908
1098573	Tde2	NM_019760	Tde2	tumor differentially expressed 2	NM_019760		ref	0.01423	-0.07526	0.84088	-1.18922	1.23406e-07	-5.28838	OK	FALSE	4.70617	55658	46789.6		FALSE	1.18922
1126889	2410001H17Rik	NM_025889	2410001H17Rik	RIKEN cDNA 2410001H17 gene	NM_025889		ref	0.02608	-0.07531	0.8408	-1.18934	0.00389	-2.88713	OK	FALSE	3.62827	4643.42	3905.69		FALSE	1.18934
1118815	Vps35	NM_022997	Vps35	vacuolar protein sorting 35	NM_022997		ref	0.02373	0.07531	1.18935	1.18935	0.0015	3.17386	OK	FALSE	3.71004	4752.03	5540.39		FALSE	1.18935
1128703	Ncb5or	NM_024195	Ncb5or	NADPH cytochrome B5 oxidoreductase	NM_024195		ref	0.02397	0.07533	1.18941	1.18941	0.00168	3.14211	OK	FALSE	3.3225	1910.94	2322.45		FALSE	1.18941
1126539	Snrpa	BC003229	Snrpa	small nuclear ribonucleoprotein polypeptide A	BC003229		gb	0.01361	0.07535	1.18946	1.18946	3.10299e-08	5.53552	OK	FALSE	4.36379	21236.9	25303.8		FALSE	1.18946
1122418	5730449L18Rik	NM_025677	5730449L18Rik	RIKEN cDNA 5730449L18 gene	NM_025677		ref	0.02344	0.07542	1.18965	1.18965	0.0013	3.21699	OK	FALSE	3.84204	6369.85	7601.63		FALSE	1.18965
1120422	1110001C20Rik	NM_177730	1110001C20Rik	RIKEN cDNA 1110001C20 gene	NM_177730		ref	0.02683	-0.07552	0.84039	-1.18992	0.00488	-2.81463	OK	FALSE	4.11157	14935.4	11390.4		FALSE	1.18992
1098873	5730530J16Rik	AK017799	5730530J16Rik	RIKEN cDNA 5730530J16 gene	AK017799		gb	0.0243	-0.0756	0.84023	-1.19015	0.00186	-3.11131	OK	FALSE	3.44857	3053.64	2602.81		FALSE	1.19015
1112292	Ypel5	NM_027166	Ypel5	Mus musculus yippee-like 5 (Drosophila) (Ypel5), mRNA [NM_027166]	NM_027166		ref	0.02401	0.07568	1.19036	1.19036	0.00162	3.1517	OK	FALSE	3.84348	6448.09	7565.87		FALSE	1.19036
1102343	3110004O18Rik	AK013995	3110004O18Rik	RIKEN cDNA 3110004O18 gene	AK013995		gb	0.0125	0.07571	1.19045	1.19045	1.40505e-09	6.0549	OK	FALSE	3.96968	8597.17	10194.6		FALSE	1.19045
1100579	NAP112575-1	NAP112575-1	NAP112575-1	Unknown	NAP112575-1		nap	0.01883	0.07572	1.19048	1.19048	6e-05	4.02188	OK	FALSE	4.98643	88872.9	105774		FALSE	1.19048
1120958	4733401N12Rik	AK077833	4733401N12Rik	RIKEN cDNA 4733401N12 gene	AK077833		gb	0.02434	-0.07573	0.83998	-1.1905	0.00186	-3.11185	OK	FALSE	3.02069	1146.37	969.526		FALSE	1.1905
1113636	Myo1b	NM_010863	Myo1b	myosin IB	NM_010863		ref	0.02055	0.07582	1.19075	1.19075	0.00023	3.68912	OK	FALSE	3.44379	2521.57	3073.78		FALSE	1.19075
1117278	Ogg1	NM_010957	Ogg1	8-oxoguanine DNA-glycosylase 1	NM_010957		ref	0.01587	0.07584	1.19081	1.19081	1.76211e-06	4.77895	OK	FALSE	3.31574	1905.39	2250.09		FALSE	1.19081
1124865	Bat8	NM_145830	Bat8	HLA-B associated transcript 8	NM_145830		ref	0.02713	-0.07588	0.83968	-1.19093	0.00515	-2.79747	OK	FALSE	4.37969	26162.8	21976.6		FALSE	1.19093
1127508	3110010F15Rik	NM_026067	3110010F15Rik	RIKEN cDNA 3110010F15 gene	NM_026067		ref	0.02858	0.0759	1.19097	1.19097	0.00791	2.65595	OK	FALSE	3.04208	999.185	1215.19		FALSE	1.19097
1110380	Ssbp3	NM_023672	Ssbp3	single-stranded DNA binding protein 3	NM_023672		ref	0.02742	-0.07606	0.83934	-1.19142	0.00553	-2.77449	OK	FALSE	3.77417	6533.56	5446.47		FALSE	1.19142
1116740	Ppid	NM_026352	Ppid	peptidylprolyl isomerase D (cyclophilin D)	NM_026352		ref	0.0225	0.07607	1.19143	1.19143	0.00072	3.3808	OK	FALSE	4.1368	12467.9	15094.9		FALSE	1.19143
1114385	Eif4g3	BC057913	Eif4g3	eukaryotic translation initiation factor 4 gamma, 3	BC057913		gb	0.01606	-0.07609	0.83929	-1.19148	2.15771e-06	-4.73806	OK	FALSE	3.73874	6001.88	5011.3		FALSE	1.19148
1099673	Nicn1	NM_025449	Nicn1	nicolin 1	NM_025449		ref	0.02544	-0.07611	0.83924	-1.19155	0.00277	-2.99191	OK	FALSE	3.36289	2524.82	2111.17		FALSE	1.19155
1103705	D030041N15Rik	NM_153416	D030041N15Rik	RIKEN cDNA D030041N15 gene	NM_153416		ref	0.02765	0.07614	1.19163	1.19163	0.00589	2.75379	OK	FALSE	3.34087	2025.84	2373.94		FALSE	1.19163
1127724	Sdfr1	NM_009145	Sdfr1	stromal cell derived factor receptor 1	NM_009145		ref	0.01983	-0.07623	0.83902	-1.19187	0.00012	-3.84331	OK	FALSE	4.31553	22609.9	18997.6		FALSE	1.19187
1102396	Emp3	NM_010129	Emp3	epithelial membrane protein 3	NM_010129		ref	0.01866	-0.07628	0.83892	-1.19201	4e-05	-4.08748	OK	FALSE	3.9561	9911.11	8325.02		FALSE	1.19201
1116170	Limk2	NM_010718	Limk2	LIM motif-containing protein kinase 2	NM_010718		ref	0.02888	0.0763	1.19206	1.19206	0.00826	2.64145	OK	FALSE	3.2889	1814.1	2097.64		FALSE	1.19206
1105377	Pctk1	NM_011049	Pctk1	PCTAIRE-motif protein kinase 1	NM_011049		ref	0.02277	-0.07632	0.83885	-1.19211	0.0008	-3.35238	OK	FALSE	3.79796	6926.74	5709.38		FALSE	1.19211
1118328	Akap12	NM_031185	Akap12	A kinase (PRKA) anchor protein (gravin) 12	NM_031185		ref	0.02311	0.07633	1.19216	1.19216	0.00096	3.30236	OK	FALSE	4.85797	66928.7	79294.5		FALSE	1.19216
1123813	Copz1	NM_019817	Copz1	coatomer protein complex, subunit zeta 1	NM_019817		ref	0.01378	-0.07637	0.83875	-1.19225	2.98304e-08	-5.54243	OK	FALSE	3.99185	10772.2	9030.59		FALSE	1.19225
1095847	Tfg	NM_019678	Tfg	Trk-fused gene	NM_019678		ref	0.01524	0.07639	1.19231	1.19231	5.41036e-07	5.01116	OK	FALSE	3.95417	8230.9	9858.61		FALSE	1.19231
1107973	Ltbr	NM_010736	Ltbr	lymphotoxin B receptor	NM_010736		ref	0.02106	-0.07642	0.83864	-1.1924	0.00029	-3.62847	OK	FALSE	4.39193	26930.7	22599.2		FALSE	1.1924
1123406	1110061A19Rik	NM_026850	1110061A19Rik	RIKEN cDNA 1110061A19 gene	NM_026850		ref	0.01917	0.07651	1.19263	1.19263	7e-05	3.99	OK	FALSE	4.2592	16853.9	19942.5		FALSE	1.19263
1125068	Psmb5	NM_011186	Psmb5	proteasome (prosome, macropain) subunit, beta type 5	NM_011186		ref	0.01888	0.07654	1.19272	1.19272	5e-05	4.05488	OK	FALSE	4.30438	18485.9	22093.7		FALSE	1.19272
1119326	Rpl3	NM_013762	Rpl3	ribosomal protein L3	NM_013762		ref	0.02899	0.07657	1.19282	1.19282	0.00826	2.64135	OK	FALSE	5.08716	112453	133797		FALSE	1.19282
1119186	AI604832	NM_133979	AI604832	expressed sequence AI604832	NM_133979		ref	0.02381	-0.07659	0.83831	-1.19287	0.00129	-3.21749	OK	FALSE	3.30227	2175.09	1857.99		FALSE	1.19287
1120850	Slc31a1	NM_175090	Slc31a1	solute carrier family 31, member 1	NM_175090		ref	0.01961	0.07671	1.1932	1.1932	9e-05	3.91232	OK	FALSE	3.60652	3716.35	4423.39		FALSE	1.1932
1117905	Atf5	NM_030693	Atf5	activating transcription factor 5	NM_030693		ref	0.00786	-0.07679	0.83793	-1.19341	1.4649e-22	-9.77337	OK	FALSE	5.25009	194667	162994		FALSE	1.19341
1108261	C330023F11Rik	NM_178653	C330023F11Rik	RIKEN cDNA C330023F11 gene	NM_178653		ref	0.02398	-0.07687	0.83779	-1.19362	0.00135	-3.2053	OK	FALSE	3.85185	7787.21	6510.02		FALSE	1.19362
1110990	2400006A19Rik	NM_025550	2400006A19Rik	RIKEN cDNA 2400006A19 gene	NM_025550		ref	0.01813	0.07691	1.19373	1.19373	2e-05	4.24283	OK	FALSE	4.31041	18708.3	22364.5		FALSE	1.19373
1097745	C1qtnf5	NM_145613	C1qtnf5	C1q and tumor necrosis factor related protein 5	NM_145613		ref	0.02403	-0.07692	0.83768	-1.19377	0.00137	-3.20153	OK	FALSE	3.54839	3867.57	3257.32		FALSE	1.19377
1110599	Trnt1	NM_027296	Trnt1	tRNA nucleotidyl transferase, CCA-adding, 1	NM_027296		ref	0.0229	0.07692	1.19377	1.19377	0.00078	3.35949	OK	FALSE	3.3637	2118.82	2521.17		FALSE	1.19377
1117695	Atp5g3	NM_175015	Atp5g3	ATP synthase, H+ transporting, mitochondrial F0 complex, subunit c (subunit 9), isoform 3	NM_175015		ref	0.02469	0.07692	1.19377	1.19377	0.00184	3.11491	OK	FALSE	5.14745	129014	154084		FALSE	1.19377
1118768	Shyc	NM_011370	Shyc	selective hybridizing clone	NM_011370		ref	0.0249	0.07693	1.1938	1.1938	0.002	3.09018	OK	FALSE	4.25895	16788.4	19748		FALSE	1.1938
1128573	2700082D03Rik	NM_026031	2700082D03Rik	RIKEN cDNA 2700082D03 gene	NM_026031		ref	0.01175	0.07696	1.19388	1.19388	5.78895e-11	6.54909	OK	FALSE	4.19426	14321.7	17092.2		FALSE	1.19388
1115206	1200010C09Rik	NM_028769	1200010C09Rik	RIKEN cDNA 1200010C09 gene	NM_028769		ref	0.01375	-0.07714	0.83726	-1.19437	2.00505e-08	-5.61157	OK	FALSE	3.91873	9080.43	7602.57		FALSE	1.19437
1119123	Spg4	NM_016962	Spg4	Mus musculus spastic paraplegia 4 homolog (human) (Spg4), mRNA [NM_016962]	NM_016962		ref	0.01934	0.07716	1.19442	1.19442	7e-05	3.98946	OK	FALSE	3.73879	5027.55	5985.11		FALSE	1.19442
1117644	3010021M21Rik	NM_180600	3010021M21Rik	RIKEN cDNA 3010021M21 gene	NM_180600		ref	0.02864	0.07727	1.19473	1.19473	0.00697	2.6982	OK	FALSE	2.95107	790.736	1017.31		FALSE	1.19473
1128367	Snrp1c	NM_011432	Snrp1c	U1 small nuclear ribonucleoprotein 1C	NM_011432		ref	0.01552	0.07728	1.19475	1.19475	6.35224e-07	4.98019	OK	FALSE	4.05855	10468.5	12549.8		FALSE	1.19475
1129753	Dhcr24	AK010192	Dhcr24	24-dehydrocholesterol reductase	AK010192		gb	0.0298	-0.0773	0.83695	-1.19482	0.00949	-2.59392	OK	FALSE	4.25894	20313.4	16901.5		FALSE	1.19482
1112681	Wld	AF260924	Wld	Mus musculus UFD2/D4COLE1E fusion protein mRNA, complete cds.	AF260924		gb	0.02711	0.07732	1.19487	1.19487	0.00434	2.85204	OK	FALSE	3.06296	1058.84	1263.54		FALSE	1.19487
1127195	6330412F12Rik	NM_016736	6330412F12Rik	RIKEN cDNA 6330412F12 gene	NM_016736		ref	0.02654	-0.07736	0.83683	-1.19498	0.00356	-2.91509	OK	FALSE	3.33084	2368.98	1946.48		FALSE	1.19498
1099835	2310022M17Rik	BE984791	2310022M17Rik	RIKEN cDNA 2310022M17 gene	BE984791		gb	0.01321	-0.07747	0.83662	-1.19528	4.45105e-09	-5.86649	OK	FALSE	4.12706	14666.7	12256.1		FALSE	1.19528
1107937	TC1010010	TC1010010	TC1010010	AF302077 neprilysin-like peptidase gamma {Mus musculus}, partial (5%) [TC1010010]	TC1010010		tc	0.01594	-0.07749	0.83658	-1.19534	1.15945e-06	-4.86244	OK	FALSE	3.78934	6736.63	5632.12		FALSE	1.19534
1114473	Diap2	AK083254	Diap2	diaphanous homolog 2 (Drosophila)	AK083254		gb	0.02106	-0.07754	0.83649	-1.19547	0.00023	-3.68122	OK	FALSE	3.56967	4056.86	3419.13		FALSE	1.19547
1118883	5830461H18Rik	NM_029519	5830461H18Rik	RIKEN cDNA 5830461H18 gene	NM_029519		ref	0.02626	-0.07758	0.8364	-1.19559	0.00313	-2.95487	OK	FALSE	3.63871	4785.45	3991.09		FALSE	1.19559
1129780	Sh3glb1	NM_019464	Sh3glb1	SH3-domain GRB2-like B1 (endophilin)	NM_019464		ref	0.0226	0.07759	1.19562	1.19562	0.0006	3.43284	OK	FALSE	3.30769	1881.55	2193.74		FALSE	1.19562
1115641	Itpr5	Z71173	Itpr5	inositol 1,4,5-triphosphate receptor 5	Z71173		gb	0.02089	-0.07763	0.83631	-1.19572	0.0002	-3.71592	OK	FALSE	3.68988	5340.3	4494.09		FALSE	1.19572
1119933	2410127E18Rik	BC060132	2410127E18Rik	RIKEN cDNA 2410127E18 gene	BC060132		gb	0.02443	-0.07771	0.83615	-1.19596	0.00147	-3.18062	OK	FALSE	3.17152	1612.55	1370.69		FALSE	1.19596
1103374	Psma5	NM_011967	Psma5	proteasome (prosome, macropain) subunit, alpha type 5	NM_011967		ref	0.01037	0.07784	1.19631	1.19631	6.0961e-14	7.506	OK	FALSE	4.71578	47597.6	56929.3		FALSE	1.19631
1122180	6330410P18Rik	BC023820	6330410P18Rik	RIKEN cDNA 6330410P18 gene	BC023820		gb	0.01982	0.07791	1.1965	1.1965	8e-05	3.93177	OK	FALSE	3.72323	4867.79	5785.54		FALSE	1.1965
1096914	Gtf3c1	NM_207239	Gtf3c1	Mus musculus general transcription factor III C 1 (Gtf3c1), mRNA [NM_207239]	NM_207239		ref	0.01726	-0.07798	0.83565	-1.19668	6.24713e-06	-4.51785	OK	FALSE	4.24515	19290	16089.1		FALSE	1.19668
1110348	2010015J01Rik	NM_028809	2010015J01Rik	RIKEN cDNA 2010015J01 gene	NM_028809		ref	0.01944	0.07802	1.1968	1.1968	6e-05	4.01438	OK	FALSE	3.8697	6790.69	8104.76		FALSE	1.1968
1126497	D15Wsu75e	NM_134095	D15Wsu75e	DNA segment, Chr 15, Wayne State University 75, expressed	NM_134095		ref	0.02449	0.07809	1.19699	1.19699	0.00143	3.18813	OK	FALSE	3.02247	971.092	1142.98		FALSE	1.19699
1110885	Sgpl1	NM_009163	Sgpl1	sphingosine phosphate lyase 1	NM_009163		ref	0.02084	-0.0781	0.83541	-1.19702	0.00018	-3.74804	OK	FALSE	3.69197	5374.85	4517.23		FALSE	1.19702
1117062	Csk	NM_007783	Csk	c-src tyrosine kinase	NM_007783		ref	0.02027	-0.07811	0.83538	-1.19706	0.00012	-3.85354	OK	FALSE	3.4607	3176.31	2660.45		FALSE	1.19706
1113810	Trim8	NM_053100	Trim8	tripartite motif protein 8	NM_053100		ref	0.0219	-0.07812	0.83536	-1.19708	0.00036	-3.56665	OK	FALSE	3.42842	2941.54	2448.11		FALSE	1.19708
1109882	Prkcsh	NM_008925	Prkcsh	protein kinase C substrate 80K-H	NM_008925		ref	0.02619	-0.07813	0.83536	-1.19709	0.00286	-2.98271	OK	FALSE	4.25276	19700.1	16346.1		FALSE	1.19709
1107046	Ppic	NM_008908	Ppic	peptidylprolyl isomerase C	NM_008908		ref	0.01362	0.07814	1.19714	1.19714	9.57729e-09	5.73805	OK	FALSE	4.55422	32816.3	39233.9		FALSE	1.19714
1105893	Fxyd5	NM_008761	Fxyd5	FXYD domain-containing ion transport regulator 5	NM_008761		ref	0.02543	-0.07816	0.8353	-1.19718	0.00211	-3.07381	OK	FALSE	3.49453	3455.49	2834.45		FALSE	1.19718
1115527	1700021K19Rik	NM_172615	1700021K19Rik	RIKEN cDNA 1700021K19 gene	NM_172615		ref	0.01807	-0.07822	0.83518	-1.19734	2e-05	-4.32793	OK	FALSE	3.59066	4266.51	3586.21		FALSE	1.19734
1095930	AK050117	AK050117	AK050117	Mus musculus adult male liver tumor cDNA, RIKEN full-length enriched library, clone:C730016N02 product:unknown EST, full insert sequence	AK050117		gb	0.02736	-0.07828	0.83506	-1.19752	0.00422	-2.86088	OK	FALSE	3.79095	6727.87	5695.9		FALSE	1.19752
1106653	AF155546	NM_021303	AF155546	cDNA sequence AF155546	NM_021303		ref	0.02906	0.07831	1.1976	1.1976	0.00704	2.69475	OK	FALSE	3.60098	3661.08	4379.94		FALSE	1.1976
1118396	2410129H14Rik	NM_175245	2410129H14Rik	RIKEN cDNA 2410129H14 gene	NM_175245		ref	0.01575	0.07835	1.19771	1.19771	6.57325e-07	4.97357	OK	FALSE	3.66202	4229.73	5007.5		FALSE	1.19771
1125753	2310066E14Rik	AK122573	2310066E14Rik	RIKEN cDNA 2310066E14 gene	AK122573		gb	0.02121	-0.07842	0.8348	-1.19789	0.00022	-3.69759	OK	FALSE	3.86047	7983.28	6678.87		FALSE	1.19789
1108733	Nutf2	NM_026532	Nutf2	nuclear transport factor 2	NM_026532		ref	0.02445	0.07859	1.19837	1.19837	0.00131	3.21475	OK	FALSE	4.17038	13539.8	16232.1		FALSE	1.19837
1116518	Slc38a2	NM_175121	Slc38a2	solute carrier family 38, member 2	NM_175121		ref	0.02383	0.07862	1.19844	1.19844	0.00097	3.29943	OK	FALSE	3.77766	5405.36	6702.07		FALSE	1.19844
1099831	Rpo2tc1	NM_011294	Rpo2tc1	RNA polymerase II transcriptional coactivator	NM_011294		ref	0.02964	-0.07865	0.83436	-1.19852	0.00798	-2.65302	OK	FALSE	4.22798	18572.8	15447.1		FALSE	1.19852
1108742	Neu1	NM_010893	Neu1	neuraminidase 1	NM_010893		ref	0.01742	-0.07872	0.83422	-1.19873	6.19641e-06	-4.51957	OK	FALSE	3.61995	4567.19	3814.9		FALSE	1.19873
1100351	Rab18	NM_011225	Rab18	RAB18, member RAS oncogene family	NM_011225		ref	0.02782	0.07875	1.19881	1.19881	0.00465	2.83054	OK	FALSE	3.82495	6124.29	7312.7		FALSE	1.19881
1124557	1200009B18Rik	NM_026168	1200009B18Rik	RIKEN cDNA 1200009B18 gene	NM_026168		ref	0.02382	0.07878	1.19889	1.19889	0.00094	3.30693	OK	FALSE	3.5385	3186.91	3765.38		FALSE	1.19889
1122712	Sypl	NM_013635	Sypl	synaptophysin-like protein	NM_013635		ref	0.0217	0.07882	1.19901	1.19901	0.00028	3.63223	OK	FALSE	3.79299	5792.01	6797.02		FALSE	1.19901
1109398	Smt3h2	NM_133354	Smt3h2	SMT3 (supressor of mif two, 3) homolog 2 (S. cerevisiae)	NM_133354		ref	0.02179	0.07884	1.19906	1.19906	0.0003	3.61847	OK	FALSE	4.4926	28514.2	34248.2		FALSE	1.19906
1108202	Gabarap	NM_019749	Gabarap	gamma-aminobutyric acid receptor associated protein	NM_019749		ref	0.02588	-0.07901	0.83366	-1.19953	0.00227	-3.0527	OK	FALSE	3.89031	8512.51	7111.62		FALSE	1.19953
1125130	1500004O14Rik	NM_025901	1500004O14Rik	RIKEN cDNA 1500004O14 gene	NM_025901		ref	0.01208	0.07904	1.19961	1.19961	6.04678e-11	6.54258	OK	FALSE	3.55791	3284.56	3980.97		FALSE	1.19961
1097736	1110064L07Rik	NM_175401	1110064L07Rik	RIKEN cDNA 1110064L07 gene	NM_175401		ref	0.02959	-0.07907	0.83355	-1.19969	0.00755	-2.67175	OK	FALSE	3.59132	4239.77	3594.82		FALSE	1.19969
1121675	Tfam	NM_009360	Tfam	transcription factor A, mitochondrial	NM_009360		ref	0.03011	0.0791	1.19978	1.19978	0.00861	2.62733	OK	FALSE	3.18567	1410.36	1671.54		FALSE	1.19978
1116204	Polr2c	NM_009090	Polr2c	polymerase (RNA) II (DNA directed) polypeptide C	NM_009090		ref	0.0283	0.0792	1.20004	1.20004	0.00514	2.79806	OK	FALSE	3.71624	4753.78	5717.21		FALSE	1.20004
1111161	2700027J02Rik	NM_152824	2700027J02Rik	RIKEN cDNA 2700027J02 gene	NM_152824		ref	0.01296	0.07921	1.20008	1.20008	9.74067e-10	6.1136	OK	FALSE	4.19968	14484	17376.5		FALSE	1.20008
1124277	Ftl2	NM_008049	Ftl2	ferritin light chain 2	NM_008049		ref	0.02489	0.07922	1.20012	1.20012	0.00146	3.18307	OK	FALSE	5.09575	113933	136949		FALSE	1.20012
1116835	2310042P20Rik	NM_028003	2310042P20Rik	RIKEN cDNA 2310042P20 gene	NM_028003		ref	0.02662	0.07923	1.20013	1.20013	0.00292	2.97635	OK	FALSE	3.52236	3025.47	3670.7		FALSE	1.20013
1119069	LOC227114	XM_136621	LOC227114	Mus musculus similar to Transcription factor BTF3 (RNA polymerase B transcription factor 3) (LOC227114), mRNA [XM_136621]	XM_136621		ref	0.02021	0.07924	1.20017	1.20017	9e-05	3.92142	OK	FALSE	4.53391	31219.1	37605.1		FALSE	1.20017
1129601	Hprt	NM_013556	Hprt	hypoxanthine guanine phosphoribosyl transferase	NM_013556		ref	0.02264	0.07933	1.2004	1.2004	0.00046	3.50431	OK	FALSE	4.30511	18572.7	22502		FALSE	1.2004
1117836	3100001N19Rik	NM_025974	3100001N19Rik	RIKEN cDNA 3100001N19 gene	NM_025974		ref	0.0181	0.07934	1.20045	1.20045	1e-05	4.38347	OK	FALSE	3.66222	4177.64	5066.53		FALSE	1.20045
1117857	CL211492	CL211492	CL211492	M016D07 GGTC Gene Trap Library GV05C04 Mus musculus cDNA clone M016D07, mRNA sequence. [CL211492]	CL211492		gb	0.02904	0.07946	1.20076	1.20076	0.00622	2.73603	OK	FALSE	3.2882	1758.97	2149.28		FALSE	1.20076
1126022	Ncor1	NM_011308	Ncor1	nuclear receptor co-repressor 1	NM_011308		ref	0.02107	-0.07955	0.83263	-1.20102	0.00016	-3.77501	OK	FALSE	3.21335	1799.35	1486.3		FALSE	1.20102
1127324	1500032L24Rik	BC028457	1500032L24Rik	RIKEN cDNA 1500032L24 gene	BC028457		gb	0.02713	-0.07955	0.83262	-1.20103	0.00336	-2.93262	OK	FALSE	4.60898	44703.8	37256.8		FALSE	1.20103
1115358	Ube2g1	NM_025985	Ube2g1	ubiquitin-conjugating enzyme E2G 1 (UBC7 homolog, C. elegans)	NM_025985		ref	0.01555	0.07957	1.20106	1.20106	3.08529e-07	5.11816	OK	FALSE	3.45702	2606.61	3162.66		FALSE	1.20106
1099976	Gtse1	NM_013882	Gtse1	G two S phase expressed protein 1	NM_013882		ref	0.02823	0.07963	1.20124	1.20124	0.00479	2.82096	OK	FALSE	3.60038	3678.88	4361.72		FALSE	1.20124
1097262	Noc4	NM_010926	Noc4	neighbor of Cox4	NM_010926		ref	0.02014	0.07968	1.20137	1.20137	8e-05	3.95668	OK	FALSE	3.61728	3762.68	4564.99		FALSE	1.20137
1121437	1110008B24Rik	NM_028632	1110008B24Rik	Mus musculus RIKEN cDNA 1110008B24 gene (1110008B24Rik), mRNA [NM_028632]	NM_028632		ref	0.01632	0.07976	1.2016	1.2016	1.02977e-06	4.88586	OK	FALSE	3.98563	8820.77	10650.8		FALSE	1.2016
1104951	1300011C24Rik	NM_029564	1300011C24Rik	RIKEN cDNA 1300011C24 gene	NM_029564		ref	0.01253	0.07977	1.20162	1.20162	1.94348e-10	6.36574	OK	FALSE	4.36115	20965	25178.7		FALSE	1.20162
1128882	Pten	NM_008960	Pten	phosphatase and tensin homolog	NM_008960		ref	0.01896	-0.07977	0.83221	-1.20162	3e-05	-4.20733	OK	FALSE	4.05105	12396.8	10338.6		FALSE	1.20162
1117388	Gtf3a	NM_025652	Gtf3a	general transcription factor III A	NM_025652		ref	0.01849	0.07988	1.20194	1.20194	2e-05	4.32093	OK	FALSE	3.60749	3698.3	4445.31		FALSE	1.20194
1119915	Hint	NM_008248	Hint	histidine triad nucleotide binding protein	NM_008248		ref	0.01555	0.07989	1.20196	1.20196	2.78317e-07	5.13757	OK	FALSE	4.95644	82621.8	99221		FALSE	1.20196
1107431	9530014D17Rik	NM_177215	9530014D17Rik	RIKEN cDNA 9530014D17 gene	NM_177215		ref	0.01853	-0.07996	0.83184	-1.20216	2e-05	-4.31423	OK	FALSE	3.41027	2811.5	2356.01		FALSE	1.20216
1116887	A_51_P370934	A_51_P370934	A_51_P370934	Unknown	A_51_P370934		GenBank	0.02908	-0.07998	0.8318	-1.20221	0.00595	-2.75047	OK	FALSE	5.27505	210265	173753		FALSE	1.20221
1114781	6330407G04Rik	NM_134078	6330407G04Rik	RIKEN cDNA 6330407G04 gene	NM_134078		ref	0.02663	-0.08	0.83177	-1.20226	0.00267	-3.00374	OK	FALSE	3.8514	7846.15	6452.53		FALSE	1.20226
1097357	Ppia	NM_008907	Ppia	peptidylprolyl isomerase A	NM_008907		ref	0.01903	0.08001	1.20229	1.20229	3e-05	4.20382	OK	FALSE	4.23466	15745.5	18883.7		FALSE	1.20229
1118631	6330549H03Rik	AK078131	6330549H03Rik	RIKEN cDNA 6330549H03 gene	AK078131		gb	0.02098	0.08006	1.20242	1.20242	0.00014	3.81587	OK	FALSE	3.53737	3166.66	3782.29		FALSE	1.20242
1121318	Cd164	NM_016898	Cd164	CD164 antigen	NM_016898		ref	0.0164	-0.08007	0.83162	-1.20247	1.04355e-06	-4.88324	OK	FALSE	4.31279	22768.9	18592.8		FALSE	1.20247
1102256	TC1083828	TC1083828	TC1083828	S47659 CDC2/CDC13 suppressor (RNA-binding motif 2) - human, complete [TC1083828]	TC1083828		tc	0.02354	-0.08012	0.83154	-1.20259	0.00067	-3.40306	OK	FALSE	3.56649	4040.53	3362.91		FALSE	1.20259
1109646	2310012M18Rik	NM_027315	2310012M18Rik	RIKEN cDNA 2310012M18 gene	NM_027315		ref	0.01894	-0.08028	0.83123	-1.20303	2e-05	-4.23748	OK	FALSE	3.51503	3552.91	3032.08		FALSE	1.20303
1104483	3110056O03Rik	NM_175195	3110056O03Rik	RIKEN cDNA 3110056O03 gene	NM_175195		ref	0.02898	-0.0804	0.831	-1.20336	0.00553	-2.77443	OK	FALSE	3.60866	4449.14	3720.93		FALSE	1.20336
1110674	Phlda3	NM_013750	Phlda3	pleckstrin homology-like domain, family A, member 3	NM_013750		ref	0.01812	-0.08047	0.83086	-1.20357	8.97351e-06	-4.44054	OK	FALSE	5.0316	118569	98178.7		FALSE	1.20357
1104861	Ppil1	NM_026845	Ppil1	peptidylprolyl isomerase (cyclophilin)-like 1	NM_026845		ref	0.01949	0.08059	1.20389	1.20389	4e-05	4.13517	OK	FALSE	3.76768	5368.47	6438.25		FALSE	1.20389
1117095	Cugbp1	BC021393	Cugbp1	Mus musculus CUG triplet repeat, RNA binding protein 1, mRNA (cDNA clone MGC:29142 IMAGE:5068376), complete cds.	BC021393		gb	0.02151	-0.08075	0.83032	-1.20435	0.00017	-3.75365	OK	FALSE	3.52573	3697.96	3062.82		FALSE	1.20435
1100944	2810021B07Rik	NM_025479	2810021B07Rik	RIKEN cDNA 2810021B07 gene	NM_025479		ref	0.02044	0.08077	1.20441	1.20441	8e-05	3.95197	OK	FALSE	3.22437	1533.92	1846.37		FALSE	1.20441
1123206	Ilf3	NM_010561	Ilf3	interleukin enhancer binding factor 3	NM_010561		ref	0.01706	0.0808	1.20448	1.20448	2.17223e-06	4.7367	OK	FALSE	3.31769	1897.75	2280.58		FALSE	1.20448
1106318	Ss18	NM_009280	Ss18	synovial sarcoma translocation, Chromosome 18	NM_009280		ref	0.01844	0.08081	1.20451	1.20451	1e-05	4.38228	OK	FALSE	4.18305	13907.4	16720.3		FALSE	1.20451
1126722	BC003311	BC003311	BC003311	cDNA sequence BC003311	BC003311		gb	0.02875	0.08088	1.2047	1.2047	0.0049	2.81362	OK	FALSE	3.6375	3962.17	4761.78		FALSE	1.2047
1096153	Ube2v1	NM_145538	Ube2v1	ubiquitin-conjugating enzyme E2 variant 1	NM_145538		ref	0.01481	-0.08094	0.82997	-1.20486	4.615e-08	-5.46554	OK	FALSE	3.55055	3895.16	3244.93		FALSE	1.20486
1125319	C1qbp	NM_007573	C1qbp	complement component 1, q subcomponent binding protein	NM_007573		ref	0.02206	0.08101	1.20505	1.20505	0.00024	3.67197	OK	FALSE	4.54007	31878.7	38271.7		FALSE	1.20505
1100942	Rap1b	NM_024457	Rap1b	RAS related protein 1b	NM_024457		ref	0.02271	0.08108	1.20526	1.20526	0.00036	3.56949	OK	FALSE	4.0492	10225.8	12326.7		FALSE	1.20526
1104165	Mrps15	NM_025544	Mrps15	mitochondrial ribosomal protein S15	NM_025544		ref	0.02956	0.08112	1.20536	1.20536	0.00607	2.74399	OK	FALSE	3.63632	3984.8	4732.56		FALSE	1.20536
1122058	ENSMUST00000070536	ENSMUST00000070536	ENSMUST00000070536	Unknown	ENSMUST00000070536		ens	0.01504	0.08112	1.20537	1.20537	6.93178e-08	5.39293	OK	FALSE	4.69367	45181.6	54593.8		FALSE	1.20537
1111807	Shkbp1	NM_138676	Shkbp1	Sh3kbp1 binding protein 1	NM_138676		ref	0.02124	0.08115	1.20546	1.20546	0.00013	3.8216	OK	FALSE	3.50049	2904.99	3454.88		FALSE	1.20546
1126442	Aplp2	NM_009691	Aplp2	amyloid beta (A4) precursor-like protein 2	NM_009691		ref	0.02803	-0.08116	0.82954	-1.20549	0.00379	-2.89529	OK	FALSE	3.82106	7313.25	6026.23		FALSE	1.20549
1127936	C230060M08Rik	NM_182939	C230060M08Rik	RIKEN cDNA C230060M08 gene	NM_182939		ref	0.02373	0.08125	1.20573	1.20573	0.00062	3.4237	OK	FALSE	3.76269	5282	6410.94		FALSE	1.20573
1125876	Rnf26	BC004739	Rnf26	ring finger protein 26	BC004739		gb	0.01678	-0.08129	0.8293	-1.20584	1.27519e-06	-4.84358	OK	FALSE	3.76243	6402.94	5288.91		FALSE	1.20584
1103575	1110019N10Rik	NM_026753	1110019N10Rik	RIKEN cDNA 1110019N10 gene	NM_026753		ref	0.02134	0.08136	1.20603	1.20603	0.00014	3.81319	OK	FALSE	4.18433	13991.5	16826.1		FALSE	1.20603
1103352	H3f3b	NM_008211	H3f3b	H3 histone, family 3B	NM_008211		ref	0.02144	0.0814	1.20615	1.20615	0.00015	3.7972	OK	FALSE	4.66507	41667.4	51440.9		FALSE	1.20615
1109336	1110014O20Rik	AK003718	1110014O20Rik	RIKEN cDNA 1110014O20 gene	AK003718		gb	0.0304	-0.08141	0.82907	-1.20617	0.00741	-2.6778	OK	FALSE	3.73142	5943.58	4961.59		FALSE	1.20617
1103117	4933417G07Rik	AK016844	4933417G07Rik	RIKEN cDNA 4933417G07 gene	AK016844		gb	0.02375	0.08148	1.20637	1.20637	0.0006	3.43013	OK	FALSE	3.63079	3913.85	4715.85		FALSE	1.20637
1121855	Tex264	NM_011573	Tex264	testis expressed gene 264	NM_011573		ref	0.01675	-0.08178	0.82836	-1.2072	1.05282e-06	-4.8815	OK	FALSE	4.01829	11496.8	9502.72		FALSE	1.2072
1113511	Bet1	NM_009748	Bet1	blocked early in transport 1 homolog (S. cerevisiae)	NM_009748		ref	0.0143	0.0818	1.20725	1.20725	1.07611e-08	5.71828	OK	FALSE	3.62866	3857.63	4706.39		FALSE	1.20725
1110572	Mrpl32	NM_029271	Mrpl32	mitochondrial ribosomal protein L32	NM_029271		ref	0.02312	0.08182	1.20731	1.20731	0.0004	3.53934	OK	FALSE	3.54598	3181.49	3900.44		FALSE	1.20731
1095232	6720469N11Rik	NM_177138	6720469N11Rik	RIKEN cDNA 6720469N11 gene	NM_177138		ref	0.0184	-0.08187	0.82818	-1.20746	8.58892e-06	-4.44995	OK	FALSE	3.87573	8267.05	6835.38		FALSE	1.20746
1125107	Ptma	NM_008972	Ptma	prothymosin alpha	NM_008972		ref	0.02307	0.08216	1.20825	1.20825	0.00037	3.56112	OK	FALSE	4.47289	27125.8	32758		FALSE	1.20825
1100888	0610009E20Rik	NM_025318	0610009E20Rik	RIKEN cDNA 0610009E20 gene	NM_025318		ref	0.01425	0.08234	1.20875	1.20875	7.51136e-09	5.77907	OK	FALSE	3.6579	4145.36	5000.55		FALSE	1.20875
1127156	Tlr9	NM_031178	Tlr9	toll-like receptor 9	NM_031178		ref	0.0193	-0.0825	0.82699	-1.20921	2e-05	-4.27547	OK	FALSE	3.98377	10588.8	8783.24		FALSE	1.20921
1129843	1500011D06Rik	NM_144948	1500011D06Rik	RIKEN cDNA 1500011D06 gene	NM_144948		ref	0.00949	0.08259	1.20946	1.20946	3.22659e-18	8.7032	OK	FALSE	3.60892	3726.26	4470.36		FALSE	1.20946
1125634	Ccnd2	NM_009829	Ccnd2	cyclin D2	NM_009829		ref	0.01455	-0.08262	0.82676	-1.20954	1.35879e-08	-5.6785	OK	FALSE	5.00072	109302	92063.2		FALSE	1.20954
1123758	Vcp	NM_009503	Vcp	valosin containing protein	NM_009503		ref	0.02506	-0.08269	0.82662	-1.20975	0.00097	-3.29964	OK	FALSE	4.27301	20765.8	16970		FALSE	1.20975
1114780	mKIAA1321	AK122494	mKIAA1321	Mus musculus mRNA for mKIAA1321 protein	AK122494		gb	0.02161	0.08281	1.21006	1.21006	0.00013	3.83189	OK	FALSE	3.55891	3302.28	3978		FALSE	1.21006
1114279	Laptm4a	NM_008640	Laptm4a	lysosomal-associated protein transmembrane 4A	NM_008640		ref	0.02237	-0.08282	0.82637	-1.21011	0.00021	-3.70234	OK	FALSE	5.12955	158003	115290		FALSE	1.21011
1120864	Sh2bpsm1	NM_011363	Sh2bpsm1	SH2-B PH domain containing signaling mediator 1	NM_011363		ref	0.02743	-0.08283	0.82637	-1.21012	0.00253	-3.0192	OK	FALSE	3.38145	2671.83	2172.21		FALSE	1.21012
1129366	Tacc2	AB041546	Tacc2	transforming, acidic coiled-coil containing protein 2	AB041546		gb	0.029	-0.08293	0.82617	-1.21041	0.00424	-2.85949	OK	FALSE	4.02332	11775.3	9625.96		FALSE	1.21041
1127438	A630056B21Rik	NM_175477	A630056B21Rik	RIKEN cDNA A630056B21 gene	NM_175477		ref	0.01515	-0.08297	0.82609	-1.21053	4.32039e-08	-5.47723	OK	FALSE	3.83815	7599.42	6306.62		FALSE	1.21053
1098549	1500004D14Rik	NM_026425	1500004D14Rik	RIKEN cDNA 1500004D14 gene	NM_026425		ref	0.0203	0.08299	1.21057	1.21057	4e-05	4.08767	OK	FALSE	3.86753	6701.82	8172.29		FALSE	1.21057
1124021	1810019C21Rik	NM_145453	1810019C21Rik	RIKEN cDNA 1810019C21 gene	NM_145453		ref	0.01952	0.08307	1.2108	1.2108	2e-05	4.25485	OK	FALSE	3.60307	3673.48	4435.59		FALSE	1.2108
1127288	Prkag1	NM_016781	Prkag1	protein kinase, AMP-activated, gamma 1 non-catalytic subunit	NM_016781		ref	0.01515	0.08312	1.21093	1.21093	4.07929e-08	5.48738	OK	FALSE	3.50745	2915.29	3554.52		FALSE	1.21093
1128899	Rpo1-1	NM_009085	Rpo1-1	RNA polymerase 1-1	NM_009085		ref	0.01405	0.08312	1.21094	1.21094	3.3053e-09	5.91567	OK	FALSE	4.05707	10406.1	12591.2		FALSE	1.21094
1117951	1200013P24Rik	NM_029090	1200013P24Rik	RIKEN cDNA 1200013P24 gene	NM_029090		ref	0.02105	-0.0833	0.82547	-1.21143	8e-05	-3.95633	OK	FALSE	3.55111	3943.29	3222.59		FALSE	1.21143
1097303	1110019I12Rik	NM_029100	1110019I12Rik	RIKEN cDNA 1110019I12 gene	NM_029100		ref	0.03196	-0.08331	0.82545	-1.21147	0.00915	-2.60651	OK	FALSE	3.27093	2097.26	1669.8		FALSE	1.21147
1127940	Eif5a2	NM_177586	Eif5a2	eukaryotic translation initiation factor 5A2	NM_177586		ref	0.02587	-0.08343	0.82522	-1.2118	0.00126	-3.22484	OK	FALSE	3.20281	1742.88	1463.12		FALSE	1.2118
1098635	Dexi	NM_021428	Dexi	dexamethasone-induced transcript	NM_021428		ref	0.0239	-0.08344	0.8252	-1.21183	0.00048	-3.49092	OK	FALSE	3.78925	6781.25	5648.62		FALSE	1.21183
1097716	Glrx2	NM_023505	Glrx2	glutaredoxin 2 (thioltransferase)	NM_023505		ref	0.02173	0.0835	1.21199	1.21199	0.00012	3.84336	OK	FALSE	3.68738	4441.72	5350.46		FALSE	1.21199
1096322	D6Wsu176e	NM_138587	D6Wsu176e	DNA segment, Chr 6, Wayne State University 176, expressed	NM_138587		ref	0.01827	0.08351	1.21201	1.21201	4.85074e-06	4.57114	OK	FALSE	3.79406	5685.26	6828.8		FALSE	1.21201
1116806	Large	NM_010687	Large	like-glycosyltransferase	NM_010687		ref	0.01464	-0.08354	0.82501	-1.2121	1.14757e-08	-5.70734	OK	FALSE	3.59541	4352.59	3590.39		FALSE	1.2121
1123510	2210404D11Rik	NM_178397	2210404D11Rik	RIKEN cDNA 2210404D11 gene	NM_178397		ref	0.02533	-0.08361	0.82488	-1.2123	0.00096	-3.30055	OK	FALSE	3.20276	1748.46	1459.79		FALSE	1.2123
1098250	TC983911	TC983911	TC983911	SES2_MOUSE Sestrin 2. [Mouse] {Mus musculus}, complete [TC983911]	TC983911		tc	0.01693	-0.08364	0.82482	-1.21238	7.80714e-07	-4.94013	OK	FALSE	4.39611	27502.3	22654.3		FALSE	1.21238
1105761	2610019N13Rik	NM_026989	2610019N13Rik	RIKEN cDNA 2610019N13 gene	NM_026989		ref	0.02062	0.08367	1.21246	1.21246	5e-05	4.05831	OK	FALSE	3.79168	5484.4	6998.13		FALSE	1.21246
1128922	Ccng1	NM_009831	Ccng1	cyclin G1	NM_009831		ref	0.01612	0.0837	1.21254	1.21254	2.06986e-07	5.19295	OK	FALSE	4.07891	10990.9	13327.2		FALSE	1.21254
1104420	Bcap37	NM_007531	Bcap37	B-cell receptor-associated protein 37	NM_007531		ref	0.02903	0.08371	1.21259	1.21259	0.00393	2.88398	OK	FALSE	4.18057	13799.3	16733.5		FALSE	1.21259
1102372	NAP057024-1	NAP057024-1	NAP057024-1	Unknown	NAP057024-1		nap	0.01507	0.08379	1.21281	1.21281	2.68692e-08	5.5607	OK	FALSE	4.28724	17592.5	21365.3		FALSE	1.21281
1126164	1110013G13Rik	AK090384	1110013G13Rik	RIKEN cDNA 1110013G13 gene	AK090384		gb	0.02652	0.08388	1.21305	1.21305	0.00157	3.16229	OK	FALSE	3.31416	1870.59	2274.7		FALSE	1.21305
1099862	NAP048817-1	NAP048817-1	NAP048817-1	Unknown	NAP048817-1		nap	0.02456	-0.08389	0.82434	-1.21309	0.00064	-3.41556	OK	FALSE	3.3301	2358.01	1940.7		FALSE	1.21309
1129240	Mtf2	NM_013827	Mtf2	metal response element binding transcription factor 2	NM_013827		ref	0.02925	0.08391	1.21314	1.21314	0.00412	2.86867	OK	FALSE	3.1704	1342.58	1642.71		FALSE	1.21314
1115759	2410016F01Rik	NM_022423	2410016F01Rik	RIKEN cDNA 2410016F01 gene	NM_022423		ref	0.02515	-0.08391	0.8243	-1.21315	0.00085	-3.33658	OK	FALSE	4.36948	25788.8	21263.7		FALSE	1.21315
1114965	1110001M20Rik	NM_029565	1110001M20Rik	RIKEN cDNA 1110001M20 gene	NM_029565		ref	0.01493	-0.08405	0.82405	-1.21352	1.79112e-08	-5.63105	OK	FALSE	4.49483	34445.2	28371.1		FALSE	1.21352
1119697	2610104C07Rik	NM_025644	2610104C07Rik	RIKEN cDNA 2610104C07 gene	NM_025644		ref	0.01618	0.08405	1.21352	1.21352	2.05701e-07	5.19411	OK	FALSE	3.26803	1668.41	2063.66		FALSE	1.21352
1125034	Vdp	NM_019490	Vdp	vesicle docking protein	NM_019490		ref	0.02788	0.08408	1.2136	1.2136	0.00256	3.01603	OK	FALSE	3.3937	2259.12	2736.19		FALSE	1.2136
1126062	Slc25a11	NM_024211	Slc25a11	solute carrier family 25 (mitochondrial carrier; oxoglutarate carrier), member 11	NM_024211		ref	0.01437	-0.08408	0.82399	-1.21361	4.89089e-09	-5.85084	OK	FALSE	4.1858	16896.9	13948.4		FALSE	1.21361
1127061	AK029601	AK029601	AK029601	Mus musculus adult male testis cDNA, RIKEN full-length enriched library, clone:4930412D03 product:unknown EST, full insert sequence	AK029601		gb	0.02709	-0.08408	0.82398	-1.21362	0.00191	-3.10387	OK	FALSE	3.54061	3851.78	3193.64		FALSE	1.21362
1095328	NAP114294-1	NAP114294-1	NAP114294-1	Unknown	NAP114294-1		nap	0.02643	0.08412	1.21374	1.21374	0.00146	3.18335	OK	FALSE	4.77559	54169.1	65822		FALSE	1.21374
1115586	Dncic2	NM_010064	Dncic2	dynein, cytoplasmic, intermediate chain 2	NM_010064		ref	0.02482	0.08422	1.21402	1.21402	0.00069	3.3935	OK	FALSE	3.98124	8972.41	10261.7		FALSE	1.21402
1129773	D12Wsu95e	NM_198023	D12Wsu95e	Mus musculus DNA segment, Chr 12, Wayne State University 95, expressed (D12Wsu95e), mRNA [NM_198023]	NM_198023		ref	0.01966	-0.08431	0.82356	-1.21425	2e-05	-4.28752	OK	FALSE	3.5761	4170.76	3452.54		FALSE	1.21425
1098193	Kif5b	BC040800	Kif5b	kinesin family member 5B	BC040800		gb	0.01213	-0.08434	0.8235	-1.21433	3.62145e-12	-6.95122	OK	FALSE	4.77035	65200.6	53834.5		FALSE	1.21433
1128981	P2y5	NM_175116	P2y5	purinergic receptor (family A group 5)	NM_175116		ref	0.02517	0.0844	1.2145	1.2145	0.0008	3.35256	OK	FALSE	3.23269	1557.16	1944.88		FALSE	1.2145
1107302	2700061N24Rik	AK012465	2700061N24Rik	RIKEN cDNA 2700061N24 gene	AK012465		gb	0.02784	-0.08441	0.82335	-1.21455	0.00243	-3.03189	OK	FALSE	3.67966	5274.97	4348.75		FALSE	1.21455
1123277	Denr	NM_026603	Denr	density-regulated protein	NM_026603		ref	0.03022	0.08447	1.2147	1.2147	0.00518	2.79535	OK	FALSE	3.56577	3321.33	4098.48		FALSE	1.2147
1114483	1110011E12Rik	NM_026784	1110011E12Rik	RIKEN cDNA 1110011E12 gene	NM_026784		ref	0.01935	0.08449	1.21476	1.21476	1e-05	4.36543	OK	FALSE	3.66678	4214.17	5133.96		FALSE	1.21476
1118138	Mpp1	NM_008621	Mpp1	membrane protein, palmitoylated	NM_008621		ref	0.01316	-0.08453	0.82314	-1.21486	1.33334e-10	-6.42332	OK	FALSE	4.12513	14727.7	12112.9		FALSE	1.21486
1116778	Hip2	NM_016786	Hip2	huntingtin interacting protein 2	NM_016786		ref	0.01144	0.08455	1.21494	1.21494	1.48893e-13	7.38814	OK	FALSE	3.91546	7442.69	9108.74		FALSE	1.21494
1125098	Opn5	NM_181753	Opn5	opsin 5	NM_181753		ref	0.01808	-0.08456	0.82307	-1.21496	2.91436e-06	-4.67676	OK	FALSE	3.49252	3419.31	2827.02		FALSE	1.21496
1109843	Ssbp1	NM_028358	Ssbp1	Mus musculus single-stranded DNA binding protein 1 (Ssbp1), transcript variant 2, mRNA [NM_028358]	NM_028358		ref	0.01105	0.08459	1.21505	1.21505	1.93219e-14	7.65506	OK	FALSE	3.61829	3772.12	4608.67		FALSE	1.21505
1116684	Cald1	BC055908	Cald1	caldesmon 1	BC055908		gb	0.03242	0.08481	1.21564	1.21564	0.00889	2.6161	OK	FALSE	3.88162	7012.06	8425.69		FALSE	1.21564
1121915	Cad	AK010453	Cad	carbamoyl-phosphate synthetase 2, aspartate transcarbamylase, and dihydroorotase	AK010453		gb	0.02216	0.08495	1.21606	1.21606	0.00013	3.83321	OK	FALSE	3.5941	3573.42	4335.16		FALSE	1.21606
1114968	Srp72	XM_132143	Srp72	Mus musculus signal recognition particle 72 (Srp72), mRNA [XM_132143]	XM_132143		gb	0.01153	0.085	1.2162	1.2162	1.64076e-13	7.37522	OK	FALSE	3.82618	6156.47	7316.4		FALSE	1.2162
1114914	Camk2g	NM_178597	Camk2g	calcium/calmodulin -dependent protein kinase II gamma	NM_178597		ref	0.03242	-0.08501	0.82222	-1.21623	0.00874	-2.62213	OK	FALSE	3.66609	5172.79	4198.42		FALSE	1.21623
1114129	Eif5	AK076403	Eif5	eukaryotic translation initiation factor 5	AK076403		gb	0.02167	0.08505	1.21633	1.21633	9e-05	3.92572	OK	FALSE	3.69026	4475.75	5388.02		FALSE	1.21633
1124548	1810009A16Rik	BC057625	1810009A16Rik	RIKEN cDNA 1810009A16 gene	BC057625		gb	0.01659	-0.08531	0.82165	-1.21706	2.72765e-07	-5.14135	OK	FALSE	3.85556	7953.12	6480.64		FALSE	1.21706
1125509	LOC245472	XM_141845	LOC245472	Mus musculus similar to synaptophysin-like protein; pantophysin; Pan I (LOC245472), mRNA [XM_141845]	XM_141845		ref	0.01925	0.08532	1.21709	1.21709	9.35211e-06	4.43164	OK	FALSE	3.42045	2397.34	2899.33		FALSE	1.21709
1110683	2610203K23Rik	NM_021535	2610203K23Rik	RIKEN cDNA 2610203K23 gene	NM_021535		ref	0.01714	0.08541	1.21733	1.21733	6.25759e-07	4.98309	OK	FALSE	3.95162	8142.35	9871.07		FALSE	1.21733
1101083	Slc7a5	NM_011404	Slc7a5	solute carrier family 7 (cationic amino acid transporter, y+ system), member 5	NM_011404		ref	0.01695	0.08548	1.21754	1.21754	4.5717e-07	5.04347	OK	FALSE	4.02176	9576.65	11650.9		FALSE	1.21754
1098297	2510002A14Rik	NM_028194	2510002A14Rik	RIKEN cDNA 2510002A14 gene	NM_028194		ref	0.02141	-0.08551	0.82128	-1.21761	6e-05	-3.99458	OK	FALSE	3.66795	5135.72	4254.11		FALSE	1.21761
1113352	Hist1h1c	NM_015786	Hist1h1c	histone 1, H1c	NM_015786		ref	0.0222	-0.08563	0.82105	-1.21796	0.00011	-3.85744	OK	FALSE	4.37932	26469.3	21709.8		FALSE	1.21796
1127395	2410170E21Rik	NM_029420	2410170E21Rik	RIKEN cDNA 2410170E21 gene	NM_029420		ref	0.0316	-0.0857	0.82093	-1.21814	0.0067	-2.71149	OK	FALSE	3.27343	2054.08	1729.88		FALSE	1.21814
1125628	Cpsf3	NM_018813	Cpsf3	cleavage and polyadenylation specificity factor 3	NM_018813		ref	0.02141	0.0857	1.21815	1.21815	6e-05	4.00211	OK	FALSE	3.54257	3167.08	3854.31		FALSE	1.21815
1105295	Arpc2	AK008777	Arpc2	actin related protein 2/3 complex, subunit 2	AK008777		gb	0.02342	0.08575	1.21828	1.21828	0.00025	3.66119	OK	FALSE	4.24565	16022.2	19458.1		FALSE	1.21828
1106503	Chrac1	NM_053068	Chrac1	chromatin accessibility complex 1	NM_053068		ref	0.02931	0.08577	1.21835	1.21835	0.00343	2.92672	OK	FALSE	3.19553	1406.64	1753.94		FALSE	1.21835
1097325	1110025L05Rik	NM_175103	1110025L05Rik	RIKEN cDNA 1110025L05 gene	NM_175103		ref	0.0269	-0.08579	0.82075	-1.2184	0.00143	-3.18861	OK	FALSE	4.12831	14993	12287.5		FALSE	1.2184
1110085	Mrpl40	NM_010922	Mrpl40	mitochondrial ribosomal protein L40	NM_010922		ref	0.01627	0.08583	1.21851	1.21851	1.31659e-07	5.27652	OK	FALSE	3.61713	3770.92	4560.52		FALSE	1.21851
1111375	2610528O22Rik	NM_153395	2610528O22Rik	RIKEN cDNA 2610528O22 gene	NM_153395		ref	0.03276	-0.08593	0.82048	-1.2188	0.00872	-2.62267	OK	FALSE	3.64863	4990.44	4000.41		FALSE	1.2188
1111240	TC1048156	TC1048156	TC1048156	CNBP_HUMAN Cellular nucleic acid binding protein (CNBP). [Rat] {Rattus norvegicus}, partial (37%) [TC1048156]	TC1048156		tc	0.02319	-0.08596	0.82044	-1.21886	0.00021	-3.70578	OK	FALSE	4.50381	35482.1	29232.7		FALSE	1.21886
1116064	BC016624	BC016624	BC016624	Mus musculus, Similar to actin, beta, clone IMAGE:4501052, mRNA	BC016624		gb	0.02454	0.08599	1.21896	1.21896	0.00046	3.50399	OK	FALSE	5.25108	162035	199510		FALSE	1.21896
1127520	Eprs	XM_129647	Eprs	Mus musculus glutamyl-prolyl-tRNA synthetase (Eprs), mRNA [XM_129647]	XM_129647		gb	0.0314	0.086	1.21898	1.21898	0.00617	2.7385	OK	FALSE	3.68296	4380.37	5320.8		FALSE	1.21898
1104716	Psma1	NM_011965	Psma1	proteasome (prosome, macropain) subunit, alpha type 1	NM_011965		ref	0.02551	0.08614	1.21938	1.21938	0.00073	3.37721	OK	FALSE	4.33922	19864.3	24229.9		FALSE	1.21938
1129868	1110001A05Rik	NM_019808	1110001A05Rik	RIKEN cDNA 1110001A05 gene	NM_019808		ref	0.02	0.08619	1.21952	1.21952	2e-05	4.30906	OK	FALSE	3.62124	3820.22	4647.49		FALSE	1.21952
1105453	Erf	NM_010155	Erf	Ets2 repressor factor	NM_010155		ref	0.0147	-0.08626	0.81986	-1.21971	4.40705e-09	-5.86814	OK	FALSE	4.24447	19678.5	16087		FALSE	1.21971
1122333	LOC235279	XM_146810	LOC235279	Mus musculus similar to Protein C14orf111 homolog (LOC235279), mRNA [XM_146810]	XM_146810		ref	0.02587	0.08634	1.21994	1.21994	0.00085	3.33705	OK	FALSE	3.88453	6919.75	8537.11		FALSE	1.21994
1121734	BC058722	BC058722	BC058722	Mus musculus cDNA clone IMAGE:5720940, partial cds	BC058722		gb	0.02845	-0.08637	0.81966	-1.22002	0.0024	-3.03539	OK	FALSE	3.42106	2895.05	2407.76		FALSE	1.22002
1114101	Pfkfb3	NM_133232	Pfkfb3	6-phosphofructo-2-kinase/fructose-2,6-biphosphatase 3	NM_133232		ref	0.0239	-0.08642	0.81957	-1.22016	0.0003	-3.6157	OK	FALSE	3.425	2952.49	2414.14		FALSE	1.22016
1106268	D8Ertd812e	NM_198020	D8Ertd812e	DNA segment, Chr 8, ERATO Doi 812, expressed	NM_198020		ref	0.0164	0.08643	1.22019	1.22019	1.37326e-07	5.26879	OK	FALSE	3.60455	3646.98	4465.39		FALSE	1.22019
1127849	Tnc	NM_011607	Tnc	tenascin C	NM_011607		ref	0.03107	-0.08645	0.8195	-1.22026	0.00539	-2.78284	OK	FALSE	3.95085	9943.91	8173.35		FALSE	1.22026
1127110	D8Ertd354e	NM_133970	D8Ertd354e	DNA segment, Chr 8, ERATO Doi 354, expressed	NM_133970		ref	0.02071	-0.08657	0.81928	-1.22058	3e-05	-4.18059	OK	FALSE	3.65155	4947.99	4067.79		FALSE	1.22058
1107982	NAP062064-1	NAP062064-1	NAP062064-1	Unknown	NAP062064-1		nap	0.03177	0.08658	1.22061	1.22061	0.00643	2.72509	OK	FALSE	3.48152	2755.96	3344.68		FALSE	1.22061
1119740	Bri3bp	AK043288	Bri3bp	Bri3 binding protein	AK043288		gb	0.02073	0.08662	1.22074	1.22074	3e-05	4.17925	OK	FALSE	3.82867	6227.84	7311.42		FALSE	1.22074
1103864	5033428A16Rik	NM_029074	5033428A16Rik	Mus musculus RIKEN cDNA 5033428A16 gene (5033428A16Rik), mRNA [NM_029074]	NM_029074		ref	0.02107	0.08673	1.22103	1.22103	4e-05	4.11574	OK	FALSE	3.62384	3798.15	4672.73		FALSE	1.22103
1112658	Stk11	NM_011492	Stk11	serine/threonine kinase 11	NM_011492		ref	0.01857	-0.08688	0.81869	-1.22146	2.87468e-06	-4.67958	OK	FALSE	3.6943	5469.73	4481.98		FALSE	1.22146
1101684	Spna2	BC027791	Spna2	spectrin alpha 2	BC027791		gb	0.02403	-0.08692	0.81861	-1.22159	0.0003	-3.61717	OK	FALSE	4.25746	20009.4	16376.2		FALSE	1.22159
1120392	4832420O05Rik	NM_172288	4832420O05Rik	RIKEN cDNA 4832420O05 gene	NM_172288		ref	0.0203	0.08701	1.22181	1.22181	2e-05	4.28568	OK	FALSE	3.59591	3578.19	4360.33		FALSE	1.22181
1117751	2410091N08Rik	BC056218	2410091N08Rik	RIKEN cDNA 2410091N08 gene	BC056218		gb	0.02758	0.08701	1.22183	1.22183	0.00161	3.1547	OK	FALSE	3.34931	2029.68	2484.91		FALSE	1.22183
1127873	4931408L03Rik	NM_030074	4931408L03Rik	RIKEN cDNA 4931408L03 gene	NM_030074		ref	0.02972	-0.08708	0.81832	-1.22201	0.00339	-2.93018	OK	FALSE	3.17211	1647.11	1346.63		FALSE	1.22201
1127709	Pdgfrb	NM_008809	Pdgfrb	platelet derived growth factor receptor, beta polypeptide	NM_008809		ref	0.02201	-0.08715	0.81817	-1.22223	8e-05	-3.95922	OK	FALSE	4.34866	24758.8	20282.1		FALSE	1.22223
1121632	Ftl1	NM_010240	Ftl1	ferritin light chain 1	NM_010240		ref	0.02604	0.08719	1.22232	1.22232	0.00082	3.34758	OK	FALSE	5.0108	93417.1	113744		FALSE	1.22232
1127136	Zfp462	AK046016	Zfp462	zinc finger protein 462	AK046016		gb	0.02872	-0.08719	0.8181	-1.22234	0.0024	-3.03544	OK	FALSE	3.34435	2444.63	2048.15		FALSE	1.22234
1114251	2810021O14Rik	NM_025480	2810021O14Rik	RIKEN cDNA 2810021O14 gene	NM_025480		ref	0.0122	0.08721	1.22238	1.22238	8.82363e-13	7.14771	OK	FALSE	3.67838	4347.17	5279.02		FALSE	1.22238
1123806	NAP057018-1	NAP057018-1	NAP057018-1	Unknown	NAP057018-1		nap	0.026	0.08735	1.22278	1.22278	0.00078	3.35914	OK	FALSE	3.4829	2737.83	3388.95		FALSE	1.22278
1119981	2610301D06Rik	AK011951	2610301D06Rik	RIKEN cDNA 2610301D06 gene	AK011951		gb	0.02961	0.08736	1.22281	1.22281	0.00318	2.9502	OK	FALSE	3.51194	2902.78	3670.77		FALSE	1.22281
1117711	B230113M03Rik	NM_173755	B230113M03Rik	Mus musculus RIKEN cDNA B230113M03 gene (B230113M03Rik), mRNA [NM_173755]	NM_173755		ref	0.01348	-0.08737	0.81777	-1.22283	9.21756e-11	-6.47926	OK	FALSE	3.66499	5121.38	4178.58		FALSE	1.22283
1109448	Cops3	NM_011991	Cops3	COP9 (constitutive photomorphogenic) homolog, subunit 3 (Arabidopsis thaliana)	NM_011991		ref	0.01496	0.08738	1.22287	1.22287	5.21434e-09	5.84018	OK	FALSE	3.81768	5964.03	7263		FALSE	1.22287
1111353	BC008155	NM_145410	BC008155	cDNA sequence BC008155	NM_145410		ref	0.03272	-0.08746	0.81759	-1.22311	0.00751	-2.67338	OK	FALSE	4.02241	11722.3	9562.11		FALSE	1.22311
1122218	Bfar	NM_025976	Bfar	bifunctional apoptosis regulator	NM_025976		ref	0.02838	-0.08746	0.81759	-1.22311	0.00206	-3.0815	OK	FALSE	3.23056	1842.62	1576.91		FALSE	1.22311
1098240	TC1048188	TC1048188	TC1048188	IF38_HUMAN Eukaryotic translation initiation factor 3 subunit 8 (eIF3 p110) (eIF3c). [Human] {Homo sapiens}, complete [TC1048188]	TC1048188		tc	0.025	0.08753	1.22329	1.22329	0.00046	3.50185	OK	FALSE	3.61225	3721.21	4528.08		FALSE	1.22329
1101408	NAP094515-001	NAP094515-001	NAP094515-001	Unknown	NAP094515-001		nap	0.03379	0.08768	1.22372	1.22372	0.00946	2.59501	OK	FALSE	3.33692	1974.55	2394.57		FALSE	1.22372
1125984	AI591529	BC048870	AI591529	expressed sequence AI591529	BC048870		gb	0.02078	-0.08777	0.81702	-1.22397	2e-05	-4.22311	OK	FALSE	3.207	1775.09	1466.3		FALSE	1.22397
1115212	D11Ertd603e	NM_026023	D11Ertd603e	DNA segment, Chr 11, ERATO Doi 603, expressed	NM_026023		ref	0.02298	0.08779	1.22401	1.22401	0.00013	3.82049	OK	FALSE	3.83754	6197.47	7671		FALSE	1.22401
1101887	Lsm1	AK006006	Lsm1	LSM1 homolog, U6 small nuclear RNA associated (S. cerevisiae)	AK006006		gb	0.02163	0.08779	1.22402	1.22402	5e-05	4.05898	OK	FALSE	3.68595	4396.53	5373.01		FALSE	1.22402
1111843	Sphk2	NM_020011	Sphk2	sphingosine kinase 2	NM_020011		ref	0.02955	-0.08779	0.81697	-1.22403	0.00297	-2.97119	OK	FALSE	3.36209	2571.14	2062.93		FALSE	1.22403
1117286	Dazap2	NM_011873	Dazap2	DAZ associated protein 2	NM_011873		ref	0.01336	0.08787	1.22424	1.22424	4.736e-11	6.57901	OK	FALSE	4.48533	27657.3	33912.5		FALSE	1.22424
1129429	Cebpg	BC011319	Cebpg	CCAAT/enhancer binding protein (C/EBP), gamma	BC011319		gb	0.0132	0.08787	1.22426	1.22426	2.79503e-11	6.65698	OK	FALSE	3.18653	1413.97	1670.6		FALSE	1.22426
1114925	F730003B03Rik	NM_175344	F730003B03Rik	RIKEN cDNA F730003B03 gene	NM_175344		ref	0.0245	-0.08791	0.81675	-1.22437	0.00033	-3.58892	OK	FALSE	3.382	2645.48	2195.94		FALSE	1.22437
1122302	Arhu	NM_133955	Arhu	ras homolog gene family, member U	NM_133955		ref	0.02572	-0.08799	0.8166	-1.22459	0.00062	-3.42058	OK	FALSE	3.62706	4685.96	3840.76		FALSE	1.22459
1101854	Ubl4	NM_145405	Ubl4	ubiquitin-like 4	NM_145405		ref	0.01351	0.08804	1.22472	1.22472	7.11914e-11	6.51813	OK	FALSE	4.10532	11538.7	14137.6		FALSE	1.22472
1123639	Cyhr1	NM_019396	Cyhr1	cysteine and histidine rich 1	NM_019396		ref	0.02936	-0.08811	0.81638	-1.22492	0.00269	-3.00144	OK	FALSE	3.43859	3021.95	2497.17		FALSE	1.22492
1121289	Dlat	NM_145614	Dlat	dihydrolipoamide S-acetyltransferase (E2 component of pyruvate dehydrogenase complex)	NM_145614		ref	0.02376	0.08813	1.22498	1.22498	0.00021	3.70934	OK	FALSE	3.33545	1967.01	2406.12		FALSE	1.22498
1127428	6330416D14Rik	AK078064	6330416D14Rik	RIKEN cDNA 6330416D14 gene	AK078064		gb	0.02531	-0.08819	0.81622	-1.22516	0.00049	-3.48518	OK	FALSE	3.53293	3840.55	3060.37		FALSE	1.22516
1110748	Rac3	NM_133223	Rac3	RAS-related C3 botulinum substrate 3	NM_133223		ref	0.02943	-0.08835	0.81592	-1.22561	0.00268	-3.00176	OK	FALSE	3.41286	2857.24	2353.11		FALSE	1.22561
1123042	ENSMUST00000045632	ENSMUST00000045632	ENSMUST00000045632	L115. [Source:SPTREMBL;Acc:Q924A3] [ENSMUST00000045632]	ENSMUST00000045632		ens	0.02624	0.08841	1.22577	1.22577	0.00075	3.36965	OK	FALSE	4.00854	9224.17	11289.9		FALSE	1.22577
1108133	Gng12	NM_025278	Gng12	guanine nucleotide binding protein (G protein), gamma 12	NM_025278		ref	0.01705	0.08841	1.22578	1.22578	2.13811e-07	5.18691	OK	FALSE	3.81829	5946.97	7300.83		FALSE	1.22578
1102121	Slc25a5	NM_007451	Slc25a5	solute carrier family 25 (mitochondrial carrier; adenine nucleotide translocator), member 5	NM_007451		ref	0.01426	0.08844	1.22587	1.22587	5.61092e-10	6.20099	OK	FALSE	4.89448	71015.5	86982.3		FALSE	1.22587
1110703	Stxbp3	NM_011504	Stxbp3	syntaxin binding protein 3	NM_011504		ref	0.02259	0.08847	1.22595	1.22595	9e-05	3.91593	OK	FALSE	3.44759	2541.63	3097.58		FALSE	1.22595
1123063	Hp1bp3	NM_010470	Hp1bp3	heterochromatin protein 1, binding protein 3	NM_010470		ref	0.01758	-0.08849	0.81567	-1.22599	4.8367e-07	-5.03268	OK	FALSE	3.49805	3454.33	2882.88		FALSE	1.22599
1100883	Ngb	NM_022414	Ngb	neuroglobin	NM_022414		ref	0.03415	-0.0885	0.81564	-1.22603	0.00955	-2.59166	OK	FALSE	3.78045	6638.41	5494.1		FALSE	1.22603
1095839	Epb7.2	NM_013515	Epb7.2	erythrocyte protein band 7.2	NM_013515		ref	0.03379	-0.08858	0.81549	-1.22626	0.00874	-2.62194	OK	FALSE	3.40101	2767.12	2304.25		FALSE	1.22626
1128078	BC008086	NM_145600	BC008086	cDNA sequence BC008086	NM_145600		ref	0.03304	0.08859	1.22627	1.22627	0.00734	2.68095	OK	FALSE	3.71038	4668.98	5665.3		FALSE	1.22627
1095970	Thbs2	NM_011581	Thbs2	thrombospondin 2	NM_011581		ref	0.03365	-0.08863	0.8154	-1.22639	0.00844	-2.63377	OK	FALSE	4.11143	14512.6	11680.1		FALSE	1.22639
1125959	1110059P08Rik	NM_025418	1110059P08Rik	RIKEN cDNA 1110059P08 gene	NM_025418		ref	0.01378	0.08865	1.22646	1.22646	1.23509e-10	6.43496	OK	FALSE	3.65561	4077.27	5026.61		FALSE	1.22646
1102654	Tgoln2	NM_009444	Tgoln2	trans-golgi network protein 2	NM_009444		ref	0.02795	0.08878	1.22681	1.22681	0.00149	3.17678	OK	FALSE	3.22079	1519.05	1834.8		FALSE	1.22681
1104225	1110004P15Rik	BC039931	1110004P15Rik	RIKEN cDNA 1110004P15 gene	BC039931		gb	0.02713	-0.08882	0.81504	-1.22693	0.00106	-3.27407	OK	FALSE	3.99135	10890.1	8839.03		FALSE	1.22693
1128652	4732495E13Rik	AK048138	4732495E13Rik	RIKEN cDNA 4732495E13 gene	AK048138		gb	0.01646	-0.08885	0.81498	-1.22702	6.72844e-08	-5.39828	OK	FALSE	3.81384	7261.56	5897.46		FALSE	1.22702
1123405	Lin7c	NM_011699	Lin7c	lin 7 homolog c (C. elegans)	NM_011699		ref	0.03109	0.08903	1.22752	1.22752	0.00419	2.86353	OK	FALSE	3.17617	1357.81	1693.95		FALSE	1.22752
1126739	3110040D16Rik	BC063078	3110040D16Rik	Mus musculus cDNA clone IMAGE:6827516, partial cds.	BC063078		gb	0.02582	-0.08914	0.81445	-1.22782	0.00055	-3.45282	OK	FALSE	3.50355	3522.47	2917.77		FALSE	1.22782
1112393	Rasa3	NM_009025	Rasa3	RAS p21 protein activator 3	NM_009025		ref	0.03301	-0.08914	0.81444	-1.22783	0.00692	-2.70067	OK	FALSE	3.63236	4757.52	3878.69		FALSE	1.22783
1124828	Frs2	NM_177798	Frs2	fibroblast growth factor receptor substrate 2	NM_177798		ref	0.02049	-0.08917	0.81439	-1.22791	1e-05	-4.35064	OK	FALSE	3.32132	2316.06	1917.86		FALSE	1.22791
1126149	1110013L07Rik	AK003667	1110013L07Rik	RIKEN cDNA 1110013L07 gene	AK003667		gb	0.02928	-0.08918	0.81437	-1.22795	0.00232	-3.04585	OK	FALSE	3.30419	2226.15	1835.38		FALSE	1.22795
1096017	AW743433	NM_172649	AW743433	expressed sequence AW743433	NM_172649		ref	0.0204	0.08918	1.22796	1.22796	1e-05	4.37109	OK	FALSE	3.55564	3270.13	3958.92		FALSE	1.22796
1096052	Serpinb6c	NM_148942	Serpinb6c	serine (or cysteine) proteinase inhibitor, clade B, member 6c	NM_148942		ref	0.01828	0.08947	1.22878	1.22878	9.87479e-07	4.89412	OK	FALSE	3.77135	5360.58	6586.83		FALSE	1.22878
1125606	LOC227619	AK088523	LOC227619	hypothetical protein LOC227619	AK088523		gb	0.02581	-0.08952	0.81372	-1.22892	0.00052	-3.46886	OK	FALSE	3.45076	3156.38	2529.52		FALSE	1.22892
1106175	Trappc6b	BC031464	Trappc6b	trafficking protein particle complex 6B	BC031464		gb	0.02049	0.08958	1.22908	1.22908	1e-05	4.37277	OK	FALSE	3.47663	2704.95	3321.5		FALSE	1.22908
1125633	Gtf2ird1	NM_020331	Gtf2ird1	general transcription factor II I repeat domain-containing 1	NM_020331		ref	0.02217	-0.08958	0.81361	-1.22909	5e-05	-4.04154	OK	FALSE	3.9002	8894.31	7144.18		FALSE	1.22909
1116249	Dph2l2	NM_026344	Dph2l2	diptheria toxin resistance protein required for diphthamide biosynthesis (Saccharomyces)-like 2	NM_026344		ref	0.03073	0.08959	1.2291	1.2291	0.00356	2.91507	OK	FALSE	3.33567	1969.31	2391.65		FALSE	1.2291
1116317	1190002L16Rik	NM_133976	1190002L16Rik	RIKEN cDNA 1190002L16 gene	NM_133976		ref	0.02379	0.0896	1.22914	1.22914	0.00017	3.76701	OK	FALSE	4.14833	12698.7	15618.7		FALSE	1.22914
1107114	Lpp	NM_178665	Lpp	LIM domain containing preferred translocation partner in lipoma	NM_178665		ref	0.02906	-0.08964	0.8135	-1.22926	0.00204	-3.08502	OK	FALSE	4.04097	12555.5	9904.59		FALSE	1.22926
1103396	1810009K13Rik	NM_025462	1810009K13Rik	RIKEN cDNA 1810009K13 gene	NM_025462		ref	0.02503	0.08965	1.22929	1.22929	0.00034	3.58145	OK	FALSE	3.88641	7060.71	8524.05		FALSE	1.22929
1116575	Rgl1	NM_016846	Rgl1	ral guanine nucleotide dissociation stimulator,-like 1	NM_016846		ref	0.02969	0.08977	1.22963	1.22963	0.0025	3.02351	OK	FALSE	3.63001	3792.02	4824.86		FALSE	1.22963
1129055	Pdhb	NM_024221	Pdhb	pyruvate dehydrogenase (lipoamide) beta	NM_024221		ref	0.01481	0.08988	1.22994	1.22994	1.28599e-09	6.06914	OK	FALSE	3.77149	5328.39	6560.9		FALSE	1.22994
1105939	Cks1	NM_016904	Cks1	CDC28 protein kinase 1	NM_016904		ref	0.01574	0.08989	1.22997	1.22997	1.1211e-08	5.71131	OK	FALSE	4.1035	11481.2	14122.8		FALSE	1.22997
1098403	Psmc6	NM_025959	Psmc6	proteasome (prosome, macropain) 26S subunit, ATPase, 6	NM_025959		ref	0.01444	0.08994	1.23011	1.23011	4.64258e-10	6.23073	OK	FALSE	4.37064	21329.2	26273.1		FALSE	1.23011
1118114	AL022610	NM_133947	AL022610	expressed sequence AL022610	NM_133947		ref	0.02775	-0.08998	0.81287	-1.23022	0.00118	-3.24274	OK	FALSE	3.85027	7849.51	6413.57		FALSE	1.23022
1100789	AK048462	AK048462	AK048462	Mus musculus 16 days embryo head cDNA, RIKEN full-length enriched library, clone:C130062I06 product:similar to FIBRILLARIN (NUCLEOLAR PROTEIN 1) [Mus musculus], full insert sequence.	AK048462		gb	0.01769	0.09005	1.23042	1.23042	3.56811e-07	5.09066	OK	FALSE	4.44546	25151.8	30980.3		FALSE	1.23042
1128921	Usp20	NM_028846	Usp20	ubiquitin specific protease 20	NM_028846		ref	0.02632	-0.09007	0.81269	-1.23048	0.00062	-3.42268	OK	FALSE	3.09577	1379.45	1140.71		FALSE	1.23048
1112378	Gmpr2	NM_134075	Gmpr2	guanosine monophosphate reductase 2	NM_134075		ref	0.03068	0.09009	1.23053	1.23053	0.00332	2.93667	OK	FALSE	3.18855	1412.79	1696.83		FALSE	1.23053
1113649	Adam10	AK021184	Adam10	a disintegrin and metalloprotease domain 10	AK021184		gb	0.01492	-0.09014	0.81257	-1.23066	1.51741e-09	-6.0425	OK	FALSE	4.0663	12933.5	10514.9		FALSE	1.23066
1118380	Cars	NM_013742	Cars	cysteinyl-tRNA synthetase	NM_013742		ref	0.02573	0.09018	1.23078	1.23078	0.00046	3.50546	OK	FALSE	3.78347	5483.49	6744.07		FALSE	1.23078
1126374	Rdh12	AK039233	Rdh12	retinol dehydrogenase 12	AK039233		gb	0.01725	-0.09019	0.81247	-1.23082	1.71359e-07	-5.22799	OK	FALSE	4.16763	16429.2	13409.1		FALSE	1.23082
1099019	2310047A01Rik	BC034735	2310047A01Rik	RIKEN cDNA 2310047A01 gene	BC034735		gb	0.03384	-0.0902	0.81245	-1.23084	0.00769	-2.66551	OK	FALSE	3.46519	3262.74	2623.24		FALSE	1.23084
1103166	4931400A14Rik	AK129181	4931400A14Rik	RIKEN cDNA 4931400A14 gene	AK129181		gb	0.02288	0.0902	1.23084	1.23084	8e-05	3.94255	OK	FALSE	3.74196	4981	6128.77		FALSE	1.23084
1123410	Zfp52	NM_144515	Zfp52	zinc finger protein 52	NM_144515		ref	0.02885	0.09026	1.23102	1.23102	0.00176	3.12851	OK	FALSE	3.75149	5035.09	6388.54		FALSE	1.23102
1099277	LOC233637	XM_133608	LOC233637	Mus musculus similar to PTK9 protein tyrosine kinase 9 (LOC233637), mRNA [XM_133608]	XM_133608		gb	0.02922	0.09027	1.23103	1.23103	0.00201	3.08885	OK	FALSE	3.85971	6574.9	8017.81		FALSE	1.23103
1125313	Akap9	NM_194462	Akap9	Mus musculus A kinase (PRKA) anchor protein (yotiao) 9 (Akap9), mRNA [NM_194462]	NM_194462		ref	0.01939	-0.09033	0.81222	-1.23119	3.18041e-06	-4.65881	OK	FALSE	3.24099	1926.61	1583.49		FALSE	1.23119
1123050	2010004B12Rik	AK008083	2010004B12Rik	RIKEN cDNA 2010004B12 gene	AK008083		gb	0.02017	-0.09034	0.81219	-1.23123	7.4764e-06	-4.47965	OK	FALSE	2.79708	697.21	565.939		FALSE	1.23123
1123506	1110023P21Rik	NM_025390	1110023P21Rik	RIKEN cDNA 1110023P21 gene	NM_025390		ref	0.01428	0.09034	1.23124	1.23124	2.49269e-10	6.32744	OK	FALSE	3.8721	6715.78	8310.06		FALSE	1.23124
1123933	Mbnl1	NM_020007	Mbnl1	muscleblind-like 1 (Drosophila)	NM_020007		ref	0.01874	-0.09036	0.81215	-1.23129	1.42635e-06	-4.82129	OK	FALSE	3.6999	5743.53	4609.15		FALSE	1.23129
1125519	Calr	NM_007591	Calr	calreticulin	NM_007591		ref	0.01854	-0.09043	0.81202	-1.2315	1.07497e-06	-4.87739	OK	FALSE	4.15573	16083.1	12931.1		FALSE	1.2315
1118423	2900045N06Rik	NM_028385	2900045N06Rik	RIKEN cDNA 2900045N06 gene	NM_028385		ref	0.02117	-0.09045	0.81199	-1.23154	2e-05	-4.27189	OK	FALSE	3.65196	5056.83	4029.18		FALSE	1.23154
1127626	4932434G09Rik	NM_026340	4932434G09Rik	RIKEN cDNA 4932434G09 gene	NM_026340		ref	0.03211	0.09045	1.23154	1.23154	0.00485	2.81682	OK	FALSE	3.91031	7353.36	9027.3		FALSE	1.23154
1100037	BC019776	NM_144797	BC019776	cDNA sequence BC019776	NM_144797		ref	0.02435	0.09053	1.23178	1.23178	0.0002	3.71729	OK	FALSE	3.82882	6093.65	7536.59		FALSE	1.23178
1122350	2310075G12Rik	NM_027162	2310075G12Rik	RIKEN cDNA 2310075G12 gene	NM_027162		ref	0.03229	-0.09056	0.81179	-1.23184	0.00504	-2.80476	OK	FALSE	3.33274	2365.94	1958.14		FALSE	1.23184
1108956	Plp2	NM_019755	Plp2	proteolipid protein 2	NM_019755		ref	0.02813	0.09061	1.23201	1.23201	0.00128	3.22129	OK	FALSE	3.78768	5543.22	6813.34		FALSE	1.23201
1116733	1110019L22Rik	NM_026756	1110019L22Rik	RIKEN cDNA 1110019L22 gene	NM_026756		ref	0.01792	-0.09062	0.81167	-1.23202	4.25083e-07	-5.05737	OK	FALSE	3.76967	6538.4	5324.69		FALSE	1.23202
1127446	TC1066374	TC1066374	TC1066374	UNRI_MOUSE UNR-interacting protein (Serine-threonine kinase receptor-associated protein). [Mouse] {Mus musculus}, complete [TC1066374]	TC1066374		tc	0.03356	0.09067	1.23218	1.23218	0.0069	2.70148	OK	FALSE	3.48812	2767.12	3444.87		FALSE	1.23218
1097857	Sec61g	NM_011343	Sec61g	SEC61, gamma subunit	NM_011343		ref	0.03099	-0.09069	0.81153	-1.23224	0.00343	-2.92668	OK	FALSE	4.79895	70081.9	57309.1		FALSE	1.23224
1126876	5830411I20	AK030810	5830411I20	hypothetical protein 5830411I20	AK030810		gb	0.02282	-0.09074	0.81145	-1.23237	7e-05	-3.97639	OK	FALSE	3.93823	9650.06	7858.04		FALSE	1.23237
1125123	Fhod1	NM_177699	Fhod1	formin homology 2 domain containing 1	NM_177699		ref	0.03044	0.09078	1.23247	1.23247	0.00286	2.98245	OK	FALSE	3.28275	1730.04	2126.6		FALSE	1.23247
1096769	1810003N24Rik	NM_025443	1810003N24Rik	RIKEN cDNA 1810003N24 gene	NM_025443		ref	0.01887	0.09078	1.23249	1.23249	1.50795e-06	4.81018	OK	FALSE	4.04562	10032.4	12342.6		FALSE	1.23249
1118532	Mrps9	NM_023514	Mrps9	mitochondrial ribosomal protein S9	NM_023514		ref	0.03115	0.09079	1.23251	1.23251	0.00356	2.91486	OK	FALSE	3.2736	1708.12	2070.07		FALSE	1.23251
1124070	E430001P04Rik	NM_172015	E430001P04Rik	RIKEN cDNA E430001P04 gene	NM_172015		ref	0.0278	-0.09086	0.81123	-1.2327	0.00108	-3.26827	OK	FALSE	3.89379	8926.89	7216.93		FALSE	1.2327
1105178	Ptpre	NM_011212	Ptpre	protein tyrosine phosphatase, receptor type, E	NM_011212		ref	0.0326	-0.09096	0.81104	-1.23299	0.00527	-2.79008	OK	FALSE	2.95004	982.756	809.657		FALSE	1.23299
1128304	2010305F15Rik	AK079641	2010305F15Rik	RIKEN cDNA 2010305F15 gene	AK079641		gb	0.02277	-0.09109	0.81079	-1.23337	6e-05	-4.00134	OK	FALSE	3.69375	5471.22	4470.96		FALSE	1.23337
1113215	Ndufv2	AK013511	Ndufv2	NADH dehydrogenase (ubiquinone) flavoprotein 2	AK013511		gb	0.02671	0.0911	1.2334	1.2334	0.00065	3.41063	OK	FALSE	3.80589	5740.86	7150.81		FALSE	1.2334
1103203	NAP122799-1	NAP122799-1	NAP122799-1	Unknown	NAP122799-1		nap	0.0153	-0.09117	0.81064	-1.23359	2.54462e-09	-5.95857	OK	FALSE	3.87995	8456.18	6851.51		FALSE	1.23359
1110208	9530058O11Rik	NM_144792	9530058O11Rik	RIKEN cDNA 9530058O11 gene	NM_144792		ref	0.03022	-0.09117	0.81064	-1.23359	0.00255	-3.01677	OK	FALSE	3.34687	2464.94	2024.49		FALSE	1.23359
1102501	Stat3	NM_213659	Stat3	Mus musculus signal transducer and activator of transcription 3 (Stat3), transcript variant 1, mRNA [NM_213659]	NM_213659		ref	0.02357	-0.09124	0.81051	-1.23378	0.00011	-3.87021	OK	FALSE	4.33177	23848.6	19336.7		FALSE	1.23378
1126182	Mut	NM_008650	Mut	methylmalonyl-Coenzyme A mutase	NM_008650		ref	0.03344	-0.09129	0.81043	-1.23392	0.00633	-2.72993	OK	FALSE	3.59555	4381.56	3567.96		FALSE	1.23392
1129817	Gamt	NM_010255	Gamt	guanidinoacetate methyltransferase	NM_010255		ref	0.02062	-0.09137	0.81027	-1.23416	9.35538e-06	-4.43156	OK	FALSE	3.40401	2819.47	2282.45		FALSE	1.23416
1112961	2610020H15Rik	NM_025638	2610020H15Rik	RIKEN cDNA 2610020H15 gene	NM_025638		ref	0.02772	0.09141	1.23427	1.23427	0.00097	3.29792	OK	FALSE	3.42692	2413.28	2969.24		FALSE	1.23427
1106607	4921524J17Rik	NM_025722	4921524J17Rik	RIKEN cDNA 4921524J17 gene	NM_025722		ref	0.03095	0.09145	1.23439	1.23439	0.00313	2.95458	OK	FALSE	3.5537	3220.53	3980.06		FALSE	1.23439
1119133	4933402L21Rik	AK016624	4933402L21Rik	RIKEN cDNA 4933402L21 gene	AK016624		gb	0.03405	-0.09154	0.80995	-1.23464	0.00718	-2.68834	OK	FALSE	2.81131	721.378	581.73		FALSE	1.23464
1104793	AI043120	AK129330	AI043120	expressed sequence AI043120	AK129330		gb	0.03441	-0.09159	0.80986	-1.23478	0.00778	-2.66149	OK	FALSE	3.51055	3570.44	2981.49		FALSE	1.23478
1128511	Snx5	NM_024225	Snx5	sorting nexin 5	NM_024225		ref	0.01423	0.0917	1.23511	1.23511	1.1641e-10	6.44394	OK	FALSE	4.18235	13612.1	17095.8		FALSE	1.23511
1115241	8430408C20	8430408C20	8430408C20	unknown EST [8430408C20]	8430408C20		riken	0.03425	-0.09178	0.80951	-1.23532	0.00737	-2.67963	OK	FALSE	3.13843	1540.84	1234.6		FALSE	1.23532
1118563	Them2	NM_025790	Them2	thioesterase superfamily member 2	NM_025790		ref	0.01941	-0.09178	0.80951	-1.23532	2.26675e-06	-4.72806	OK	FALSE	4.47922	33591.6	27259.6		FALSE	1.23532
1117001	Dbnl	NM_013810	Dbnl	drebrin-like	NM_013810		ref	0.03038	-0.09181	0.80944	-1.23542	0.00251	-3.0221	OK	FALSE	3.49732	3455.34	2872.13		FALSE	1.23542
1127713	5033414A21Rik	AK017170	5033414A21Rik	RIKEN cDNA 5033414A21 gene	AK017170		gb	0.028	0.09186	1.23556	1.23556	0.00104	3.2804	OK	FALSE	3.17995	1365.23	1689.5		FALSE	1.23556
1104242	Slc37a3	NM_028123	Slc37a3	solute carrier family 37 (glycerol-3-phosphate transporter), member 3	NM_028123		ref	0.03184	-0.092	0.8091	-1.23594	0.00386	-2.88919	OK	FALSE	3.51278	3606.32	2945.53		FALSE	1.23594
1104989	1810010L20Rik	NM_145925	1810010L20Rik	RIKEN cDNA 1810010L20 gene	NM_145925		ref	0.01966	-0.09204	0.80902	-1.23606	2.83209e-06	-4.68264	OK	FALSE	3.77623	6649.68	5390.24		FALSE	1.23606
1119323	Ddx46	BC026492	Ddx46	DEAD (Asp-Glu-Ala-Asp) box polypeptide 46	BC026492		gb	0.0274	0.09204	1.23607	1.23607	0.00078	3.35945	OK	FALSE	3.41333	2318.86	2897.76		FALSE	1.23607
1118017	TC1010390	TC1010390	TC1010390	ACTG_HUMAN Actin, cytoplasmic 2 (Gamma-actin). [Western graylag goose] {Anser anser anser}, complete [TC1010390]	TC1010390		tc	0.03362	0.09205	1.23608	1.23608	0.00618	2.73806	OK	FALSE	4.73597	48994.5	61055.3		FALSE	1.23608
1121857	Tubg1	NM_134024	Tubg1	tubulin, gamma 1	NM_134024		ref	0.03128	0.09206	1.23612	1.23612	0.00325	2.94326	OK	FALSE	3.34266	2008.8	2421.37		FALSE	1.23612
1120719	1500019O16Rik	NM_027328	1500019O16Rik	RIKEN cDNA 1500019O16 gene	NM_027328		ref	0.03429	0.09208	1.23617	1.23617	0.00724	2.68544	OK	FALSE	3.80217	5704.64	7091.44		FALSE	1.23617
1125062	Hoxb9	AK078860	Hoxb9	homeo box B9	AK078860		gb	0.03071	0.09212	1.23629	1.23629	0.0027	2.9996	OK	FALSE	3.78448	5438.54	6836.57		FALSE	1.23629
1114038	Pank2	NM_153501	Pank2	pantothenate kinase 2 (Hallervorden-Spatz syndrome)	NM_153501		ref	0.02727	0.09216	1.23641	1.23641	0.00073	3.37917	OK	FALSE	3.37172	2117.18	2632.78		FALSE	1.23641
1112595	Polr2h	NM_145632	Polr2h	polymerase (RNA) II (DNA directed) polypeptide H	NM_145632		ref	0.03352	0.09218	1.23646	1.23646	0.00596	2.7502	OK	FALSE	3.26219	1641.95	2054.5		FALSE	1.23646
1097674	NAP018250-001	NAP018250-001	NAP018250-001	Unknown	NAP018250-001		nap	0.0154	0.09223	1.23659	1.23659	2.09647e-09	5.99015	OK	FALSE	5.11802	118307	146408		FALSE	1.23659
1123454	2310046H11Rik	NM_145625	2310046H11Rik	RIKEN cDNA 2310046H11 gene	NM_145625		ref	0.02711	0.09226	1.2367	1.2367	0.00066	3.40377	OK	FALSE	3.58916	3534.72	4280.65		FALSE	1.2367
1119956	Rad21	NM_009009	Rad21	RAD21 homolog (S. pombe)	NM_009009		ref	0.0265	0.0923	1.23681	1.23681	0.0005	3.48331	OK	FALSE	3.80718	5753.9	7192.54		FALSE	1.23681
1115191	Spg20	AK087388	Spg20	spastic paraplegia 20, spartin (Troyer syndrome) homolog (human)	AK087388		gb	0.03378	-0.0924	0.80836	-1.23708	0.00624	-2.73496	OK	FALSE	3.93658	9675.68	7794.04		FALSE	1.23708
1122244	Rab18	NM_181070	Rab18	RAB18, member RAS oncogene family	NM_181070		ref	0.03576	-0.09245	0.80827	-1.23722	0.00974	-2.58484	OK	FALSE	4.32817	23779.1	19172.2		FALSE	1.23722
1127427	0610025L15Rik	NM_023154	0610025L15Rik	RIKEN cDNA 0610025L15 gene	NM_023154		ref	0.02338	0.09247	1.23728	1.23728	8e-05	3.95415	OK	FALSE	3.05969	1033.57	1274.05		FALSE	1.23728
1115229	4931420H10Rik	AB093213	4931420H10Rik	RIKEN cDNA 4931420H10 gene	AB093213		gb	0.03084	-0.09248	0.8082	-1.23732	0.00271	-2.99902	OK	FALSE	3.15833	1580.99	1325.04		FALSE	1.23732
1097877	LOC235953	XM_135415	LOC235953	Mus musculus similar to 14-3-3 PROTEIN TAU (14-3-3 PROTEIN THETA) (LOC235953), mRNA [XM_135415]	XM_135415		gb	0.01872	0.09255	1.2375	1.2375	7.67496e-07	4.94346	OK	FALSE	4.40883	23047.1	28584.6		FALSE	1.2375
1108880	AI481500	BC008264	AI481500	expressed sequence AI481500	BC008264		gb	0.01529	-0.09259	0.808	-1.23762	1.38905e-09	-6.05674	OK	FALSE	3.92087	9287.67	7510.79		FALSE	1.23762
1119080	B230114J08Rik	NM_030018	B230114J08Rik	RIKEN cDNA B230114J08 gene	NM_030018		ref	0.02093	-0.09264	0.8079	-1.23778	9.5882e-06	-4.42626	OK	FALSE	3.4496	3168.04	2539.39		FALSE	1.23778
1123662	Pip5k2c	NM_054097	Pip5k2c	phosphatidylinositol-4-phosphate 5-kinase, type II, gamma	NM_054097		ref	0.03049	-0.0927	0.80779	-1.23795	0.00236	-3.04071	OK	FALSE	3.63507	4848.09	3856.5		FALSE	1.23795
1096383	Hnrpdl	AB017020	Hnrpdl	heterogeneous nuclear ribonucleoprotein D-like	AB017020		gb	0.02855	0.09276	1.23812	1.23812	0.00116	3.24877	OK	FALSE	3.75661	5105.81	6435.27		FALSE	1.23812
1120811	Pik4ca	NM_001001983	Pik4ca	Mus musculus phosphatidylinositol 4-kinase, catalytic, alpha polypeptide (Pik4ca), mRNA [NM_001001983]	NM_001001983		ref	0.01928	-0.09279	0.80762	-1.23821	1.49541e-06	-4.81185	OK	FALSE	3.98451	10761.2	8676.9		FALSE	1.23821
1105976	2600016L03Rik	NM_028117	2600016L03Rik	RIKEN cDNA 2600016L03 gene	NM_028117		ref	0.02585	-0.09283	0.80755	-1.23831	0.00033	-3.59088	OK	FALSE	3.70103	5581.01	4547.64		FALSE	1.23831
1095434	2310004K06Rik	NM_020050	2310004K06Rik	RIKEN cDNA 2310004K06 gene	NM_020050		ref	0.02891	-0.0929	0.80743	-1.2385	0.00131	-3.21276	OK	FALSE	3.65478	5014.46	4094.99		FALSE	1.2385
1129361	1110035J23Rik	AK004115	1110035J23Rik	RIKEN cDNA 1110035J23 gene	AK004115		gb	0.02788	-0.09294	0.80735	-1.23863	0.00086	-3.33313	OK	FALSE	3.55777	3999.75	3296.71		FALSE	1.23863
1125643	Gpr108	NM_030084	Gpr108	G protein-coupled receptor 108	NM_030084		ref	0.02654	-0.09295	0.80733	-1.23865	0.00046	-3.50173	OK	FALSE	3.64409	4869.26	3998.11		FALSE	1.23865
1126390	Slc4a2	NM_009207	Slc4a2	solute carrier family 4 (anion exchanger), member 2	NM_009207		ref	0.02666	-0.093	0.80724	-1.23879	0.00049	-3.48868	OK	FALSE	3.43321	2999.08	2456.55		FALSE	1.23879
1109333	Bysl	NM_016859	Bysl	bystin-like	NM_016859		ref	0.02136	-0.09301	0.80721	-1.23883	1e-05	-4.35492	OK	FALSE	3.7209	5861.39	4737.5		FALSE	1.23883
1122385	Zdhhc3	NM_026917	Zdhhc3	zinc finger, DHHC domain containing 3	NM_026917		ref	0.02984	-0.09307	0.8071	-1.239	0.00182	-3.11854	OK	FALSE	3.17234	1663.53	1331.43		FALSE	1.239
1101605	Srp54	NM_011899	Srp54	signal recognition particle 54	NM_011899		ref	0.02664	0.09308	1.23901	1.23901	0.00048	3.49413	OK	FALSE	3.94529	7958.27	9800.12		FALSE	1.23901
1097252	Hmgn3	NM_175074	Hmgn3	Mus musculus high mobility group nucleosomal binding domain 3 (Hmgn3), transcript variant 2, mRNA [NM_175074]	NM_175074		ref	0.0208	-0.09311	0.80703	-1.2391	7.55523e-06	-4.47742	OK	FALSE	3.48955	3455.41	2803.34		FALSE	1.2391
1112029	1700086N05Rik	NM_026457	1700086N05Rik	RIKEN cDNA 1700086N05 gene	NM_026457		ref	0.03024	-0.09314	0.80698	-1.23918	0.00207	-3.0803	OK	FALSE	3.14055	1522.39	1258.55		FALSE	1.23918
1095553	Rap2c	NM_172413	Rap2c	RAP2C, member of RAS oncogene family	NM_172413		ref	0.03358	-0.09314	0.80697	-1.2392	0.00554	-2.77409	OK	FALSE	3.6618	5089.06	4192.05		FALSE	1.2392
1109154	8430426H19Rik	NM_178875	8430426H19Rik	Mus musculus RIKEN cDNA 8430426H19 gene (8430426H19Rik), mRNA [NM_178875]	NM_178875		ref	0.02893	-0.09317	0.80693	-1.23927	0.00128	-3.21985	OK	FALSE	3.28283	2124.84	1743.67		FALSE	1.23927
1129444	Ube3a	NM_011668	Ube3a	ubiquitin protein ligase E3A	NM_011668		ref	0.02467	-0.0932	0.80687	-1.23936	0.00016	-3.77829	OK	FALSE	3.84641	7858.39	6316.31		FALSE	1.23936
1121476	Clp1	NM_138753	Clp1	cardiac lineage protein 1	NM_138753		ref	0.03096	-0.09326	0.80675	-1.23955	0.00259	-3.01235	OK	FALSE	3.57169	4206.08	3347.21		FALSE	1.23955
1111568	Oaz1	AK003452	Oaz1	ornithine decarboxylase antizyme	AK003452		gb	0.02473	0.09337	1.23985	1.23985	0.00016	3.77535	OK	FALSE	4.57648	33888.2	42106.9		FALSE	1.23985
1118573	Col16a1	NM_028266	Col16a1	procollagen, type XVI, alpha 1	NM_028266		ref	0.03089	-0.09342	0.80646	-1.23999	0.00249	-3.02404	OK	FALSE	3.75829	6454.38	5151.72		FALSE	1.23999
1114457	Fbxo4	NM_134099	Fbxo4	F-box only protein 4	NM_134099		ref	0.02213	-0.09343	0.80643	-1.24003	2e-05	-4.22229	OK	FALSE	3.73185	6060.81	4834.95		FALSE	1.24003
1117564	Swap70	NM_009302	Swap70	SWAP complex protein	NM_009302		ref	0.01994	-0.09344	0.80641	-1.24006	2.77987e-06	-4.68645	OK	FALSE	3.70713	5682.96	4619.85		FALSE	1.24006
1107527	2310057M21Rik	NM_026655	2310057M21Rik	RIKEN cDNA 2310057M21 gene	NM_026655		ref	0.03348	0.09353	1.24032	1.24032	0.0052	2.79407	OK	FALSE	3.10617	1144.67	1425.56		FALSE	1.24032
1099318	4930420O11Rik	AK081750	4930420O11Rik	Mus musculus 16 days embryo head cDNA, RIKEN full-length enriched library, clone:C130073N23 product:CDNA FLJ33039 FIS, CLONE THYMU2000369, MODERATELY SIMILAR TO MUS MUSCULUS SYNTROPHIN-ASSOCIATED SERINE-THREONINE PROTEIN KINASE MRNA homolog [Homo sapiens], full insert sequence.	AK081750		gb	0.02963	-0.09363	0.80606	-1.24061	0.00158	-3.16021	OK	FALSE	3.98309	10873.4	8768.2		FALSE	1.24061
1114104	Cdh2	NM_007664	Cdh2	cadherin 2	NM_007664		ref	0.02388	0.09371	1.24082	1.24082	9e-05	3.92384	OK	FALSE	3.66097	4093.86	5146.8		FALSE	1.24082
1107169	BC043098	NM_174997	BC043098	cDNA sequence BC043098	NM_174997		ref	0.01426	-0.09385	0.80566	-1.24122	4.62514e-11	-6.58253	OK	FALSE	4.19598	17494.6	14107.7		FALSE	1.24122
1116298	Zdhhc16	NM_023740	Zdhhc16	zinc finger, DHHC domain containing 16	NM_023740		ref	0.03153	0.09402	1.2417	1.2417	0.00287	2.9815	OK	FALSE	3.95222	8043.68	10075.9		FALSE	1.2417
1109062	5830417I10Rik	AK017936	5830417I10Rik	RIKEN cDNA 5830417I10 gene	AK017936		gb	0.03618	-0.09411	0.80518	-1.24196	0.0093	-2.6008	OK	FALSE	3.50845	3591.53	2896.62		FALSE	1.24196
1106629	Runx2	D14636	Runx2	runt related transcription factor 2	D14636		gb	0.02184	-0.09416	0.80507	-1.24212	2e-05	-4.31185	OK	FALSE	3.29219	2204.62	1755.66		FALSE	1.24212
1112926	Plekhc1	NM_146054	Plekhc1	pleckstrin homology domain containing, family C (with FERM domain) member 1	NM_146054		ref	0.01863	0.09425	1.24238	1.24238	4.18966e-07	5.06013	OK	FALSE	4.19566	14238.8	17746.6		FALSE	1.24238
1122521	Ppp2ca	NM_019411	Ppp2ca	protein phosphatase 2a, catalytic subunit, alpha isoform	NM_019411		ref	0.0145	0.09427	1.24241	1.24241	7.85673e-11	6.50332	OK	FALSE	3.96678	8341.16	10289.7		FALSE	1.24241
1123429	Ndufa1	NM_019443	Ndufa1	NADH dehydrogenase (ubiquinone) 1 alpha subcomplex, 1	NM_019443		ref	0.03087	-0.09455	0.80437	-1.24322	0.00219	-3.06293	OK	FALSE	4.24786	19813.2	15885.2		FALSE	1.24322
1117537	Zdhhc12	NM_025428	Zdhhc12	zinc finger, DHHC domain containing 12	NM_025428		ref	0.03426	0.09456	1.24324	1.24324	0.00578	2.75973	OK	FALSE	3.26339	1675.13	2022.6		FALSE	1.24324
1126270	Pfdn2	NM_011070	Pfdn2	prefoldin 2	NM_011070		ref	0.01987	0.09458	1.24331	1.24331	1.94358e-06	4.7592	OK	FALSE	3.81528	5875.89	7290.79		FALSE	1.24331
1115801	Xpr1	AK047436	Xpr1	xenotropic and polytropic retrovirus receptor 1	AK047436		gb	0.03038	-0.09459	0.80428	-1.24335	0.00185	-3.11335	OK	FALSE	3.47549	3371.21	2673.35		FALSE	1.24335
1114470	Zfp277	NM_178845	Zfp277	Mus musculus zinc finger protein 277 (Zfp277), mRNA [NM_178845]	NM_178845		ref	0.02679	0.09463	1.24346	1.24346	0.00041	3.53221	OK	FALSE	3.42216	2374.51	2950.81		FALSE	1.24346
1100728	Polb	NM_011130	Polb	polymerase (DNA directed), beta	NM_011130		ref	0.03084	0.09473	1.24375	1.24375	0.00213	3.07203	OK	FALSE	3.41975	2401	2890.86		FALSE	1.24375
1106756	0610009C03Rik	NM_025645	0610009C03Rik	RIKEN cDNA 0610009C03 gene	NM_025645		ref	0.03239	0.0948	1.24395	1.24395	0.00343	2.92677	OK	FALSE	3.73473	4869.9	6083.62		FALSE	1.24395
1100732	4933407N01Rik	NM_025745	4933407N01Rik	RIKEN cDNA 4933407N01 gene	NM_025745		ref	0.02795	-0.0948	0.80389	-1.24396	0.00069	-3.39169	OK	FALSE	3.79158	6920.09	5570.38		FALSE	1.24396
1113228	1600025D17Rik	NM_028065	1600025D17Rik	RIKEN cDNA 1600025D17 gene	NM_028065		ref	0.02727	-0.09482	0.80386	-1.244	0.00051	-3.47723	OK	FALSE	3.50121	3541.85	2847.78		FALSE	1.244
1102471	Rnpep	NM_145417	Rnpep	arginyl aminopeptidase (aminopeptidase B)	NM_145417		ref	0.03487	0.09482	1.24401	1.24401	0.00654	2.71957	OK	FALSE	3.77652	5384.54	6641.1		FALSE	1.24401
1106518	9430080K19Rik	AK020498	9430080K19Rik	RIKEN cDNA 9430080K19 gene	AK020498		gb	0.02333	-0.09483	0.80384	-1.24404	5e-05	-4.0656	OK	FALSE	4.21872	18550.7	14953.9		FALSE	1.24404
1103933	Bcl10	NM_009740	Bcl10	B-cell leukemia/lymphoma 10	NM_009740		ref	0.02967	0.09489	1.2442	1.2442	0.00138	3.19783	OK	FALSE	3.93507	7796.14	9660.04		FALSE	1.2442
1100793	Kpna2	NM_010655	Kpna2	karyopherin (importin) alpha 2	NM_010655		ref	0.023	0.09491	1.24426	1.24426	4e-05	4.12652	OK	FALSE	4.00309	9089.54	11353.6		FALSE	1.24426
1126265	Efemp2	NM_021474	Efemp2	epidermal growth factor-containing fibulin-like extracellular matrix protein 2	NM_021474		ref	0.02802	-0.09494	0.80363	-1.24435	0.0007	-3.3882	OK	FALSE	4.76722	65561.6	52501.9		FALSE	1.24435
1104455	Hspd1	NM_010477	Hspd1	heat shock protein 1 (chaperonin)	NM_010477		ref	0.02322	0.095	1.24453	1.24453	4e-05	4.09195	OK	FALSE	4.5436	33323.8	36980.7		FALSE	1.24453
1125488	BC032937	BC032937	BC032937	Mus musculus, clone IMAGE:1379624, mRNA, partial cds	BC032937		gb	0.02383	-0.09503	0.80348	-1.24459	7e-05	-3.98729	OK	FALSE	3.72132	5864.67	4750.75		FALSE	1.24459
1107374	Mocs1	NM_020042	Mocs1	molybdenum cofactor synthesis 1	NM_020042		ref	0.02563	0.0951	1.24481	1.24481	0.00021	3.71062	OK	FALSE	3.57787	3408.36	4215.74		FALSE	1.24481
1125906	9830141C09Rik	AK122447	9830141C09Rik	RIKEN cDNA 9830141C09 gene	AK122447		gb	0.03387	-0.09513	0.80328	-1.2449	0.00497	-2.80888	OK	FALSE	3.44916	3149.5	2524.77		FALSE	1.2449
1123192	BC024400	NM_146089	BC024400	cDNA sequence BC024400	NM_146089		ref	0.02715	0.09518	1.24503	1.24503	0.00046	3.50504	OK	FALSE	3.82203	5960.12	7394.04		FALSE	1.24503
1124315	Lztr1	NM_025808	Lztr1	leucine-zipper-like transcriptional regulator, 1	NM_025808		ref	0.0148	-0.09519	0.80317	-1.24507	1.26572e-10	-6.43123	OK	FALSE	4.0599	12825.7	10320.7		FALSE	1.24507
1110141	C330023M02Rik	AK049325	C330023M02Rik	RIKEN cDNA C330023M02 gene	AK049325		gb	0.03243	0.09524	1.24519	1.24519	0.00332	2.93662	OK	FALSE	3.60066	3652.66	4445.75		FALSE	1.24519
1108455	C530046K17Rik	NM_146090	C530046K17Rik	RIKEN cDNA C530046K17 gene	NM_146090		ref	0.0252	-0.09527	0.80302	-1.24529	0.00016	-3.78	OK	FALSE	3.86944	8318.74	6609.21		FALSE	1.24529
1102057	4631434O19Rik	BC044759	4631434O19Rik	RIKEN cDNA 4631434O19 gene	BC044759		gb	0.02551	-0.0953	0.80297	-1.24537	0.00019	-3.73621	OK	FALSE	3.44957	3194.5	2494.98		FALSE	1.24537
1114333	Trip4	NM_019797	Trip4	thyroid hormone receptor interactor 4	NM_019797		ref	0.03484	0.09542	1.24571	1.24571	0.00616	2.73893	OK	FALSE	2.9748	842.448	1059.42		FALSE	1.24571
1123491	1700008E09Rik	NM_027055	1700008E09Rik	RIKEN cDNA 1700008E09 gene	NM_027055		ref	0.01724	-0.09549	0.80261	-1.24593	3.01306e-08	-5.54068	OK	FALSE	3.63298	4786.52	3860.36		FALSE	1.24593
1108984	Timm9	NM_013895	Timm9	translocase of inner mitochondrial membrane 9 homolog (yeast)	NM_013895		ref	0.01442	0.09552	1.24602	1.24602	3.44467e-11	6.62619	OK	FALSE	4.39682	22335.6	27858.6		FALSE	1.24602
1113699	2410129E14Rik	NM_023716	2410129E14Rik	RIKEN cDNA 2410129E14 gene	NM_023716		ref	0.02177	0.09554	1.24606	1.24606	1e-05	4.38895	OK	FALSE	4.56952	33376.1	41575.5		FALSE	1.24606
1105023	Psmc4	NM_011874	Psmc4	proteasome (prosome, macropain) 26S subunit, ATPase, 4	NM_011874		ref	0.03233	0.09554	1.24607	1.24607	0.00313	2.95503	OK	FALSE	3.97018	8401.6	10421.6		FALSE	1.24607
1096980	Tex27	NM_148926	Tex27	testis expressed gene 27	NM_148926		ref	0.02493	-0.09556	0.80249	-1.24612	0.00013	-3.83252	OK	FALSE	4.09408	13923.4	11134		FALSE	1.24612
1118818	2410002M20Rik	NM_172697	2410002M20Rik	RIKEN cDNA 2410002M20 gene	NM_172697		ref	0.01818	0.09559	1.24622	1.24622	1.4598e-07	5.25756	OK	FALSE	3.84555	6273.27	7841.98		FALSE	1.24622
1124161	4930555P18Rik	NM_175226	4930555P18Rik	RIKEN cDNA 4930555P18 gene	NM_175226		ref	0.03208	-0.0956	0.80242	-1.24623	0.00288	-2.97991	OK	FALSE	3.18784	1707.56	1417.39		FALSE	1.24623
1113639	Gadd45b	NM_008655	Gadd45b	growth arrest and DNA-damage-inducible 45 beta	NM_008655		ref	0.01357	0.09562	1.2463	1.2463	1.86003e-12	7.04459	OK	FALSE	3.5239	3007.85	3735.31		FALSE	1.2463
1097220	Rps20	NM_026147	Rps20	ribosomal protein S20	NM_026147		ref	0.03153	-0.09568	0.80227	-1.24647	0.00241	-3.03426	OK	FALSE	5.77409	664850	536346		FALSE	1.24647
1109270	Narg1	NM_053089	Narg1	NMDA receptor-regulated gene 1	NM_053089		ref	0.03175	0.0958	1.24681	1.24681	0.00255	3.01735	OK	FALSE	3.56325	3320.23	4063.84		FALSE	1.24681
1124308	0610037P05Rik	NM_025345	0610037P05Rik	RIKEN cDNA 0610037P05 gene	NM_025345		ref	0.03652	0.09581	1.24683	1.24683	0.00871	2.62312	OK	FALSE	3.25417	1649.28	1975.3		FALSE	1.24683
1119467	NAP029947-1	NAP029947-1	NAP029947-1	Unknown	NAP029947-1		nap	0.01753	0.09586	1.24697	1.24697	4.57664e-08	5.46702	OK	FALSE	4.24091	15614.8	19462.9		FALSE	1.24697
1123239	Lyn	NM_010747	Lyn	Yamaguchi sarcoma viral (v-yes-1) oncogene homolog	NM_010747		ref	0.02807	0.09587	1.247	1.247	0.00064	3.41545	OK	FALSE	3.33385	1918.92	2433.84		FALSE	1.247
1108696	2410004P03Rik	XM_126830	2410004P03Rik	Mus musculus RIKEN cDNA 2410004P03 gene (2410004P03Rik), mRNA [XM_126830]	XM_126830		gb	0.02277	-0.09593	0.80181	-1.24718	3e-05	-4.21349	OK	FALSE	3.81868	7335.39	5923.07		FALSE	1.24718
1122504	1810012H02Rik	NM_026934	1810012H02Rik	RIKEN cDNA 1810012H02 gene	NM_026934		ref	0.01873	0.09593	1.24718	1.24718	3.01561e-07	5.12247	OK	FALSE	3.71899	4694.6	5861.33		FALSE	1.24718
1106481	AB041541	NM_021372	AB041541	hypothetical protein, MNCb-1504	NM_021372		ref	0.02667	-0.096	0.80167	-1.24739	0.00032	-3.59939	OK	FALSE	3.51345	3627.57	2947.11		FALSE	1.24739
1109945	Grsf1	NM_178700	Grsf1	G-rich RNA sequence binding factor 1	NM_178700		ref	0.0314	0.09601	1.24742	1.24742	0.00223	3.05772	OK	FALSE	3.64698	4024.17	4939.93		FALSE	1.24742
1128648	E130107N23Rik	NM_173038	E130107N23Rik	RIKEN cDNA E130107N23 gene	NM_173038		ref	0.03402	-0.09602	0.80163	-1.24745	0.00477	-2.82221	OK	FALSE	3.15591	1616.16	1272.68		FALSE	1.24745
1119428	Rnf149	XM_129803	Rnf149	Mus musculus RIKEN cDNA 1600023E10 gene (1600023E10Rik), mRNA [XM_129803]	XM_129803		gb	0.02011	-0.0961	0.8015	-1.24766	1.76216e-06	-4.77895	OK	FALSE	3.70522	5684.33	4553.29		FALSE	1.24766
1102967	2510006D16Rik	NM_029748	2510006D16Rik	RIKEN cDNA 2510006D16 gene	NM_029748		ref	0.01788	-0.09614	0.80142	-1.24778	7.53333e-08	-5.37796	OK	FALSE	4.01825	11644.6	9346.67		FALSE	1.24778
1106512	ENSMUST00000058900	ENSMUST00000058900	ENSMUST00000058900	Unknown	ENSMUST00000058900		ens	0.03014	0.09616	1.24784	1.24784	0.00142	3.19051	OK	FALSE	3.98343	8590.31	10834.1		FALSE	1.24784
1124346	Rb1cc1	NM_009826	Rb1cc1	RB1-inducible coiled-coil 1	NM_009826		ref	0.01046	0.09618	1.24791	1.24791	3.73502e-20	9.19543	OK	FALSE	3.50325	2871.97	3578.95		FALSE	1.24791
1111118	Mkl1	AK044188	Mkl1	megakaryoblastic leukemia (translocation) 1 homolog (human)	AK044188		gb	0.02443	-0.0962	0.8013	-1.24797	8e-05	-3.93799	OK	FALSE	3.89224	8769.4	7012.81		FALSE	1.24797
1120930	Mtap4	NM_008633	Mtap4	microtubule-associated protein 4	NM_008633		ref	0.02798	-0.09621	0.80128	-1.248	0.00058	-3.43874	OK	FALSE	4.33682	24977.7	19043.1		FALSE	1.248
1116559	4833424P18Rik	NM_029017	4833424P18Rik	RIKEN cDNA 4833424P18 gene	NM_029017		ref	0.03716	0.09625	1.2481	1.2481	0.0096	2.58978	OK	FALSE	3.26668	1658.52	2069.83		FALSE	1.2481
1107367	Arhgdib	NM_007486	Arhgdib	Rho, GDP dissociation inhibitor (GDI) beta	NM_007486		ref	0.02949	0.09627	1.24814	1.24814	0.0011	3.26389	OK	FALSE	4.24447	15721	19684.6		FALSE	1.24814
1111711	Nme1	NM_008704	Nme1	Mus musculus expressed in non-metastatic cells 1, protein (Nme1), mRNA.	NM_008704		ref	0.02836	0.09631	1.24827	1.24827	0.00068	3.39576	OK	FALSE	3.9144	7401.32	9148.17		FALSE	1.24827
1113400	Ube2a	NM_019668	Ube2a	ubiquitin-conjugating enzyme E2A, RAD6 homolog (S. cerevisiae)	NM_019668		ref	0.01606	0.09642	1.24858	1.24858	1.9379e-09	6.00293	OK	FALSE	3.49657	2823.73	3500.27		FALSE	1.24858
1120358	Plod3	NM_011962	Plod3	procollagen-lysine, 2-oxoglutarate 5-dioxygenase 3	NM_011962		ref	0.02932	-0.09654	0.80069	-1.24893	0.00099	-3.29229	OK	FALSE	3.60889	4582.46	3627.51		FALSE	1.24893
1099564	Sc5d	NM_172769	Sc5d	sterol-C5-desaturase (fungal ERG3, delta-5-desaturase) homolog (S. cerevisae)	NM_172769		ref	0.0273	0.0967	1.24939	1.24939	0.0004	3.54214	OK	FALSE	4.06012	10310.1	12920.1		FALSE	1.24939
1104811	Evc2	NM_145920	Evc2	Ellis van Creveld syndrome 2 homolog (human)	NM_145920		ref	0.03315	-0.09673	0.80033	-1.24948	0.00352	-2.91816	OK	FALSE	3.90646	9046.11	7211.72		FALSE	1.24948
1102680	Bnip1	BC028790	Bnip1	Mus musculus BCL2/adenovirus E1B 19kDa-interacting protein 1, NIP1, mRNA (cDNA clone MGC:41600 IMAGE:1264175), complete cds.	BC028790		gb	0.01688	0.09677	1.2496	1.2496	9.86539e-09	5.73303	OK	FALSE	3.17442	1335.55	1673.15		FALSE	1.2496
1105340	Tgm2	NM_009373	Tgm2	transglutaminase 2, C polypeptide	NM_009373		ref	0.02761	-0.0969	0.80002	-1.24998	0.00045	-3.5093	OK	FALSE	3.44631	3167.12	2534.3		FALSE	1.24998
1104017	6530403A03Rik	NM_026382	6530403A03Rik	RIKEN cDNA 6530403A03 gene	NM_026382		ref	0.03118	0.09695	1.2501	1.2501	0.00188	3.10884	OK	FALSE	3.38134	2172.77	2677.73		FALSE	1.2501
1109544	Tpm1	AK002271	Tpm1	tropomyosin 1, alpha	AK002271		gb	0.02743	0.09701	1.25029	1.25029	0.00041	3.53632	OK	FALSE	3.7471	5027.53	6225.49		FALSE	1.25029
1117612	Defcr3	NM_007850	Defcr3	defensin related cryptdin 3	NM_007850		ref	0.01884	-0.09703	0.79977	-1.25036	2.59354e-07	-5.15082	OK	FALSE	4.30822	22781.3	18226.1		FALSE	1.25036
1122598	Grcc10	NM_013535	Grcc10	gene rich cluster, C10 gene	NM_013535		ref	0.02301	-0.09703	0.79977	-1.25036	2e-05	-4.21669	OK	FALSE	4.74663	62456.8	50062.1		FALSE	1.25036
1129691	1700011I11Rik	NM_029291	1700011I11Rik	RIKEN cDNA 1700011I11 gene	NM_029291		ref	0.03181	0.09704	1.25038	1.25038	0.00229	3.05037	OK	FALSE	3.27831	1704	2148.41		FALSE	1.25038
1108134	Hspb1	NM_013560	Hspb1	heat shock protein 1	NM_013560		ref	0.02622	0.09712	1.25061	1.25061	0.00021	3.70375	OK	FALSE	4.24814	16145.9	19936.7		FALSE	1.25061
1128124	Arhgef17	AK122250	Arhgef17	Rho guanine nucleotide exchange factor (GEF) 17	AK122250		gb	0.01869	-0.09714	0.79958	-1.25065	2.02553e-07	-5.19698	OK	FALSE	3.95734	10213.8	8164.14		FALSE	1.25065
1122792	1110007A13Rik	NM_145955	1110007A13Rik	RIKEN cDNA 1110007A13 gene	NM_145955		ref	0.03715	0.09716	1.25071	1.25071	0.00891	2.61544	OK	FALSE	2.94306	770.649	1006.48		FALSE	1.25071
1096744	Cryzl1	NM_133679	Cryzl1	crystallin, zeta (quinone reductase)-like 1	NM_133679		ref	0.02298	0.09717	1.25075	1.25075	2e-05	4.22788	OK	FALSE	3.77338	5310.01	6647.05		FALSE	1.25075
1109161	BC011248	NM_144857	BC011248	cDNA sequence BC011248	NM_144857		ref	0.03508	0.09724	1.25096	1.25096	0.00557	2.77226	OK	FALSE	3.40714	2337.95	2805.86		FALSE	1.25096
1120819	Hmgcr	BC059873	Hmgcr	3-hydroxy-3-methylglutaryl-Coenzyme A reductase	BC059873		gb	0.01855	0.09731	1.25115	1.25115	1.55431e-07	5.24601	OK	FALSE	3.76688	5317.64	6599.82		FALSE	1.25115
1108144	Mc7	AJ278191	Mc7	brain cDNA 7	AJ278191		gb	0.03545	-0.09732	0.79925	-1.25117	0.00604	-2.74533	OK	FALSE	3.45747	3244.27	2539.07		FALSE	1.25117
1129689	Ugalt2	NM_016752	Ugalt2	UDP-galactose translocator 2	NM_016752		ref	0.02362	-0.09739	0.79911	-1.25139	4e-05	-4.12312	OK	FALSE	4.20889	18462.3	14579.2		FALSE	1.25139
1111329	1810036J22Rik	NM_026967	1810036J22Rik	RIKEN cDNA 1810036J22 gene	NM_026967		ref	0.02255	0.09752	1.25175	1.25175	2e-05	4.32382	OK	FALSE	2.91449	733.088	921.65		FALSE	1.25175
1106722	2410046H15Rik	NM_026119	2410046H15Rik	RIKEN cDNA 2410046H15 gene	NM_026119		ref	0.02948	0.09755	1.25184	1.25184	0.00094	3.30852	OK	FALSE	3.51285	2902.17	3693.06		FALSE	1.25184
1121942	9930024E13Rik	NM_172269	9930024E13Rik	RIKEN cDNA 9930024E13 gene	NM_172269		ref	0.02972	-0.09759	0.79874	-1.25197	0.00102	-3.28378	OK	FALSE	3.17283	1649.9	1343.86		FALSE	1.25197
1128632	NAP101150-1	NAP101150-1	NAP101150-1	Unknown	NAP101150-1		nap	0.02271	0.09761	1.25201	1.25201	2e-05	4.29733	OK	FALSE	4.95108	80342.3	100741		FALSE	1.25201
1126509	NAP020861-001	NAP020861-001	NAP020861-001	Unknown	NAP020861-001		nap	0.03652	0.09767	1.2522	1.2522	0.00749	2.67443	OK	FALSE	3.59485	3558.44	4375.86		FALSE	1.2522
1107737	Hnrpu	NM_016805	Hnrpu	heterogeneous nuclear ribonucleoprotein U	NM_016805		ref	0.03656	0.09768	1.25221	1.25221	0.00754	2.67185	OK	FALSE	4.4569	25670.7	32224.8		FALSE	1.25221
1122599	5930416I19Rik	NM_197981	5930416I19Rik	RIKEN cDNA 5930416I19 gene	NM_197981		ref	0.01591	0.09776	1.25245	1.25245	8.10685e-10	6.14282	OK	FALSE	3.56142	3236.94	4102.09		FALSE	1.25245
1099837	3110003A17Rik	BC039801	3110003A17Rik	RIKEN cDNA 3110003A17 gene	BC039801		gb	0.01643	0.09785	1.2527	1.2527	2.58529e-09	5.95597	OK	FALSE	4.32949	19598.2	24378.8		FALSE	1.2527
1096020	2510004L20Rik	BC019645	2510004L20Rik	RIKEN cDNA 2510004L20 gene	BC019645		gb	0.02306	-0.09786	0.79825	-1.25274	2e-05	-4.24463	OK	FALSE	4.23094	19077.3	15205.4		FALSE	1.25274
1127220	NAP103344-1	NAP103344-1	NAP103344-1	Unknown	NAP103344-1		nap	0.02661	0.09788	1.25279	1.25279	0.00023	3.67821	OK	FALSE	3.60937	3646.96	4557.99		FALSE	1.25279
1112380	Bcas2	NM_026602	Bcas2	breast carcinoma amplified sequence 2	NM_026602		ref	0.02289	0.09794	1.25296	1.25296	2e-05	4.27922	OK	FALSE	3.95214	8116.74	9900.86		FALSE	1.25296
1114373	Vim	NM_011701	Vim	vimentin	NM_011701		ref	0.0261	0.09796	1.25303	1.25303	0.00017	3.75344	OK	FALSE	5.68132	428705	539608		FALSE	1.25303
1113244	2700023J09Rik	NM_028284	2700023J09Rik	RIKEN cDNA 2700023J09 gene	NM_028284		ref	0.02956	0.09807	1.25335	1.25335	0.00091	3.31828	OK	FALSE	3.08545	1089.84	1363.15		FALSE	1.25335
1106172	Rbbp7	NM_009031	Rbbp7	retinoblastoma binding protein 7	NM_009031		ref	0.03772	0.09816	1.25359	1.25359	0.00926	2.60225	OK	FALSE	4.51658	29433.3	37028		FALSE	1.25359
1102227	1110046B12Rik	NM_172283	1110046B12Rik	RIKEN cDNA 1110046B12 gene	NM_172283		ref	0.03039	-0.09816	0.7977	-1.2536	0.00124	-3.23024	OK	FALSE	3.35295	2518.76	2024.53		FALSE	1.2536
1118935	TC1049164	TC1049164	TC1049164	A33391 calcineurin regulatory chain - human, complete [TC1049164]	TC1049164		tc	0.02265	-0.09818	0.79766	-1.25367	1e-05	-4.33523	OK	FALSE	3.80391	7172.43	5792.23		FALSE	1.25367
1118692	Pole4	NM_025882	Pole4	polymerase (DNA-directed), epsilon 4 (p12 subunit)	NM_025882		ref	0.01644	0.0982	1.25373	1.25373	2.30554e-09	5.97467	OK	FALSE	3.58226	3410.95	4302.67		FALSE	1.25373
1121371	6430596G11Rik	NM_172739	6430596G11Rik	RIKEN cDNA 6430596G11 gene	NM_172739		ref	0.01089	-0.09824	0.79755	-1.25384	1.80871e-19	-9.02429	OK	FALSE	4.32611	23969.6	19123		FALSE	1.25384
1109547	Rheb	NM_053075	Rheb	RAS-homolog enriched in brain	NM_053075		ref	0.03391	0.09825	1.25388	1.25388	0.00376	2.89735	OK	FALSE	4.61396	37028.9	46197		FALSE	1.25388
1116431	E430026E19Rik	NM_146008	E430026E19Rik	RIKEN cDNA E430026E19 gene	NM_146008		ref	0.02741	-0.0983	0.79745	-1.254	0.00034	-3.586	OK	FALSE	3.19048	1716.25	1402.87		FALSE	1.254
1119443	0610007H07Rik	NM_026617	0610007H07Rik	RIKEN cDNA 0610007H07 gene	NM_026617		ref	0.02871	-0.09835	0.79735	-1.25415	0.00061	-3.42601	OK	FALSE	3.85921	8136.69	6436.75		FALSE	1.25415
1098434	0610011D08Rik	NM_025647	0610011D08Rik	RIKEN cDNA 0610011D08 gene	NM_025647		ref	0.02465	0.09845	1.25443	1.25443	7e-05	3.99341	OK	FALSE	3.50217	2874.81	3563.85		FALSE	1.25443
1103378	Rps28	AK002919	Rps28	ribosomal protein S28	AK002919		gb	0.03583	-0.0985	0.79708	-1.25458	0.00598	-2.74878	OK	FALSE	5.4437	311367	249016		FALSE	1.25458
1115741	AK015074	AK015074	AK015074	Mus musculus adult male testis cDNA, RIKEN full-length enriched library, clone:4930404C15 product:3-phosphoglycerate dehydrogenase, full insert sequence.	AK015074		gb	0.02993	0.09851	1.25461	1.25461	0.001	3.2912	OK	FALSE	3.96596	8312.37	10410.5		FALSE	1.25461
1116808	1110021B16Rik	NM_176833	1110021B16Rik	RIKEN cDNA 1110021B16 gene	NM_176833		ref	0.03607	-0.09855	0.79699	-1.25472	0.00629	-2.73222	OK	FALSE	3.64095	4929.15	3908.91		FALSE	1.25472
1100477	6720435I21Rik	BC055761	6720435I21Rik	RIKEN cDNA 6720435I21 gene	BC055761		gb	0.02332	0.09862	1.25492	1.25492	2e-05	4.22795	OK	FALSE	3.71114	4575.19	5788.04		FALSE	1.25492
1107759	Sdc1	NM_011519	Sdc1	syndecan 1	NM_011519		ref	0.03262	-0.09871	0.7967	-1.25518	0.00248	-3.02626	OK	FALSE	3.41474	2958.03	2288.96		FALSE	1.25518
1103305	Spag9	BC060506	Spag9	sperm associated antigen 9	BC060506		gb	0.02426	-0.09874	0.79664	-1.25528	5e-05	-4.06982	OK	FALSE	3.89087	8753.01	6929.97		FALSE	1.25528
1127326	2700038L12Rik	NM_023191	2700038L12Rik	RIKEN cDNA 2700038L12 gene	NM_023191		ref	0.01548	0.09877	1.25536	1.25536	1.77526e-10	6.37962	OK	FALSE	3.99563	8836.1	11105.7		FALSE	1.25536
1119530	Snrpd1	NM_009226	Snrpd1	small nuclear ribonucleoprotein D1	NM_009226		ref	0.02125	0.09885	1.25559	1.25559	3.27804e-06	4.65258	OK	FALSE	3.73202	4828.95	6092.89		FALSE	1.25559
1108500	Pmp22	NM_008885	Pmp22	peripheral myelin protein	NM_008885		ref	0.02326	-0.09902	0.79611	-1.2561	2e-05	-4.25638	OK	FALSE	4.31936	23443.2	18638.6		FALSE	1.2561
1111048	Snx6	NM_026998	Snx6	sorting nexin 6	NM_026998		ref	0.02411	0.09905	1.25616	1.25616	4e-05	4.10721	OK	FALSE	3.3901	2227.17	2727.43		FALSE	1.25616
1125087	Atp1a1	NM_144900	Atp1a1	ATPase, Na+/K+ transporting, alpha 1 polypeptide	NM_144900		ref	0.02199	-0.09906	0.79605	-1.2562	6.63395e-06	-4.50511	OK	FALSE	4.66691	53304.9	41509.5		FALSE	1.2562
1108451	1600012F09Rik	NM_025904	1600012F09Rik	RIKEN cDNA 1600012F09 gene	NM_025904		ref	0.03498	0.09909	1.2563	1.2563	0.00461	2.83321	OK	FALSE	3.05502	1013.68	1283.76		FALSE	1.2563
1100094	4022402H07Rik	NM_145571	4022402H07Rik	RIKEN cDNA 4022402H07 gene	NM_145571		ref	0.03512	0.09911	1.25634	1.25634	0.00478	2.82172	OK	FALSE	3.29742	1776.7	2216.8		FALSE	1.25634
1103651	ENSMUST00000051783	ENSMUST00000051783	ENSMUST00000051783	Unknown	ENSMUST00000051783		ens	0.01563	0.09914	1.25644	1.25644	2.22868e-10	6.34469	OK	FALSE	3.97911	8516.49	10691.7		FALSE	1.25644
1112732	1110036O03Rik	AK029271	1110036O03Rik	RIKEN cDNA 1110036O03 gene	AK029271		gb	0.02452	-0.09917	0.79584	-1.25653	5e-05	-4.0448	OK	FALSE	3.79107	7023.4	5500.97		FALSE	1.25653
1110739	NAP029864-1	NAP029864-1	NAP029864-1	Unknown	NAP029864-1		nap	0.02378	0.09925	1.25674	1.25674	3e-05	4.17355	OK	FALSE	3.90894	7220.79	9123.86		FALSE	1.25674
1127619	Ltbp2	NM_013589	Ltbp2	latent transforming growth factor beta binding protein 2	NM_013589		ref	0.03044	-0.09927	0.79566	-1.25682	0.00111	-3.2609	OK	FALSE	4.35757	25682	20310		FALSE	1.25682
1111751	1110003B01Rik	BC045528	1110003B01Rik	RIKEN cDNA 1110003B01 gene	BC045528		gb	0.02736	0.09938	1.25714	1.25714	0.00028	3.6318	OK	FALSE	3.84069	6209.7	7774.12		FALSE	1.25714
1126371	Fxr1h	NM_008053	Fxr1h	fragile X mental retardation gene 1, autosomal homolog	NM_008053		ref	0.01666	0.09939	1.25717	1.25717	2.43593e-09	5.9657	OK	FALSE	4.1221	11840.8	14857.7		FALSE	1.25717
1115749	Calu	NM_007594	Calu	calumenin	NM_007594		ref	0.03369	0.09946	1.25737	1.25737	0.00315	2.95274	OK	FALSE	3.91153	7302.88	9230.2		FALSE	1.25737
1113245	AI527196	AK129103	AI527196	expressed sequence AI527196	AK129103		gb	0.0314	-0.09948	0.79529	-1.25741	0.00154	-3.16787	OK	FALSE	3.71502	5831.97	4640.92		FALSE	1.25741
1110552	G2an	NM_008060	G2an	alpha glucosidase 2, alpha neutral subunit	NM_008060		ref	0.01799	-0.09954	0.79517	-1.25759	3.14006e-08	-5.53344	OK	FALSE	3.52734	3781.54	3004.99		FALSE	1.25759
1096055	Ngfrap1	NM_009750	Ngfrap1	nerve growth factor receptor (TNFRSF16) associated protein 1	NM_009750		ref	0.00959	0.09955	1.25761	1.25761	2.88618e-25	10.3855	OK	FALSE	4.2917	17509.6	22057.5		FALSE	1.25761
1118930	Ing1l	NM_023503	Ing1l	inhibitor of growth family, member 1-like	NM_023503		ref	0.03447	0.09957	1.25769	1.25769	0.00387	2.88856	OK	FALSE	2.86549	659.125	821.371		FALSE	1.25769
1101039	Arl6ip5	NM_022992	Arl6ip5	ADP-ribosylation factor-like 6 interacting protein 5	NM_022992		ref	0.01399	-0.09968	0.79492	-1.25799	1.04826e-12	-7.12402	OK	FALSE	3.7692	6665.61	5301.51		FALSE	1.25799
1103026	Cstf3	NM_145529	Cstf3	cleavage stimulation factor, 3' pre-RNA, subunit 3	NM_145529		ref	0.02548	0.09972	1.25811	1.25811	9e-05	3.91328	OK	FALSE	3.58787	3479.34	4339.91		FALSE	1.25811
1106630	NAP096498-001	NAP096498-001	NAP096498-001	Unknown	NAP096498-001		nap	0.0149	0.09986	1.25851	1.25851	2.06239e-11	6.70154	OK	FALSE	4.34251	19709	24822.2		FALSE	1.25851
1097932	Lamc1	NM_010683	Lamc1	laminin, gamma 1	NM_010683		ref	0.03297	-0.09986	0.79458	-1.25853	0.00246	-3.02873	OK	FALSE	3.80472	7195.67	5674.64		FALSE	1.25853
1114929	Smarca5	NM_053124	Smarca5	SWI/SNF related, matrix associated, actin dependent regulator of chromatin, subfamily a, member 5	NM_053124		ref	0.02053	0.09992	1.25868	1.25868	1.12873e-06	4.86776	OK	FALSE	2.99694	875.348	1132.91		FALSE	1.25868
1104278	Gtf2e2	NM_026584	Gtf2e2	general transcription factor II E, polypeptide 2 (beta subunit)	NM_026584		ref	0.02438	0.09993	1.25872	1.25872	4e-05	4.09804	OK	FALSE	4.17575	13362.6	16841		FALSE	1.25872
1128621	4930553M18Rik	NM_029248	4930553M18Rik	RIKEN cDNA 4930553M18 gene	NM_029248		ref	0.02247	0.1001	1.25921	1.25921	8.40737e-06	4.45454	OK	FALSE	3.26679	1627.91	2106.64		FALSE	1.25921
1119718	8430410A17Rik	NM_173737	8430410A17Rik	RIKEN cDNA 8430410A17 gene	NM_173737		ref	0.01369	0.10014	1.25934	1.25934	2.53429e-13	7.31708	OK	FALSE	3.2793	1694.7	2140.26		FALSE	1.25934
1128193	Grpel2	NM_021296	Grpel2	GrpE-like 2, mitochondrial	NM_021296		ref	0.02778	0.10015	1.25935	1.25935	0.00031	3.60566	OK	FALSE	3.07021	1055.28	1314.76		FALSE	1.25935
1121908	D530030D03Rik	BC065395	D530030D03Rik	Mus musculus cDNA clone MGC:73670 IMAGE:876056, complete cds. [BC065395]	BC065395		gb	0.02112	0.10016	1.25938	1.25938	2.11221e-06	4.74238	OK	FALSE	3.58347	3415.2	4326.42		FALSE	1.25938
1115903	Pdk3	NM_145630	Pdk3	pyruvate dehydrogenase kinase, isoenzyme 3	NM_145630		ref	0.02749	0.10025	1.25966	1.25966	0.00027	3.64691	OK	FALSE	3.21438	1474.82	1827.01		FALSE	1.25966
1102266	NAP107478-1	NAP107478-1	NAP107478-1	Unknown	NAP107478-1		nap	0.03216	0.10037	1.26	1.26	0.0018	3.12094	OK	FALSE	3.46347	2599.71	3265.49		FALSE	1.26
1099811	Bop1	NM_013481	Bop1	block of proliferation 1	NM_013481		ref	0.03525	0.10048	1.2603	1.2603	0.00437	2.85008	OK	FALSE	3.58578	3489.49	4284.13		FALSE	1.2603
1108556	Amd2	NM_007444	Amd2	S-adenosylmethionine decarboxylase 2	NM_007444		ref	0.02648	0.10048	1.26033	1.26033	0.00015	3.7949	OK	FALSE	3.90387	7184.02	9036.64		FALSE	1.26033
1127331	4121402D02Rik	BC043039	4121402D02Rik	RIKEN cDNA 4121402D02 gene	BC043039		gb	0.01623	-0.10066	0.79311	-1.26085	5.57228e-10	-6.20208	OK	FALSE	3.40135	2840.74	2264.55		FALSE	1.26085
1116798	D6Ertd32e	AK129230	D6Ertd32e	DNA segment, Chr 6, ERATO Doi 32, expressed	AK129230		gb	0.02117	-0.10068	0.79309	-1.26088	1.978e-06	-4.75566	OK	FALSE	3.58561	4359.62	3431.53		FALSE	1.26088
1123202	Nubp1	NM_011955	Nubp1	nucleotide binding protein 1	NM_011955		ref	0.01583	0.10068	1.26089	1.26089	2.02805e-10	6.3592	OK	FALSE	3.93083	7607.83	9664.57		FALSE	1.26089
1126797	Chordc1	NM_025844	Chordc1	cysteine and histidine-rich domain (CHORD)-containing, zinc-binding protein 1	NM_025844		ref	0.02877	0.10069	1.26092	1.26092	0.00046	3.50015	OK	FALSE	3.36265	2029.53	2623.46		FALSE	1.26092
1104223	1810018L05Rik	NM_027409	1810018L05Rik	RIKEN cDNA 1810018L05 gene	NM_027409		ref	0.02166	0.10083	1.26135	1.26135	3.22927e-06	4.65567	OK	FALSE	3.43484	2424.16	3066.97		FALSE	1.26135
1099444	Prep	NM_011156	Prep	prolyl endopeptidase	NM_011156		ref	0.02695	0.10084	1.26137	1.26137	0.00018	3.74245	OK	FALSE	4.01413	9331.44	11698.3		FALSE	1.26137
1109304	Man2a1	NM_008549	Man2a1	mannosidase 2, alpha 1	NM_008549		ref	0.03747	-0.10085	0.79277	-1.2614	0.00711	-2.69184	OK	FALSE	4.5055	36107.8	28636.1		FALSE	1.2614
1119791	Gpiap1	U27838	Gpiap1	GPI-anchored membrane protein 1	U27838		gb	0.02873	0.10087	1.26144	1.26144	0.00045	3.51142	OK	FALSE	4.29537	17685.5	22207.2		FALSE	1.26144
1111869	2310042M24Rik	NM_025868	2310042M24Rik	RIKEN cDNA 2310042M24 gene	NM_025868		ref	0.02816	-0.10091	0.79267	-1.26156	0.00034	-3.5833	OK	FALSE	3.37059	2680.79	2066.25		FALSE	1.26156
1104314	Es10	AV030849	Es10	esterase 10	AV030849		gb	0.03099	0.10092	1.26158	1.26158	0.00113	3.25637	OK	FALSE	4.75734	51369.8	64425.5		FALSE	1.26158
1110356	A230103N10Rik	NM_212484	A230103N10Rik	Mus musculus RIKEN cDNA A230103N10 gene (A230103N10Rik), mRNA [NM_212484]	NM_212484		ref	0.03712	0.101	1.26184	1.26184	0.00651	2.72099	OK	FALSE	3.2511	1634.83	1999.31		FALSE	1.26184
1125315	Ctdspl	NM_133710	Ctdspl	CTD (carboxy-terminal domain, RNA polymerase II, polypeptide A) small phosphatase-like	NM_133710		ref	0.03568	-0.10102	0.79247	-1.26188	0.00463	-2.83137	OK	FALSE	2.8758	857.426	662.67		FALSE	1.26188
1116969	Zfp148	NM_011749	Zfp148	zinc finger protein 148	NM_011749		ref	0.02556	-0.1011	0.79232	-1.26211	8e-05	-3.95563	OK	FALSE	3.7376	6170.27	4870.22		FALSE	1.26211
1098096	Kpnb3	NM_023579	Kpnb3	karyopherin (importin) beta 3	NM_023579		ref	0.03701	0.10111	1.26214	1.26214	0.0063	2.73172	OK	FALSE	3.60055	3559.41	4513.28		FALSE	1.26214
1118278	AK131142	AK131142	AK131142	Mus musculus mRNA for mFLJ00158 protein. [AK131142]	AK131142		gb	0.03745	0.10111	1.26214	1.26214	0.00694	2.69981	OK	FALSE	3.75308	5105.27	6320.57		FALSE	1.26214
1110354	Snrpf	AK008240	Snrpf	small nuclear ribonucleoprotein polypeptide F	AK008240		gb	0.0119	0.10117	1.26232	1.26232	1.81612e-17	8.50499	OK	FALSE	4.17402	13455.7	16776		FALSE	1.26232
1099399	Scap2	NM_018773	Scap2	src family associated phosphoprotein 2	NM_018773		ref	0.01875	-0.10126	0.79203	-1.26257	6.70053e-08	-5.39902	OK	FALSE	3.86945	8309.57	6608.54		FALSE	1.26257
1109639	2610311M19Rik	AK031083	2610311M19Rik	RIKEN cDNA 2610311M19 gene	AK031083		gb	0.02798	-0.10144	0.7917	-1.2631	0.00029	-3.62524	OK	FALSE	3.53149	3843.55	3027.49		FALSE	1.2631
1122790	2810460C24Rik	NM_028360	2810460C24Rik	RIKEN cDNA 2810460C24 gene	NM_028360		ref	0.0387	0.10144	1.2631	1.2631	0.00877	2.62081	OK	FALSE	3.2632	1668.51	2025.94		FALSE	1.2631
1124956	1200003E16Rik	AB093299	1200003E16Rik	RIKEN cDNA 1200003E16 gene	AB093299		gb	0.02453	-0.10152	0.79155	-1.26335	3e-05	-4.13944	OK	FALSE	3.83656	7756.89	6146.52		FALSE	1.26335
1122352	2700054G14Rik	NM_023312	2700054G14Rik	RIKEN cDNA 2700054G14 gene	NM_023312		ref	0.01978	-0.1016	0.79141	-1.26356	2.78356e-07	-5.13754	OK	FALSE	5.12126	148786	118155		FALSE	1.26356
1115158	Grb2	U07617	Grb2	growth factor receptor bound protein 2	U07617		gb	0.01838	-0.10162	0.79137	-1.26363	3.22615e-08	-5.5287	OK	FALSE	4.00487	11377.3	9021.33		FALSE	1.26363
1126825	XM_195420	XM_195420	XM_195420	Mus musculus similar to Eukaryotic translation initiation factor 1A (eIF-1A) (eIF-4C) (LOC272699), mRNA [XM_195420]	XM_195420		ref	0.03231	0.1018	1.26414	1.26414	0.00163	3.15027	OK	FALSE	3.94575	7997.74	10048.5		FALSE	1.26414
1097005	AK040334	AK040334	AK040334	Mus musculus 0 day neonate thymus cDNA, RIKEN full-length enriched library, clone:A430087L06 product:SIMILAR TO TUMOR-ASSOCIATED ANTIGEN 1, full insert sequence.	AK040334		gb	0.02838	-0.10186	0.79092	-1.26434	0.00033	-3.58949	OK	FALSE	3.34745	2509.56	1978.42		FALSE	1.26434
1107181	NAP045521-1	NAP045521-1	NAP045521-1	Unknown	NAP045521-1		nap	0.02206	-0.10188	0.79091	-1.26437	3.87852e-06	-4.61779	OK	FALSE	3.8001	7087.19	5639.71		FALSE	1.26437
1126516	2700079K05Rik	NM_144545	2700079K05Rik	RIKEN cDNA 2700079K05 gene	NM_144545		ref	0.02151	0.10197	1.26465	1.26465	2.12223e-06	4.74142	OK	FALSE	3.83073	6052.32	7651.75		FALSE	1.26465
1116736	AI035535	AK048872	AI035535	expressed sequence AI035535	AK048872		gb	0.03868	-0.10199	0.79069	-1.26472	0.00837	-2.63687	OK	FALSE	3.50698	3644.81	2863.81		FALSE	1.26472
1128847	C130038N16Rik	NM_020585	C130038N16Rik	RIKEN cDNA C130038N16 gene	NM_020585		ref	0.02154	-0.10203	0.79063	-1.26481	2.17548e-06	-4.7364	OK	FALSE	3.77113	6655.92	5286.22		FALSE	1.26481
1111888	Alad	NM_008525	Alad	aminolevulinate, delta-, dehydratase	NM_008525		ref	0.03915	0.10204	1.26484	1.26484	0.00915	2.60623	OK	FALSE	3.37351	2167.52	2590.09		FALSE	1.26484
1116691	1810044A24Rik	NM_029640	1810044A24Rik	RIKEN cDNA 1810044A24 gene	NM_029640		ref	0.02198	-0.10217	0.79037	-1.26523	3.34433e-06	-4.64845	OK	FALSE	3.93679	9739.03	7687.55		FALSE	1.26523
1120063	Mapk8ip3	NM_013931	Mapk8ip3	mitogen-activated protein kinase 8 interacting protein 3	NM_013931		ref	0.03362	-0.10217	0.79036	-1.26524	0.00237	-3.03903	OK	FALSE	3.58056	4341.37	3353.92		FALSE	1.26524
1126852	Galnt2	NM_139272	Galnt2	UDP-N-acetyl-alpha-D-galactosamine:polypeptide N-acetylgalactosaminyltransferase 2	NM_139272		ref	0.02599	-0.10222	0.79027	-1.26539	8e-05	-3.93344	OK	FALSE	3.96416	10449	8146.58		FALSE	1.26539
1095583	1110003H09Rik	NM_023464	1110003H09Rik	RIKEN cDNA 1110003H09 gene	NM_023464		ref	0.02202	0.10227	1.26551	1.26551	3.39976e-06	4.64506	OK	FALSE	3.62229	3752.12	4686.35		FALSE	1.26551
1109569	Aqr	NM_009702	Aqr	aquarius	NM_009702		ref	0.02992	0.10232	1.26566	1.26566	0.00063	3.4199	OK	FALSE	3.01961	949.486	1154.25		FALSE	1.26566
1100305	Lrrc8	NM_177725	Lrrc8	leucine-rich repeat-containing 8	NM_177725		ref	0.03188	-0.10232	0.79009	-1.26567	0.00133	-3.2093	OK	FALSE	4.27989	21526	16921.8		FALSE	1.26567
1114527	Orc6l	NM_019716	Orc6l	origin recognition complex, subunit 6-like (S. cerevisiae)	NM_019716		ref	0.01683	0.10253	1.26627	1.26627	1.12674e-09	6.09034	OK	FALSE	3.83879	6158.55	7812.68		FALSE	1.26627
1124777	M6pr	NM_010749	M6pr	Mus musculus mannose-6-phosphate receptor, cation dependent (M6pr), mRNA.	NM_010749		ref	0.02501	0.10254	1.26632	1.26632	4e-05	4.10088	OK	FALSE	3.81753	5851.09	7381.3		FALSE	1.26632
1120690	Dnaja2	NM_019794	Dnaja2	DnaJ (Hsp40) homolog, subfamily A, member 2	NM_019794		ref	0.02489	0.10265	1.26664	1.26664	4e-05	4.12474	OK	FALSE	3.94609	7856.97	10033.9		FALSE	1.26664
1097323	Pitpnm	NM_008851	Pitpnm	phosphatidylinositol membrane-associated	NM_008851		ref	0.02161	-0.10278	0.78927	-1.267	1.9793e-06	-4.75553	OK	FALSE	3.69989	5712.87	4421.01		FALSE	1.267
1102687	2900073H19Rik	NM_026615	2900073H19Rik	RIKEN cDNA 2900073H19 gene	NM_026615		ref	0.02775	-0.1028	0.78923	-1.26705	0.00021	-3.70455	OK	FALSE	3.62151	4762.36	3697.77		FALSE	1.26705
1123988	2900001A12Rik	AK046455	2900001A12Rik	RIKEN cDNA 2900001A12 gene	AK046455		gb	0.02937	-0.1028	0.78923	-1.26706	0.00046	-3.50025	OK	FALSE	3.49699	3493.5	2827.61		FALSE	1.26706
1106019	Son	NM_019973	Son	Son cell proliferation protein	NM_019973		ref	0.02854	-0.10289	0.78905	-1.26734	0.00031	-3.60522	OK	FALSE	4.07945	13607.4	10681.8		FALSE	1.26734
1106910	5830417C01Rik	NM_024282	5830417C01Rik	RIKEN cDNA 5830417C01 gene	NM_024282		ref	0.019	-0.10298	0.7889	-1.26759	5.9545e-08	-5.42016	OK	FALSE	3.54694	4027.04	3135.36		FALSE	1.26759
1118720	Ube2v2	NM_023585	Ube2v2	ubiquitin-conjugating enzyme E2 variant 2	NM_023585		ref	0.02638	0.10308	1.26788	1.26788	9e-05	3.90766	OK	FALSE	2.83661	630.314	750.631		FALSE	1.26788
1110690	Actc1	NM_009608	Actc1	actin, alpha, cardiac	NM_009608		ref	0.03218	0.10311	1.26796	1.26796	0.00135	3.20445	OK	FALSE	5.05666	101562	128873		FALSE	1.26796
1121488	Itgb5	NM_010580	Itgb5	integrin beta 5	NM_010580		ref	0.01285	-0.10318	0.78853	-1.26819	9.74486e-16	-8.03003	OK	FALSE	4.87803	85179.4	67202.4		FALSE	1.26819
1096237	2510039O18Rik	NM_029841	2510039O18Rik	RIKEN cDNA 2510039O18 gene	NM_029841		ref	0.0247	-0.10319	0.78851	-1.26822	3e-05	-4.17873	OK	FALSE	3.90832	9135.81	7246.56		FALSE	1.26822
1128262	Olfr22	X89687	Olfr22	olfactory receptor 22	X89687		gb	0.03428	-0.10322	0.78846	-1.2683	0.0026	-3.01095	OK	FALSE	2.46501	317.277	271.154		FALSE	1.2683
1121455	Ebp	NM_007898	Ebp	phenylalkylamine Ca2+ antagonist (emopamil) binding protein	NM_007898		ref	0.03046	-0.10328	0.78835	-1.26848	0.0007	-3.39119	OK	FALSE	4.16927	16637.9	13139.3		FALSE	1.26848
1096965	Dtymk	NM_023136	Dtymk	deoxythymidylate kinase	NM_023136		ref	0.0266	0.10343	1.26892	1.26892	0.0001	3.88843	OK	FALSE	3.97619	8426.36	10672.2		FALSE	1.26892
1128508	Papola	NM_011112	Papola	poly (A) polymerase alpha	NM_011112		ref	0.01619	0.10344	1.26894	1.26894	1.6826e-10	6.38783	OK	FALSE	3.41079	2281.94	2916.14		FALSE	1.26894
1120171	Tnfaip1	NM_009395	Tnfaip1	tumor necrosis factor, alpha-induced protein 1 (endothelial)	NM_009395		ref	0.03928	0.10349	1.26907	1.26907	0.00843	2.63448	OK	FALSE	3.42722	2378.46	3023.64		FALSE	1.26907
1119943	Tm4sf7	NM_053082	Tm4sf7	transmembrane 4 superfamily member 7	NM_053082		ref	0.01592	-0.10349	0.78797	-1.26908	8.08769e-11	-6.49896	OK	FALSE	4.5595	40903.6	32229.5		FALSE	1.26908
1123475	1110017C15Rik	NM_025391	1110017C15Rik	RIKEN cDNA 1110017C15 gene	NM_025391		ref	0.01444	0.1036	1.2694	1.2694	7.14731e-13	7.17659	OK	FALSE	4.03249	9655.29	12241.7		FALSE	1.2694
1123578	2810008M24Rik	AK088529	2810008M24Rik	RIKEN cDNA 2810008M24 gene	AK088529		gb	0.03001	0.10362	1.26947	1.26947	0.00056	3.45264	OK	FALSE	4.19403	14117	17744		FALSE	1.26947
1114761	1700056O17Rik	NM_026101	1700056O17Rik	RIKEN cDNA 1700056O17 gene	NM_026101		ref	0.02495	0.10365	1.26955	1.26955	3e-05	4.15434	OK	FALSE	3.16096	1283.09	1635.85		FALSE	1.26955
1103561	2410008M22Rik	NM_025654	2410008M22Rik	RIKEN cDNA 2410008M22 gene	NM_025654		ref	0.03134	-0.10379	0.78743	-1.26995	0.00093	-3.31207	OK	FALSE	3.4607	3244.17	2591.21		FALSE	1.26995
1103080	BU531427	BU531427	BU531427	AGENCOURT_10203865 NIH_MGC_143 Mus musculus cDNA clone IMAGE:6545432 5', mRNA sequence.	BU531427		gb	0.02943	0.10381	1.27002	1.27002	0.00042	3.52682	OK	FALSE	3.75531	5041.77	6466.99		FALSE	1.27002
1119773	Golga2	NM_133852	Golga2	golgi autoantigen, golgin subfamily a, 2	NM_133852		ref	0.01107	-0.10387	0.78728	-1.2702	6.23777e-21	-9.38591	OK	FALSE	4.3508	25300.1	19906.3		FALSE	1.2702
1108799	Vangl1	BC024687	Vangl1	vang, van gogh-like 1 (Drosophila)	BC024687		gb	0.03343	-0.10389	0.78724	-1.27026	0.00188	-3.10805	OK	FALSE	3.41645	2897.13	2364.61		FALSE	1.27026
1096625	2410015M20Rik	NM_153152	2410015M20Rik	RIKEN cDNA 2410015M20 gene	NM_153152		ref	0.03407	-0.1039	0.78722	-1.27029	0.00229	-3.05007	OK	FALSE	4.01569	11729.5	9249.06		FALSE	1.27029
1103457	9430079M16Rik	BC038619	9430079M16Rik	RIKEN cDNA 9430079M16 gene	BC038619		gb	0.02224	-0.10395	0.78714	-1.27042	2.94195e-06	-4.67483	OK	FALSE	4.05708	12898.2	10170.7		FALSE	1.27042
1096030	1810036I24Rik	NM_026210	1810036I24Rik	RIKEN cDNA 1810036I24 gene	NM_026210		ref	0.03171	-0.10398	0.78708	-1.27052	0.00104	-3.27949	OK	FALSE	3.72022	5947.91	4647.28		FALSE	1.27052
1126414	2510048O06Rik	NM_025624	2510048O06Rik	RIKEN cDNA 2510048O06 gene	NM_025624		ref	0.02298	-0.10399	0.78706	-1.27055	6.02956e-06	-4.52535	OK	FALSE	4.79796	71824.5	56743.6		FALSE	1.27055
1121507	Tdg	NM_172552	Tdg	thymine DNA glycosylase	NM_172552		ref	0.03185	0.10401	1.27061	1.27061	0.00109	3.26589	OK	FALSE	3.66894	4208.5	5252.27		FALSE	1.27061
1119047	Madh5	NM_008541	Madh5	MAD homolog 5 (Drosophila)	NM_008541		ref	0.0282	-0.10404	0.78698	-1.27068	0.00022	-3.68925	OK	FALSE	3.27003	2056.99	1688.39		FALSE	1.27068
1113036	Zmpste24	NM_172700	Zmpste24	zinc metalloproteinase, STE24 homolog (S. cerevisiae)	NM_172700		ref	0.02645	-0.10406	0.78694	-1.27075	8e-05	-3.93456	OK	FALSE	3.49431	3577.12	2775.83		FALSE	1.27075
1113309	BC010245	AK031324	BC010245	cDNA sequence BC010245	AK031324		gb	0.01978	-0.10406	0.78694	-1.27075	1.43197e-07	-5.2611	OK	FALSE	3.83102	7683.04	6022.91		FALSE	1.27075
1100591	1110059E24Rik	NM_025423	1110059E24Rik	RIKEN cDNA 1110059E24 gene	NM_025423		ref	0.02758	0.10419	1.27113	1.27113	0.00016	3.77751	OK	FALSE	3.66077	4052.46	5190.34		FALSE	1.27113
1110136	Tank	NM_011529	Tank	TRAF family member-associated Nf-kappa B activator	NM_011529		ref	0.01867	0.10421	1.2712	1.2712	2.38965e-08	5.58113	OK	FALSE	3.40993	2268.83	2921.91		FALSE	1.2712
1103426	Zfp198	NM_029498	Zfp198	zinc finger protein 198	NM_029498		ref	0.0385	0.10424	1.27128	1.27128	0.00678	2.7074	OK	FALSE	2.96114	834.753	1008.56		FALSE	1.27128
1118661	Ptpn11	NM_011202	Ptpn11	protein tyrosine phosphatase, non-receptor type 11	NM_011202		ref	0.03748	-0.10425	0.78659	-1.27131	0.00541	-2.78139	OK	FALSE	4.34343	25373.4	19342.6		FALSE	1.27131
1123787	2410008J05Rik	NM_153776	2410008J05Rik	RIKEN cDNA 2410008J05 gene	NM_153776		ref	0.03725	-0.10431	0.78649	-1.27147	0.00511	-2.80008	OK	FALSE	3.24295	1954.04	1579.41		FALSE	1.27147
1112537	Cyhr1	NM_180962	Cyhr1	cysteine and histidine rich 1	NM_180962		ref	0.03793	-0.10433	0.78645	-1.27154	0.00594	-2.75091	OK	FALSE	3.61392	4702.23	3604.63		FALSE	1.27154
1115980	Pdlim1	NM_016861	Pdlim1	PDZ and LIM domain 1 (elfin)	NM_016861		ref	0.02894	0.10436	1.27163	1.27163	0.00031	3.60638	OK	FALSE	4.46928	26722.5	33482.6		FALSE	1.27163
1101617	Rnf128	NM_023270	Rnf128	ring finger protein 128	NM_023270		ref	0.0283	0.10437	1.27165	1.27165	0.00023	3.68824	OK	FALSE	3.61658	3678.34	4681.38		FALSE	1.27165
1107384	2210013O21Rik	AK008724	2210013O21Rik	RIKEN cDNA 2210013O21 gene	AK008724		gb	0.02413	-0.10448	0.78617	-1.27198	1e-05	-4.32919	OK	FALSE	4.24284	19765.5	15505.8		FALSE	1.27198
1114811	Skiip	AK009218	Skiip	SKI interacting protein	AK009218		gb	0.03499	-0.10449	0.78616	-1.27201	0.00283	-2.98603	OK	FALSE	3.68819	5463.79	4365.01		FALSE	1.27201
1118767	Dhx36	NM_028136	Dhx36	DEAH (Asp-Glu-Ala-His) box polypeptide 36	NM_028136		ref	0.01989	0.10457	1.27223	1.27223	1.45667e-07	5.25795	OK	FALSE	3.75331	5086.9	6336.54		FALSE	1.27223
1118940	Cpsf4	NM_178576	Cpsf4	cleavage and polyadenylation specific factor 4	NM_178576		ref	0.02109	0.10467	1.27252	1.27252	6.96512e-07	4.96233	OK	FALSE	3.47577	2648.77	3422.57		FALSE	1.27252
1118189	1810024K12Rik	BC013803	1810024K12Rik	RIKEN cDNA 1810024K12 gene	BC013803		gb	0.0291	-0.10472	0.78574	-1.27268	0.00032	-3.59881	OK	FALSE	3.72377	6000.58	4699.46		FALSE	1.27268
1129259	4921526O06Rik	NM_134060	4921526O06Rik	RIKEN cDNA 4921526O06 gene	NM_134060		ref	0.03583	0.10472	1.27269	1.27269	0.00347	2.92312	OK	FALSE	3.27991	1711.41	2147.48		FALSE	1.27269
1103731	2400009B11Rik	NM_025886	2400009B11Rik	RIKEN cDNA 2400009B11 gene	NM_025886		ref	0.03222	-0.10477	0.78566	-1.27282	0.00115	-3.25132	OK	FALSE	3.31036	2302.24	1837.69		FALSE	1.27282
1114607	D5Ertd33e	NM_026504	D5Ertd33e	DNA segment, Chr 5, ERATO Doi 33, expressed	NM_026504		ref	0.03744	0.1048	1.27291	1.27291	0.00512	2.79927	OK	FALSE	2.91994	743.632	931.951		FALSE	1.27291
1120511	U2af1	NM_024187	U2af1	U2 small nuclear ribonucleoprotein auxiliary factor (U2AF) 1	NM_024187		ref	0.03178	0.10483	1.273	1.273	0.00097	3.29842	OK	FALSE	3.52059	2963	3803.31		FALSE	1.273
1112432	Mthfd1	NM_138745	Mthfd1	methylenetetrahydrofolate dehydrogenase (NADP+ dependent), methenyltetrahydrofolate cyclohydrolase, formyltetrahydrofolate synthase	NM_138745		ref	0.02605	0.10484	1.27303	1.27303	6e-05	4.0241	OK	FALSE	3.35003	1980.67	2534.13		FALSE	1.27303
1107769	BM933751	BM933751	BM933751	Mus musculus transcribed sequences	BM933751		gb	0.03669	-0.10485	0.78551	-1.27305	0.00427	-2.85775	OK	FALSE	3.41658	2932.91	2346		FALSE	1.27305
1099679	1110025P21	1110025P21	1110025P21	hypothetical protein [1110025P21]	1110025P21		riken	0.0343	0.10485	1.27307	1.27307	0.00224	3.05681	OK	FALSE	3.20064	1432.78	1778.69		FALSE	1.27307
1125479	4930570C03Rik	NM_026353	4930570C03Rik	RIKEN cDNA 4930570C03 gene	NM_026353		ref	0.0273	-0.10492	0.78538	-1.27328	0.00012	-3.84337	OK	FALSE	3.36135	2626.43	2034.49		FALSE	1.27328
1112067	4833411K15Rik	NM_029023	4833411K15Rik	RIKEN cDNA 4833411K15 gene	NM_029023		ref	0.01491	-0.10503	0.78518	-1.27359	1.86372e-12	-7.04432	OK	FALSE	4.68557	55991.7	42578.3		FALSE	1.27359
1095433	2810430M08Rik	NM_026041	2810430M08Rik	RIKEN cDNA 2810430M08 gene	NM_026041		ref	0.03108	0.10504	1.27363	1.27363	0.00072	3.38013	OK	FALSE	3.70539	4536.62	5745.68		FALSE	1.27363
1126683	Zfp364	NM_026406	Zfp364	zinc finger protein 364	NM_026406		ref	0.02665	0.10508	1.27372	1.27372	8e-05	3.94335	OK	FALSE	3.16723	1308.15	1656.27		FALSE	1.27372
1100104	Gtlf3b	NM_025294	Gtlf3b	gene trap locus F3b	NM_025294		ref	0.03927	-0.1051	0.78506	-1.27378	0.00744	-2.67656	OK	FALSE	3.71236	5847.97	4551.67		FALSE	1.27378
1121429	Eif4el3	NM_023314	Eif4el3	eukaryotic translation initiation factor 4E like 3	NM_023314		ref	0.02833	0.10516	1.27398	1.27398	0.00021	3.71194	OK	FALSE	3.62122	3731.82	4704.44		FALSE	1.27398
1103336	E130105L11Rik	AK021370	E130105L11Rik	RIKEN cDNA E130105L11 gene	AK021370		gb	0.01491	-0.1052	0.78487	-1.27409	1.70584e-12	-7.05663	OK	FALSE	3.82952	7650.06	5993.82		FALSE	1.27409
1095724	LOC381871	XM_355884	LOC381871	Mus musculus similar to SMT3 suppressor of mif two 3 homolog 2 (LOC381871), mRNA [XM_355884]	XM_355884		ref	0.01541	0.10528	1.27431	1.27431	8.43074e-12	6.83103	OK	FALSE	3.96545	8226.55	10535.2		FALSE	1.27431
1099778	Dlgh3	NM_016747	Dlgh3	discs, large homolog 3 (Drosophila)	NM_016747		ref	0.02003	-0.10529	0.78472	-1.27435	1.46533e-07	-5.25686	OK	FALSE	3.7059	5738.56	4522.34		FALSE	1.27435
1106539	BC023957	NM_172257	BC023957	cDNA sequence BC023957	NM_172257		ref	0.03173	-0.10531	0.78468	-1.2744	0.0009	-3.31917	OK	FALSE	4.34956	25413	19812.9		FALSE	1.2744
1123518	2010003I19Rik	NM_027241	2010003I19Rik	RIKEN cDNA 2010003I19 gene	NM_027241		ref	0.03878	-0.10531	0.78468	-1.27441	0.00662	-2.71548	OK	FALSE	3.33801	2490.3	1915		FALSE	1.27441
1115604	Ap2b1	NM_027915	Ap2b1	adaptor-related protein complex 2, beta 1 subunit	NM_027915		ref	0.02283	0.10532	1.27445	1.27445	3.95815e-06	4.61357	OK	FALSE	3.6343	3867.1	4845.35		FALSE	1.27445
1126115	C530043G21Rik	AK129154	C530043G21Rik	RIKEN cDNA C530043G21 gene	AK129154		gb	0.0133	-0.10543	0.78447	-1.27475	2.28302e-15	-7.92492	OK	FALSE	4.15889	16309.9	12788.7		FALSE	1.27475
1109947	Nbl1	NM_008675	Nbl1	neuroblastoma, suppression of tumorigenicity 1	NM_008675		ref	0.01927	-0.10551	0.78431	-1.27501	4.38963e-08	-5.47441	OK	FALSE	4.07349	13391.7	10505.3		FALSE	1.27501
1121482	NAP045501-1	NAP045501-1	NAP045501-1	Unknown	NAP045501-1		nap	0.02971	-0.10572	0.78393	-1.27563	0.00037	-3.55844	OK	FALSE	3.13506	1539.87	1224.31		FALSE	1.27563
1113593	2810423A18Rik	AK013141	2810423A18Rik	RIKEN cDNA 2810423A18 gene	AK013141		gb	0.01774	-0.10577	0.78385	-1.27575	2.5084e-09	-5.96091	OK	FALSE	4.02524	11955.6	9410.4		FALSE	1.27575
1124951	D7Ertd671e	NM_026555	D7Ertd671e	DNA segment, Chr 7, ERATO Doi 671, expressed	NM_026555		ref	0.02255	-0.10579	0.78381	-1.27582	2.70514e-06	-4.69202	OK	FALSE	4.51762	36970.5	29372.5		FALSE	1.27582
1109198	BC003262	NM_145552	BC003262	cDNA sequence BC003262	NM_145552		ref	0.0282	0.10582	1.27592	1.27592	0.00018	3.75251	OK	FALSE	3.75701	5062.33	6451.89		FALSE	1.27592
1100386	Mbtps1	NM_019709	Mbtps1	membrane-bound transcription factor protease, site 1	NM_019709		ref	0.03205	-0.10591	0.7836	-1.27617	0.00095	-3.30437	OK	FALSE	3.9023	9029.23	7081.62		FALSE	1.27617
1129844	0610041L09Rik	NM_025336	0610041L09Rik	RIKEN cDNA 0610041L09 gene	NM_025336		ref	0.01509	0.10591	1.27617	1.27617	2.24988e-12	7.01805	OK	FALSE	3.87879	6708.18	8563.22		FALSE	1.27617
1125091	Ttrap	NM_019551	Ttrap	Traf and Tnf receptor associated protein	NM_019551		ref	0.02917	0.10595	1.2763	1.2763	0.00028	3.63194	OK	FALSE	3.12673	1159.38	1557.89		FALSE	1.2763
1123603	Nup88	AK028563	Nup88	nucleoporin 88	AK028563		gb	0.02156	0.10603	1.27653	1.27653	8.75952e-07	4.91764	OK	FALSE	4.1973	13957.4	17799.8		FALSE	1.27653
1122080	Taf9	NM_027139	Taf9	TAF9 RNA polymerase II, TATA box binding protein (TBP)-associated factor	NM_027139		ref	0.01178	0.10604	1.27657	1.27657	2.17531e-19	9.00406	OK	FALSE	3.80267	5598.96	7231.39		FALSE	1.27657
1127344	Scp2	NM_011327	Scp2	Mus musculus sterol carrier protein 2, liver (Scp2), mRNA [NM_011327]	NM_011327		ref	0.0338	-0.1061	0.78325	-1.27673	0.0017	-3.13896	OK	FALSE	3.80206	7169.18	5626.91		FALSE	1.27673
1118732	D5Wsu178e	NM_027652	D5Wsu178e	Mus musculus DNA segment, Chr 5, Wayne State University 178, expressed (D5Wsu178e), mRNA [NM_027652]	NM_027652		ref	0.0314	0.10613	1.27681	1.27681	0.00073	3.37984	OK	FALSE	2.9734	843.32	1053.18		FALSE	1.27681
1115282	Bin3	NM_021328	Bin3	bridging integrator 3	NM_021328		ref	0.0289	0.10614	1.27684	1.27684	0.00024	3.67283	OK	FALSE	3.75552	5071.01	6424.37		FALSE	1.27684
1106571	ENSMUST00000042100	ENSMUST00000042100	ENSMUST00000042100	Unknown	ENSMUST00000042100		ens	0.03197	0.10614	1.27685	1.27685	0.0009	3.3195	OK	FALSE	3.37947	2133.76	2707.04		FALSE	1.27685
1118408	2810480G15Rik	AK012408	2810480G15Rik	Riken cDNA 2810480G15 gene	AK012408		gb	0.0391	-0.10616	0.78315	-1.2769	0.00663	-2.715	OK	FALSE	3.26553	2145.53	1651.57		FALSE	1.2769
1128458	4933407C03Rik	AK016712	4933407C03Rik	RIKEN cDNA 4933407C03 gene	AK016712		gb	0.0306	-0.10617	0.78312	-1.27695	0.00052	-3.47019	OK	FALSE	3.28466	2175.18	1710.28		FALSE	1.27695
1125502	1700019G17Rik	NM_029331	1700019G17Rik	RIKEN cDNA 1700019G17 gene	NM_029331		ref	0.03155	-0.10619	0.78309	-1.27699	0.00076	-3.36536	OK	FALSE	2.71462	591.427	455.432		FALSE	1.27699
1122145	Mthfd2	NM_008638	Mthfd2	methylenetetrahydrofolate dehydrogenase (NAD+ dependent), methenyltetrahydrofolate cyclohydrolase	NM_008638		ref	0.0281	0.10622	1.27708	1.27708	0.00016	3.78025	OK	FALSE	4.04223	9766.23	12466		FALSE	1.27708
1099664	Hs1bp1	NM_011826	Hs1bp1	HS1 binding protein	NM_011826		ref	0.0209	0.10628	1.27727	1.27727	3.6669e-07	5.08548	OK	FALSE	4.09145	10929.4	13975.4		FALSE	1.27727
1117189	Ywhah	NM_011738	Ywhah	tyrosine 3-monooxygenase/tryptophan 5-monooxygenase activation protein, eta polypeptide	NM_011738		ref	0.03168	0.10636	1.27749	1.27749	0.00079	3.35703	OK	FALSE	4.83013	59960.8	77860.2		FALSE	1.27749
1126907	Mtmr3	AK122261	Mtmr3	myotubularin related protein 3	AK122261		gb	0.0222	-0.1064	0.78271	-1.27761	1.64431e-06	-4.79285	OK	FALSE	3.56053	4103.96	3236.64		FALSE	1.27761
1097259	1110067D22Rik	NM_173752	1110067D22Rik	RIKEN cDNA 1110067D22 gene	NM_173752		ref	0.02806	-0.10644	0.78264	-1.27772	0.00015	-3.79354	OK	FALSE	3.78233	6855.08	5378.39		FALSE	1.27772
1099813	Cd47	NM_010581	Cd47	CD47 antigen (Rh-related antigen, integrin-associated signal transducer)	NM_010581		ref	0.01851	0.10645	1.27776	1.27776	8.86266e-09	5.75117	OK	FALSE	3.78056	5343.95	6822.27		FALSE	1.27776
1102033	1110020C13Rik	NM_025385	1110020C13Rik	RIKEN cDNA 1110020C13 gene	NM_025385		ref	0.02871	-0.10645	0.78262	-1.27776	0.00021	-3.70817	OK	FALSE	3.89536	8943.38	6997.07		FALSE	1.27776
1122917	Pnpt1	NM_027869	Pnpt1	polyribonucleotide nucleotidyltransferase 1	NM_027869		ref	0.03807	0.10645	1.27776	1.27776	0.00518	2.79593	OK	FALSE	2.98013	860.835	1064.55		FALSE	1.27776
1128218	2700029M09Rik	BC042740	2700029M09Rik	RIKEN cDNA 2700029M09 gene	BC042740		gb	0.02233	0.10652	1.27795	1.27795	1.83965e-06	4.77029	OK	FALSE	4.01655	9238.93	11817.1		FALSE	1.27795
1105589	Orc4l	NM_011958	Orc4l	origin recognition complex, subunit 4-like (S. cerevisiae)	NM_011958		ref	0.02429	0.10656	1.2781	1.2781	1e-05	4.38769	OK	FALSE	3.37803	2125.25	2692.82		FALSE	1.2781
1101919	LOC212710	XM_134050	LOC212710	Mus musculus similar to cell division cycle 42 homolog (LOC212710), mRNA [XM_134050]	XM_134050		ref	0.01457	0.10659	1.27816	1.27816	2.59214e-13	7.31405	OK	FALSE	3.79384	5517.08	7051.29		FALSE	1.27816
1122961	MOR114-12	NM_146284	MOR114-12	Mus musculus olfactory receptor MOR114-12 (MOR114-12), mRNA.	NM_146284		ref	0.03717	-0.1066	0.78236	-1.27819	0.00413	-2.86816	OK	FALSE	3.06316	1310.55	1028.33		FALSE	1.27819
1125048	4933425I22Rik	AK016915	4933425I22Rik	Mus musculus adult male testis cDNA, RIKEN full-length enriched library, clone:4933425I22 product:hypothetical protein, full insert sequence.	AK016915		gb	0.02846	-0.10665	0.78226	-1.27834	0.00018	-3.74707	OK	FALSE	3.59563	4463.5	3532.41		FALSE	1.27834
1126109	1700017I17Rik	NM_134138	1700017I17Rik	RIKEN cDNA 1700017I17 gene	NM_134138		ref	0.02954	0.1067	1.2785	1.2785	0.0003	3.61259	OK	FALSE	3.19776	1405.99	1771.96		FALSE	1.2785
1105252	Wdr8	NM_021499	Wdr8	WD repeat domain 8	NM_021499		ref	0.03734	0.10675	1.27866	1.27866	0.00425	2.85915	OK	FALSE	2.99715	880.646	1122.87		FALSE	1.27866
1096620	TC1032784	TC1032784	TC1032784	I39310 zinc finger protein ZID - human, complete [TC1032784]	TC1032784		tc	0.04102	-0.10679	0.78201	-1.27876	0.00923	-2.60325	OK	FALSE	3.2359	1912.49	1567.18		FALSE	1.27876
1128247	Cd151	NM_009842	Cd151	CD151 antigen	NM_009842		ref	0.03415	0.10686	1.27897	1.27897	0.00176	3.12865	OK	FALSE	3.91889	7411.54	9440.04		FALSE	1.27897
1111104	Osbpl1a	NM_020573	Osbpl1a	oxysterol binding protein-like 1A	NM_020573		ref	0.03466	-0.10706	0.78152	-1.27956	0.00201	-3.08877	OK	FALSE	3.45907	3244.99	2557.55		FALSE	1.27956
1125501	P2rx2	NM_153400	P2rx2	purinergic receptor P2X, ligand-gated ion channel, 2	NM_153400		ref	0.03685	-0.1071	0.78145	-1.27967	0.00366	-2.90628	OK	FALSE	3.19147	1740.94	1400.75		FALSE	1.27967
1105877	ENSMUST00000058706	ENSMUST00000058706	ENSMUST00000058706	Unknown	ENSMUST00000058706		ens	0.02429	0.10713	1.27976	1.27976	1e-05	4.40963	OK	FALSE	4.36458	20521.2	26426.9		FALSE	1.27976
1128930	Edem1	NM_138677	Edem1	ER degradation enhancer, mannosidase alpha-like 1	NM_138677		ref	0.02538	-0.10716	0.78134	-1.27985	2e-05	-4.22231	OK	FALSE	3.36837	2608.82	2096.3		FALSE	1.27985
1128927	5430416A05Rik	NM_024242	5430416A05Rik	RIKEN cDNA 5430416A05 gene	NM_024242		ref	0.02791	0.10718	1.27992	1.27992	0.00012	3.84072	OK	FALSE	3.3091	1772.1	2354.37		FALSE	1.27992
1124379	Synpo	AK034012	Synpo	synaptopodin	AK034012		gb	0.03523	-0.10722	0.78124	-1.28002	0.00234	-3.04298	OK	FALSE	3.81912	7425.83	6005.14		FALSE	1.28002
1109076	Antxr2	NM_133738	Antxr2	Mus musculus anthrax toxin receptor 2 (Antxr2), mRNA [NM_133738]	NM_133738		ref	0.03136	-0.10723	0.78122	-1.28005	0.00063	-3.41925	OK	FALSE	3.69423	5585.19	4394.95		FALSE	1.28005
1101627	Cbx3	AI120122	Cbx3	chromobox homolog 3 (Drosophila HP1 gamma)	AI120122		gb	0.03112	0.10733	1.28035	1.28035	0.00056	3.44901	OK	FALSE	3.39903	2209.4	2854.86		FALSE	1.28035
1118878	Ncoa6	NM_019825	Ncoa6	nuclear receptor coactivator 6	NM_019825		ref	0.02124	-0.10734	0.78101	-1.28039	4.32188e-07	-5.0542	OK	FALSE	3.51994	3754.12	2940.11		FALSE	1.28039
1105034	2010005A06Rik	NM_029357	2010005A06Rik	RIKEN cDNA 2010005A06 gene	NM_029357		ref	0.0363	-0.10737	0.78097	-1.28046	0.0031	-2.95793	OK	FALSE	3.72297	5950.43	4786.25		FALSE	1.28046
1099328	TC946374	TC946374	TC946374	Unknown	TC946374		tc	0.02297	0.10743	1.28064	1.28064	2.91539e-06	4.67669	OK	FALSE	3.98611	8607.4	10982		FALSE	1.28064
1119087	Ppp1r2	NM_025800	Ppp1r2	protein phosphatase 1, regulatory (inhibitor) subunit 2	NM_025800		ref	0.01661	0.10751	1.28088	1.28088	9.59644e-11	6.47318	OK	FALSE	3.35594	2031.04	2576.48		FALSE	1.28088
1121022	1110014D18Rik	NM_026746	1110014D18Rik	RIKEN cDNA 1110014D18 gene	NM_026746		ref	0.02365	0.10753	1.28094	1.28094	5.44548e-06	4.54685	OK	FALSE	3.37066	2066.33	2680.15		FALSE	1.28094
1117881	1600019O04Rik	NM_173182	1600019O04Rik	RIKEN cDNA 1600019O04 gene	NM_173182		ref	0.02123	-0.10754	0.78066	-1.28097	4.05306e-07	-5.06645	OK	FALSE	3.81499	7474.46	5747.62		FALSE	1.28097
1117592	Ctns	NM_031251	Ctns	cystinosis, nephropathic	NM_031251		ref	0.03443	-0.10755	0.78063	-1.28101	0.00178	-3.12399	OK	FALSE	3.70544	5782.46	4480.93		FALSE	1.28101
1108232	Smyd3	NM_027188	Smyd3	SET and MYND domain containing 3	NM_027188		ref	0.03901	0.10759	1.28111	1.28111	0.00581	2.75811	OK	FALSE	3.24415	1545.68	1999.39		FALSE	1.28111
1119743	5730557L09Rik	AK077727	5730557L09Rik	RIKEN cDNA 5730557L09 gene	AK077727		gb	0.03033	-0.10763	0.7805	-1.28124	0.00039	-3.5489	OK	FALSE	3.54132	3925.95	3107.99		FALSE	1.28124
1129327	Dhx15	NM_007839	Dhx15	DEAH (Asp-Glu-Ala-His) box polypeptide 15	NM_007839		ref	0.02726	0.10771	1.28147	1.28147	8e-05	3.95187	OK	FALSE	3.84482	6257.3	7932.32		FALSE	1.28147
1122262	Pafah1b2	AK012116	Pafah1b2	platelet-activating factor acetylhydrolase, isoform 1b, alpha2 subunit	AK012116		gb	0.03341	0.10772	1.28149	1.28149	0.00126	3.22445	OK	FALSE	3.36275	2075.57	2619.79		FALSE	1.28149
1112208	Ptprs	NM_011218	Ptprs	protein tyrosine phosphatase, receptor type, S	NM_011218		ref	0.03192	-0.10775	0.78028	-1.2816	0.00074	-3.37541	OK	FALSE	4.02569	12038.3	9407.89		FALSE	1.2816
1123989	Trip10	NM_134125	Trip10	thyroid hormone receptor interactor 10	NM_134125		ref	0.02033	0.10776	1.28161	1.28161	1.15524e-07	5.30044	OK	FALSE	3.2844	1704.39	2178.29		FALSE	1.28161
1095426	Rai16	AK090035	Rai16	retinoic acid induced 16	AK090035		gb	0.01701	-0.10782	0.78015	-1.28181	2.2985e-10	-6.33994	OK	FALSE	3.81112	7332.21	5740.05		FALSE	1.28181
1107989	Psip2	NM_133948	Psip2	PC4 and SFRS1 interacting protein 2	NM_133948		ref	0.02788	0.10791	1.28208	1.28208	0.00011	3.87043	OK	FALSE	3.38062	2120.89	2758.24		FALSE	1.28208
1099612	C230088J01Rik	BC051409	C230088J01Rik	RIKEN cDNA C230088J01 gene	BC051409		gb	0.04175	0.10802	1.28239	1.28239	0.00968	2.58703	OK	FALSE	3.47614	2720.99	3427.73		FALSE	1.28239
1122134	1110012O05Rik	AK003646	1110012O05Rik	RIKEN cDNA 1110012O05 gene	AK003646		gb	0.02205	-0.10807	0.7797	-1.28254	9.56252e-07	-4.90043	OK	FALSE	4.41276	29359.3	22864.4		FALSE	1.28254
1104964	pericentrin	U05823	pericentrin	Mus musculus pericentrin mRNA, complete cds.	U05823		gb	0.02019	0.10811	1.28267	1.28267	8.60578e-08	5.35394	OK	FALSE	4.04572	9827.57	12579.7		FALSE	1.28267
1117229	Rassf1	NM_019713	Rassf1	Ras association (RalGDS/AF-6) domain family 1	NM_019713		ref	0.01821	0.10814	1.28273	1.28273	2.87113e-09	5.9388	OK	FALSE	4.12196	11710.9	14997.5		FALSE	1.28273
1126351	Mrps23	NM_024174	Mrps23	mitochondrial ribosomal protein S23	NM_024174		ref	0.02243	0.10815	1.28278	1.28278	1.42479e-06	4.8215	OK	FALSE	3.36855	2070.17	2642.01		FALSE	1.28278
1116036	Fez1	NM_183171	Fez1	fasciculation and elongation protein zeta 1 (zygin I)	NM_183171		ref	0.03301	0.10822	1.28297	1.28297	0.00105	3.27809	OK	FALSE	3.73037	4756.02	6111.94		FALSE	1.28297
1111233	Clns1a	NM_023671	Clns1a	chloride channel, nucleotide-sensitive, 1A	NM_023671		ref	0.02504	0.10826	1.28309	1.28309	2e-05	4.32253	OK	FALSE	3.67571	4197.01	5360.8		FALSE	1.28309
1109940	Ralgds	NM_009058	Ralgds	ral guanine nucleotide dissociation stimulator	NM_009058		ref	0.03565	-0.1083	0.77928	-1.28323	0.00238	-3.0381	OK	FALSE	3.64569	5019.93	3935.86		FALSE	1.28323
1103210	NAP104272-1	NAP104272-1	NAP104272-1	Unknown	NAP104272-1		nap	0.03719	-0.10839	0.77914	-1.28347	0.00356	-2.91433	OK	FALSE	3.51314	3642.2	2962.84		FALSE	1.28347
1102610	BC013561	BC013561	BC013561	Mus musculus cDNA clone IMAGE:3492058, partial cds.	BC013561		gb	0.0313	-0.10842	0.77908	-1.28357	0.00053	-3.4638	OK	FALSE	4.66176	52239.5	40521.6		FALSE	1.28357
1098430	Psen2	NM_011183	Psen2	presenilin 2	NM_011183		ref	0.03204	-0.10844	0.77904	-1.28363	0.00071	-3.3847	OK	FALSE	3.64285	4946.93	3913.93		FALSE	1.28363
1114003	Timm17a	NM_011590	Timm17a	translocator of inner mitochondrial membrane 17a	NM_011590		ref	0.01531	0.10844	1.28363	1.28363	1.40924e-12	7.08314	OK	FALSE	4.03481	9606.11	12248.5		FALSE	1.28363
1120255	Pyy	NM_145435	Pyy	peptide YY	NM_145435		ref	0.03283	-0.10847	0.77898	-1.28373	0.00095	-3.3036	OK	FALSE	3.35315	2585.75	1975.17		FALSE	1.28373
1127775	Man2a2	BC055006	Man2a2	mannosidase 2, alpha 2	BC055006		gb	0.02246	-0.10847	0.77898	-1.28373	1.36714e-06	-4.82974	OK	FALSE	3.52821	3809.27	3008.91		FALSE	1.28373
1097436	Rpl23	NM_022891	Rpl23	ribosomal protein L23	NM_022891		ref	0.02823	-0.10848	0.77897	-1.28375	0.00012	-3.8428	OK	FALSE	5.05904	130869	102239		FALSE	1.28375
1108812	2610109K23Rik	NM_019796	2610109K23Rik	RIKEN cDNA 2610109K23 gene	NM_019796		ref	0.02272	0.10848	1.28375	1.28375	1.80857e-06	4.77372	OK	FALSE	3.74926	4954.29	6436.77		FALSE	1.28375
1125237	Wfs1	NM_011716	Wfs1	Wolfram syndrome 1 homolog (human)	NM_011716		ref	0.03416	-0.10852	0.7789	-1.28385	0.00149	-3.17673	OK	FALSE	3.29832	2263.14	1759.11		FALSE	1.28385
1118762	TC1058705	TC1058705	TC1058705	I38191 nucleic acid binding protein - human (fragment), partial (12%) [TC1058705]	TC1058705		tc	0.03719	-0.10852	0.7789	-1.28387	0.00352	-2.9183	OK	FALSE	3.5004	3589.28	2829.86		FALSE	1.28387
1106659	2310061F22Rik	BC042207	2310061F22Rik	RIKEN cDNA 2310061F22 gene	BC042207		gb	0.02779	-0.10853	0.77888	-1.28389	9e-05	-3.90537	OK	FALSE	4.5038	36300.1	28127.4		FALSE	1.28389
1111708	Suox	NM_173733	Suox	sulfite oxidase	NM_173733		ref	0.03045	-0.10853	0.77887	-1.28391	0.00036	-3.56439	OK	FALSE	3.64802	5005.76	3969.67		FALSE	1.28391
1110494	Mki67ip	NM_026472	Mki67ip	Mki67 (FHA domain) interacting nucleolar phosphoprotein	NM_026472		ref	0.02143	0.10854	1.28393	1.28393	4.06931e-07	5.06569	OK	FALSE	4.05153	9958.88	12776		FALSE	1.28393
1120783	NAP112641-1	NAP112641-1	NAP112641-1	Unknown	NAP112641-1		nap	0.02462	0.10861	1.28413	1.28413	1e-05	4.41173	OK	FALSE	4.74237	48964.3	63176.6		FALSE	1.28413
1128917	4632417K02	NM_177583	4632417K02	hypothetical protein 4632417K02	NM_177583		ref	0.0221	-0.10886	0.77829	-1.28487	8.44202e-07	-4.92486	OK	FALSE	3.08717	1372.14	1091.41		FALSE	1.28487
1115562	Slc25a3	NM_133668	Slc25a3	solute carrier family 25 (mitochondrial carrier; phosphate carrier), member 3	NM_133668		ref	0.01899	0.1089	1.28498	1.28498	9.81102e-09	5.73396	OK	FALSE	4.33661	19207.6	24737		FALSE	1.28498
1120470	Ebna1bp2	NM_026932	Ebna1bp2	EBNA1 binding protein 2	NM_026932		ref	0.03621	0.10897	1.28519	1.28519	0.00262	3.00932	OK	FALSE	3.94108	7603.13	10178.2		FALSE	1.28519
1108400	Blmh	NM_178645	Blmh	bleomycin hydrolase	NM_178645		ref	0.03868	0.10898	1.28523	1.28523	0.00484	2.8178	OK	FALSE	3.35719	1987.53	2629.34		FALSE	1.28523
1120883	1110020C07Rik	NM_018884	1110020C07Rik	RIKEN cDNA 1110020C07 gene	NM_018884		ref	0.03876	-0.10905	0.77794	-1.28545	0.0049	-2.81335	OK	FALSE	4.30173	22866.7	17944.5		FALSE	1.28545
1106673	D10Ertd610e	NM_028027	D10Ertd610e	DNA segment, Chr 10, ERATO Doi 610, expressed	NM_028027		ref	0.02876	-0.10912	0.77782	-1.28565	0.00015	-3.7939	OK	FALSE	4.5779	43300.7	33373		FALSE	1.28565
1126419	Mettl3	NM_019721	Mettl3	methyltransferase-like 3	NM_019721		ref	0.03836	0.10912	1.28565	1.28565	0.00445	2.84454	OK	FALSE	3.23269	1545.22	1899.19		FALSE	1.28565
1123742	Mnt	NM_010813	Mnt	max binding protein	NM_010813		ref	0.02764	-0.10913	0.77781	-1.28567	8e-05	-3.94811	OK	FALSE	3.5422	3939.71	3092.87		FALSE	1.28567
1101973	Ada	NM_007398	Ada	adenosine deaminase	NM_007398		ref	0.02195	0.1092	1.28589	1.28589	6.55226e-07	4.97419	OK	FALSE	3.79039	5485.2	7003.38		FALSE	1.28589
1106155	Falz	BC021489	Falz	fetal Alzheimer antigen	BC021489		gb	0.01254	-0.10924	0.7776	-1.286	2.9866e-18	-8.71196	OK	FALSE	3.73154	6126.08	4768.19		FALSE	1.286
1118406	Dstn	NM_019771	Dstn	destrin	NM_019771		ref	0.03756	0.10926	1.28606	1.28606	0.00363	2.90865	OK	FALSE	4.67734	42500.4	54471.5		FALSE	1.28606
1103519	AI747096	NM_015784	AI747096	expressed sequence AI747096	NM_015784		ref	0.02334	0.10927	1.28609	1.28609	2.83506e-06	4.68242	OK	FALSE	4.95974	81337.3	104081		FALSE	1.28609
1100306	2510005D08Rik	NM_026526	2510005D08Rik	RIKEN cDNA 2510005D08 gene	NM_026526		ref	0.02918	0.10928	1.28612	1.28612	0.00018	3.74452	OK	FALSE	3.61843	3703.35	4685.14		FALSE	1.28612
1095731	2810413N20Rik	NM_134141	2810413N20Rik	RIKEN cDNA 2810413N20 gene	NM_134141		ref	0.02913	0.10928	1.28613	1.28613	0.00018	3.75169	OK	FALSE	3.65155	3985.79	5089.77		FALSE	1.28613
1129188	NAP056774-1	NAP056774-1	NAP056774-1	Unknown	NAP056774-1		nap	0.03874	-0.10931	0.77748	-1.28621	0.00478	-2.82177	OK	FALSE	3.10061	1431.41	1132.34		FALSE	1.28621
1096207	Eif2b1	NM_145371	Eif2b1	eukaryotic translation initiation factor 2B, subunit 1 (alpha)	NM_145371		ref	0.02886	0.10938	1.28642	1.28642	0.00015	3.78988	OK	FALSE	3.53115	3033.2	3817.83		FALSE	1.28642
1128924	Bet1l	NM_018742	Bet1l	blocked early in transport 1 homolog (S. cerevisiae)-like	NM_018742		ref	0.02009	-0.10939	0.77733	-1.28645	5.15088e-08	-5.44602	OK	FALSE	3.76355	6718.14	5012.27		FALSE	1.28645
1099281	Rras	NM_009101	Rras	Harvey rat sarcoma oncogene, subgroup R	NM_009101		ref	0.02382	0.10958	1.28701	1.28701	4.2063e-06	4.60092	OK	FALSE	3.81747	5795.31	7455.55		FALSE	1.28701
1103139	3110038B19Rik	NM_028447	3110038B19Rik	RIKEN cDNA 3110038B19 gene	NM_028447		ref	0.01779	0.10958	1.28702	1.28702	7.28735e-10	6.15972	OK	FALSE	3.7471	4934.11	6360.08		FALSE	1.28702
1100549	Bok	NM_016778	Bok	Bcl-2-related ovarian killer protein	NM_016778		ref	0.03404	0.10981	1.2877	1.2877	0.00126	3.22567	OK	FALSE	3.65776	4031.02	5141.96		FALSE	1.2877
1126421	Zfhx1a	NM_011546	Zfhx1a	zinc finger homeobox 1a	NM_011546		ref	0.02047	-0.10985	0.77652	-1.28779	8.0691e-08	-5.36558	OK	FALSE	3.45821	3255.52	2538.68		FALSE	1.28779
1098720	1110013J05Rik	NM_025392	1110013J05Rik	RIKEN cDNA 1110013J05 gene	NM_025392		ref	0.02831	0.1099	1.28796	1.28796	0.0001	3.88258	OK	FALSE	4.10767	11320.6	14648.2		FALSE	1.28796
1121388	Aasdhppt	NM_026276	Aasdhppt	aminoadipate-semialdehyde dehydrogenase-phosphopantetheinyl transferase	NM_026276		ref	0.02493	0.10997	1.28816	1.28816	1e-05	4.4117	OK	FALSE	3.52962	2980.14	3864.15		FALSE	1.28816
1129189	Sat1	NM_009121	Sat1	spermidine/spermine N1-acetyl transferase 1	NM_009121		ref	0.01922	0.10998	1.2882	1.2882	1.05609e-08	5.72147	OK	FALSE	3.84922	6237.57	8037.4		FALSE	1.2882
1117482	4932417H02Rik	AK129326	4932417H02Rik	RIKEN cDNA 4932417H02 gene	AK129326		gb	0.02897	-0.11002	0.77621	-1.28831	0.00015	-3.79831	OK	FALSE	3.57539	4242.75	3338.62		FALSE	1.28831
1125883	Mllt3	NM_029931	Mllt3	myeloid/lymphoid or mixed lineage-leukemia translocation to 3 homolog (Drosophila)	NM_029931		ref	0.02144	-0.11005	0.77615	-1.28841	2.86558e-07	-5.13208	OK	FALSE	3.10013	1406.31	1131.5		FALSE	1.28841
1120221	A230072I16Rik	NM_175004	A230072I16Rik	RIKEN cDNA A230072I16 gene	NM_175004		ref	0.02659	0.11008	1.28849	1.28849	3e-05	4.14024	OK	FALSE	3.5459	3094.03	4000.53		FALSE	1.28849
1121965	NAP059572-1	NAP059572-1	NAP059572-1	Unknown	NAP059572-1		nap	0.02646	0.11038	1.28939	1.28939	3e-05	4.17105	OK	FALSE	3.7643	5148.02	6571.47		FALSE	1.28939
1114529	AK086515	AK086515	AK086515	Mus musculus 15 days embryo head cDNA, RIKEN full-length enriched library, clone:D930033J18 product:protein tyrosine phosphatase, non-receptor type 14, full insert sequence.	AK086515		gb	0.03123	-0.11039	0.77555	-1.2894	0.00041	-3.53475	OK	FALSE	3.18067	1732.64	1337.85		FALSE	1.2894
1113207	Slc25a12	NM_172436	Slc25a12	solute carrier family 25 (mitochondrial carrier, Aralar), member 12	NM_172436		ref	0.01725	0.1104	1.28944	1.28944	1.55258e-10	6.40012	OK	FALSE	3.65014	3938.2	5088.6		FALSE	1.28944
1119770	Apeg1	BC062643	Apeg1	Mus musculus aortic preferentially expressed gene 1, mRNA (cDNA clone IMAGE:5714677), partial cds.	BC062643		gb	0.02984	-0.1104	0.77553	-1.28944	0.00022	-3.70012	OK	FALSE	3.49583	3632.42	2730.72		FALSE	1.28944
1108078	Psmc2	NM_011188	Psmc2	proteasome (prosome, macropain) 26S subunit, ATPase 2	NM_011188		ref	0.03207	0.11041	1.28946	1.28946	0.00057	3.44322	OK	FALSE	4.30102	17647.8	22748.8		FALSE	1.28946
1107715	Nfatc4	NM_023699	Nfatc4	nuclear factor of activated T-cells, cytoplasmic, calcineurin-dependent 4	NM_023699		ref	0.01504	-0.11073	0.77494	-1.29043	1.8269e-13	-7.36089	OK	FALSE	3.81461	7418.64	5756.04		FALSE	1.29043
1119618	Nfix	NM_010906	Nfix	nuclear factor I/X	NM_010906		ref	0.03716	-0.11083	0.77477	-1.29071	0.00286	-2.98258	OK	FALSE	3.33549	2467.97	1945.08		FALSE	1.29071
1114347	Cpsf5	NM_026623	Cpsf5	cleavage and polyadenylation specific factor 5	NM_026623		ref	0.02294	0.11084	1.29074	1.29074	1.35496e-06	4.83152	OK	FALSE	3.86909	6527.39	8526.01		FALSE	1.29074
1115267	NAP112061-1	NAP112061-1	NAP112061-1	Unknown	NAP112061-1		nap	0.02386	0.11084	1.29075	1.29075	3.40777e-06	4.64458	OK	FALSE	4.32343	18616.9	24066		FALSE	1.29075
1118212	Ppp4c	NM_019674	Ppp4c	protein phosphatase 4, catalytic subunit	NM_019674		ref	0.03731	0.11084	1.29076	1.29076	0.00297	2.97081	OK	FALSE	3.4874	2699.48	3525.73		FALSE	1.29076
1117654	2900034E22Rik	AK013613	2900034E22Rik	RIKEN cDNA 2900034E22 gene	AK013613		gb	0.03084	-0.11087	0.77469	-1.29083	0.00033	-3.59442	OK	FALSE	3.55062	4016.78	3169.09		FALSE	1.29083
1107484	Atp7a	NM_009726	Atp7a	ATPase, Cu++ transporting, alpha polypeptide	NM_009726		ref	0.03605	-0.11087	0.77469	-1.29084	0.0021	-3.07526	OK	FALSE	3.40004	2869.08	2202.45		FALSE	1.29084
1095619	Pip5k1c	NM_008844	Pip5k1c	phosphatidylinositol-4-phosphate 5-kinase, type 1 gamma	NM_008844		ref	0.01786	-0.11088	0.77468	-1.29086	5.3509e-10	-6.20845	OK	FALSE	3.88658	8768.17	6807.64		FALSE	1.29086
1099110	Ddx6	D50494	Ddx6	Mus musculus mRNA for RCK, complete cds.	D50494		gb	0.02827	-0.11095	0.77456	-1.29106	9e-05	-3.92511	OK	FALSE	5.7258	605250	469244		FALSE	1.29106
1124886	Nisch	NM_022656	Nisch	nischarin	NM_022656		ref	0.01646	-0.11095	0.77456	-1.29106	1.5865e-11	-6.73976	OK	FALSE	4.84041	78668.2	61231.1		FALSE	1.29106
1123395	Es10	NM_016903	Es10	esterase 10	NM_016903		ref	0.02503	0.111	1.29122	1.29122	9.2047e-06	4.43506	OK	FALSE	4.59214	34814.3	44185.7		FALSE	1.29122
1113338	LOC385494	XM_358253	LOC385494	Mus musculus similar to ribosomal protein S18, cytosolic [validated] - rat (LOC385494), mRNA [XM_358253]	XM_358253		ref	0.01668	0.11115	1.29167	1.29167	2.67724e-11	6.66331	OK	FALSE	4.4749	26277.3	34049.9		FALSE	1.29167
1121323	Wasf2	NM_153423	Wasf2	WAS protein family, member 2	NM_153423		ref	0.02093	-0.11121	0.77409	-1.29184	1.07787e-07	-5.31308	OK	FALSE	3.91622	9332.68	7311.56		FALSE	1.29184
1121899	Smo	NM_176996	Smo	RIKEN cDNA E130215L21 gene	NM_176996		ref	0.0123	-0.11132	0.7739	-1.29216	1.40129e-19	-9.05219	OK	FALSE	3.98932	11172.1	8654.48		FALSE	1.29216
1114041	H2afx	NM_010436	H2afx	H2A histone family, member X	NM_010436		ref	0.04104	0.11134	1.29223	1.29223	0.00666	2.71329	OK	FALSE	4.12861	11873.8	15353.1		FALSE	1.29223
1119164	4933425L11Rik	AK016920	4933425L11Rik	RIKEN cDNA 4933425L11 gene	AK016920		gb	0.0387	0.11143	1.29248	1.29248	0.00398	2.8795	OK	FALSE	3.34346	1979.21	2478.9		FALSE	1.29248
1106306	Psip2	BC052177	Psip2	PC4 and SFRS1 interacting protein 2	BC052177		gb	0.03274	0.11144	1.29252	1.29252	0.00066	3.40404	OK	FALSE	3.66638	4059.12	5331.87		FALSE	1.29252
1110522	D11Ertd175e	NM_026631	D11Ertd175e	DNA segment, Chr 11, ERATO Doi 175, expressed	NM_026631		ref	0.03267	0.11149	1.29266	1.29266	0.00064	3.41212	OK	FALSE	3.88357	6802.14	8707.31		FALSE	1.29266
1120848	Lgals7	NM_008496	Lgals7	lectin, galactose binding, soluble 7	NM_008496		gb	0.01583	-0.11148	0.7736	-1.29266	1.89837e-12	-7.04175	OK	FALSE	3.79046	7214.65	5541.23		FALSE	1.29266
1100200	5430427P18Rik	AK017353	5430427P18Rik	RIKEN cDNA 5430427P18 gene	AK017353		gb	0.02661	-0.11152	0.77353	-1.29277	3e-05	-4.19159	OK	FALSE	3.92168	9507.27	7363.47		FALSE	1.29277
1117511	Mcpr	NM_008569	Mcpr	meiotic check point regulator	NM_008569		ref	0.03796	0.11154	1.29283	1.29283	0.0033	2.93862	OK	FALSE	4.10414	11198.4	14533.3		FALSE	1.29283
1128379	Abcg2	NM_011920	Abcg2	ATP-binding cassette, sub-family G (WHITE), member 2	NM_011920		ref	0.03493	0.11159	1.29297	1.29297	0.0014	3.19418	OK	FALSE	3.70497	4564.93	5772.48		FALSE	1.29297
1116053	NAP018615-001	NAP018615-001	NAP018615-001	Unknown	NAP018615-001		nap	0.01669	0.11164	1.29312	1.29312	2.27353e-11	6.68728	OK	FALSE	4.37753	21009.6	27302.9		FALSE	1.29312
1121605	Zfp95	NM_016683	Zfp95	Mus musculus zinc finger protein 95 (Zfp95), mRNA [NM_016683]	NM_016683		ref	0.04183	-0.11164	0.77332	-1.29312	0.00762	-2.66855	OK	FALSE	2.88943	874.262	690.887		FALSE	1.29312
1108102	Prss11	NM_019564	Prss11	protease, serine, 11 (Igf binding)	NM_019564		ref	0.03039	0.11164	1.29313	1.29313	0.00024	3.67321	OK	FALSE	4.76498	51865.8	67357.3		FALSE	1.29313
1100522	BY723611	BY723611	BY723611	Mus musculus, clone IMAGE:1362466, mRNA	BY723611		gb	0.0213	0.11168	1.29325	1.29325	1.57877e-07	5.24313	OK	FALSE	3.6126	3613.62	4651.12		FALSE	1.29325
1115864	Dab2	NM_023118	Dab2	disabled homolog 2 (Drosophila)	NM_023118		ref	0.03568	-0.11184	0.77296	-1.29373	0.00172	-3.13447	OK	FALSE	3.23072	1949.05	1504.1		FALSE	1.29373
1107706	Psmc1	NM_008947	Psmc1	protease (prosome, macropain) 26S subunit, ATPase 1	NM_008947		ref	0.03599	0.11185	1.29376	1.29376	0.00188	3.1078	OK	FALSE	4.07538	10509.6	13567.8		FALSE	1.29376
1116830	Cirbp	NM_007705	Cirbp	cold inducible RNA binding protein	NM_007705		ref	0.02458	-0.11189	0.77288	-1.29386	5.31484e-06	-4.55196	OK	FALSE	3.71101	5877.59	4504.46		FALSE	1.29386
1116245	mt-Nd4	BC020382	mt-Nd4	Mus musculus NADH dehydrogenase 4, mitochondrial, mRNA (cDNA clone IMAGE:3582855).	BC020382		gb	0.03912	-0.11194	0.77278	-1.29403	0.00422	-2.86126	OK	FALSE	4.75313	64972.9	49724.5		FALSE	1.29403
1119619	Exosc3	NM_025513	Exosc3	Mus musculus exosome component 3 (Exosc3), mRNA [NM_025513]	NM_025513		ref	0.02702	0.11195	1.29405	1.29405	3e-05	4.14367	OK	FALSE	3.40812	2248.52	2920.77		FALSE	1.29405
1127738	5730578N08Rik	NM_025693	5730578N08Rik	RIKEN cDNA 5730578N08 gene	NM_025693		ref	0.04316	-0.112	0.77268	-1.2942	0.00946	-2.59492	OK	FALSE	3.10672	1424.55	1158.27		FALSE	1.2942
1124942	Mycbp	NM_019660	Mycbp	c-myc binding protein	NM_019660		ref	0.03441	0.1121	1.29449	1.29449	0.00112	3.25791	OK	FALSE	2.85272	615.755	826.711		FALSE	1.29449
1102003	1110007F05Rik	BC048840	1110007F05Rik	RIKEN cDNA 1110007F05 gene	BC048840		gb	0.03722	0.11217	1.2947	1.2947	0.00258	3.01354	OK	FALSE	3.42983	2422.04	3038.89		FALSE	1.2947
1127835	mKIAA0041	AK129041	mKIAA0041	Mus musculus, clone IMAGE:3994534, mRNA	AK129041		gb	0.03138	-0.11222	0.77229	-1.29485	0.00035	-3.57615	OK	FALSE	3.49844	3577.39	2800.91		FALSE	1.29485
1113217	Mgea5	NM_023799	Mgea5	meningioma expressed antigen 5 (hyaluronidase)	NM_023799		ref	0.01809	-0.11225	0.77224	-1.29493	5.41773e-10	-6.2065	OK	FALSE	3.38855	2733.8	2197.33		FALSE	1.29493
1113229	Cald1	NM_145575	Cald1	caldesmon 1	NM_145575		ref	0.03679	0.11225	1.29495	1.29495	0.00228	3.05101	OK	FALSE	4.34302	19008.7	25559.2		FALSE	1.29495
1116958	Gtf2f2	AK003999	Gtf2f2	general transcription factor IIF, polypeptide 2	AK003999		gb	0.02592	0.11229	1.29505	1.29505	1e-05	4.33139	OK	FALSE	3.51293	2854.32	3739.18		FALSE	1.29505
1129529	D430026P16Rik	AK028036	D430026P16Rik	RIKEN cDNA D430026P16 gene	AK028036		gb	0.04101	0.1124	1.29539	1.29539	0.00613	2.74101	OK	FALSE	3.44356	2460.64	3144.49		FALSE	1.29539
1126521	Sfpq	NM_023603	Sfpq	splicing factor proline/glutamine rich (polypyrimidine tract binding protein associated)	NM_023603		ref	0.01715	0.11245	1.29554	1.29554	5.42785e-11	6.5587	OK	FALSE	4.07212	10421.8	13485.9		FALSE	1.29554
1113089	Metap1	NM_175224	Metap1	methionyl aminopeptidase 1	NM_175224		ref	0.01915	0.11248	1.29562	1.29562	4.29786e-09	5.8723	OK	FALSE	3.51179	2854.74	3733.86		FALSE	1.29562
1116761	Sfn	NM_018754	Sfn	stratifin	NM_018754		ref	0.04055	0.11251	1.29571	1.29571	0.00553	2.77444	OK	FALSE	3.35734	2021.88	2587.27		FALSE	1.29571
1114427	1810020H02Rik	NM_029949	1810020H02Rik	RIKEN cDNA 5031401C21 gene	NM_029949		ref	0.03052	0.11265	1.29613	1.29613	0.00022	3.6912	OK	FALSE	3.42281	2315.18	3042.33		FALSE	1.29613
1127009	Bzrp	NM_009775	Bzrp	benzodiazepine receptor, peripheral	NM_009775		ref	0.02814	0.11268	1.29621	1.29621	6e-05	4.00377	OK	FALSE	3.96091	8064.53	10411.3		FALSE	1.29621
1116593	Matn2	NM_016762	Matn2	matrilin 2	NM_016762		ref	0.03002	-0.11268	0.77147	-1.29622	0.00017	-3.75343	OK	FALSE	3.45651	3309.02	2561.76		FALSE	1.29622
1100283	D7Ertd462e	NM_028771	D7Ertd462e	DNA segment, Chr 7, ERATO Doi 462, expressed	NM_028771		ref	0.04288	-0.1127	0.77143	-1.29629	0.00858	-2.62846	OK	FALSE	3.69501	5568.93	4437.3		FALSE	1.29629
1114812	Eif4ebp1	NM_007918	Eif4ebp1	eukaryotic translation initiation factor 4E binding protein 1	NM_007918		ref	0.01242	0.11271	1.29632	1.29632	1.15836e-19	9.07295	OK	FALSE	4.28921	17274	21983.8		FALSE	1.29632
1096911	Eef1a1	M22432	Eef1a1	eukaryotic translation elongation factor 1 alpha 1	M22432		gb	0.04235	0.11272	1.29636	1.29636	0.00777	2.66195	OK	FALSE	5.20299	140381	182604		FALSE	1.29636
1127732	Map4k3	AK079249	Map4k3	mitogen-activated protein kinase kinase kinase kinase 3	AK079249		gb	0.04095	-0.11292	0.77105	-1.29693	0.00583	-2.7571	OK	FALSE	3.22182	1875.74	1501.29		FALSE	1.29693
1095990	Fbxo18	NM_015792	Fbxo18	F-box only protein 18	NM_015792		ref	0.02056	-0.11293	0.77103	-1.29697	3.96516e-08	-5.4924	OK	FALSE	3.77535	6807.68	5223.09		FALSE	1.29697
1119093	1110007M04Rik	NM_026742	1110007M04Rik	RIKEN cDNA 1110007M04 gene	NM_026742		ref	0.0146	0.11304	1.2973	1.2973	9.76962e-15	7.74222	OK	FALSE	3.15121	1253.49	1616.61		FALSE	1.2973
1109677	1110054M18Rik	AK084541	1110054M18Rik	RIKEN cDNA 1110054M18 gene	AK084541		gb	0.03932	-0.11311	0.77071	-1.29751	0.00402	-2.87643	OK	FALSE	3.07524	1337.55	1060.82		FALSE	1.29751
1111673	Emp1	NM_010128	Emp1	epithelial membrane protein 1	NM_010128		ref	0.04136	-0.11314	0.77065	-1.2976	0.00623	-2.73521	OK	FALSE	4.69482	57087.6	43648.1		FALSE	1.2976
1096951	9130229H14Rik	AK078951	9130229H14Rik	RIKEN cDNA 9130229H14 gene	AK078951		gb	0.02287	-0.11346	0.77008	-1.29857	7.00883e-07	-4.96112	OK	FALSE	3.8911	8893.2	6840.76		FALSE	1.29857
1123783	TC1034472	TC1034472	TC1034472	AF302077 neprilysin-like peptidase gamma {Mus musculus}, partial (3%) [TC1034472]	TC1034472		tc	0.03521	-0.11349	0.77003	-1.29866	0.00127	-3.22361	OK	FALSE	3.0716	1345.87	1034.39		FALSE	1.29866
1127751	Dbn1	NM_019813	Dbn1	drebrin 1	NM_019813		ref	0.03556	0.11357	1.2989	1.2989	0.0014	3.19369	OK	FALSE	3.36646	2050.85	2651.66		FALSE	1.2989
1100827	Vcam1	NM_011693	Vcam1	vascular cell adhesion molecule 1	NM_011693		ref	0.02502	0.1136	1.29896	1.29896	5.63607e-06	4.5396	OK	FALSE	3.70459	4452.58	5791.66		FALSE	1.29896
1107566	MGC32441	BC025229	MGC32441	hypothetical protein MGC32441	BC025229		gb	0.0143	-0.1136	0.76985	-1.29896	1.95894e-15	-7.94392	OK	FALSE	4.36701	26933	20149.3		FALSE	1.29896
1107328	1110001O19Rik	NM_025366	1110001O19Rik	RIKEN cDNA 1110001O19 gene	NM_025366		ref	0.02053	0.11373	1.29936	1.29936	3.02938e-08	5.53973	OK	FALSE	4.40192	22343.3	28619.5		FALSE	1.29936
1114608	Cebpa-rs1	NM_009882	Cebpa-rs1	CCAAT/enhancer binding protein alpha (C/EBP), related sequence 1	NM_009882		ref	0.03218	0.11377	1.29949	1.29949	0.00041	3.53517	OK	FALSE	3.25053	1573.3	2030.63		FALSE	1.29949
1106560	Epn2	NM_010148	Epn2	epsin 2	NM_010148		ref	0.03839	-0.1138	0.76949	-1.29957	0.00304	-2.96398	OK	FALSE	3.50007	3576.43	2818.69		FALSE	1.29957
1122194	Uchl3	NM_016723	Uchl3	ubiquitin carboxyl-terminal esterase L3 (ubiquitin thiolesterase)	NM_016723		ref	0.02887	0.11383	1.29966	1.29966	8e-05	3.94262	OK	FALSE	3.40987	2235.33	2958.17		FALSE	1.29966
1113569	Klhdc2	NM_027117	Klhdc2	kelch domain containing 2	NM_027117		ref	0.03027	0.11384	1.2997	1.2997	0.00017	3.76056	OK	FALSE	3.65164	3944.15	5108.3		FALSE	1.2997
1103253	Acta1	NM_009606	Acta1	actin, alpha 1, skeletal muscle	NM_009606		ref	0.02457	0.11388	1.29981	1.29981	3.56973e-06	4.63498	OK	FALSE	4.62962	37568.8	48657.1		FALSE	1.29981
1118710	1700012F10Rik	BC027095	1700012F10Rik	RIKEN cDNA 1700012F10 gene	BC027095		gb	0.04079	-0.11401	0.76911	-1.30021	0.00519	-2.7951	OK	FALSE	3.38831	2796.93	2141.2		FALSE	1.30021
1106092	Rnf11	NM_013876	Rnf11	ring finger protein 11	NM_013876		ref	0.01768	-0.11402	0.76909	-1.30024	1.12595e-10	-6.44899	OK	FALSE	3.63917	5028.05	3875.49		FALSE	1.30024
1119996	Npr2	NM_173788	Npr2	natriuretic peptide receptor 2	NM_173788		ref	0.02852	-0.11423	0.76872	-1.30087	6e-05	-4.00568	OK	FALSE	2.79375	712.607	545.016		FALSE	1.30087
1102339	NAP111629-1	NAP111629-1	NAP111629-1	Unknown	NAP111629-1		nap	0.02947	0.11428	1.30101	1.30101	0.00011	3.87849	OK	FALSE	5.23746	151734	197443		FALSE	1.30101
1095766	2700002I20Rik	NM_025969	2700002I20Rik	RIKEN cDNA 2700002I20 gene	NM_025969		ref	0.03939	0.11429	1.30104	1.30104	0.00371	2.90142	OK	FALSE	3.27548	1670.26	2141.51		FALSE	1.30104
1115030	Sh3bp5	BC053741	Sh3bp5	SH3-domain binding protein 5 (BTK-associated)	BC053741		gb	0.04367	-0.11439	0.76844	-1.30135	0.00881	-2.61931	OK	FALSE	3.14302	1621.96	1203.23		FALSE	1.30135
1108590	Mnab	XM_130233	Mnab	Mus musculus membrane-associated nucleic acid binding protein (Mnab-pending), mRNA [XM_130233]	XM_130233		gb	0.02674	-0.11445	0.76833	-1.30152	2e-05	-4.27981	OK	FALSE	3.56467	4178.95	3268.83		FALSE	1.30152
1124506	Gcl	NM_011818	Gcl	germ cell-less homolog (Drosophila)	NM_011818		ref	0.02746	-0.11448	0.76829	-1.3016	3e-05	-4.16883	OK	FALSE	3.56023	4129.84	3206.69		FALSE	1.3016
1106562	Gm2a	NM_010299	Gm2a	GM2 ganglioside activator protein	NM_010299		ref	0.04216	-0.11448	0.76827	-1.30162	0.00662	-2.7155	OK	FALSE	2.82011	752.953	583.366		FALSE	1.30162
1101868	AI790205	NM_178760	AI790205	expressed sequence AI790205	NM_178760		ref	0.02927	-0.1145	0.76825	-1.30167	9e-05	-3.91174	OK	FALSE	3.26589	2072.28	1663.72		FALSE	1.30167
1127860	Egr1	NM_007913	Egr1	early growth response 1	NM_007913		ref	0.03328	-0.1145	0.76824	-1.30167	0.00058	-3.44055	OK	FALSE	3.6972	5824.96	4586.75		FALSE	1.30167
1126742	BC051637	BC051637	BC051637	Mus musculus cDNA clone IMAGE:6331951, partial cds	BC051637		gb	0.02697	-0.11464	0.768	-1.30208	2e-05	-4.25112	OK	FALSE	3.3285	2434.41	1868.75		FALSE	1.30208
1121264	Psma6	NM_011968	Psma6	proteasome (prosome, macropain) subunit, alpha type 6	NM_011968		ref	0.01511	0.1147	1.30227	1.30227	3.16293e-14	7.59147	OK	FALSE	4.35972	20109.7	26199.8		FALSE	1.30227
1107518	Ddx20	NM_017397	Ddx20	DEAD (Asp-Glu-Ala-Asp) box polypeptide 20	NM_017397		ref	0.02374	0.11479	1.30254	1.30254	1.32576e-06	4.83585	OK	FALSE	3.43249	2371.2	3092.51		FALSE	1.30254
1112492	Lamp1	NM_010684	Lamp1	lysosomal membrane glycoprotein 1	NM_010684		ref	0.0319	-0.11481	0.7677	-1.30259	0.00032	-3.59875	OK	FALSE	4.93195	97847.8	75120.3		FALSE	1.30259
1128136	Pex11a	NM_011068	Pex11a	peroxisomal biogenesis factor 11a	NM_011068		ref	0.02828	-0.11483	0.76766	-1.30266	5e-05	-4.06072	OK	FALSE	3.04036	1252.64	964.005		FALSE	1.30266
1109119	Eif2c2	AK129395	Eif2c2	eukaryotic translation initiation factor 2C, 2	AK129395		gb	0.02458	-0.11484	0.76764	-1.3027	2.9826e-06	-4.67201	OK	FALSE	3.65257	5179.61	3911.58		FALSE	1.3027
1124523	Fbn1	NM_007993	Fbn1	fibrillin 1	NM_007993		ref	0.02723	-0.11489	0.76755	-1.30284	2e-05	-4.21909	OK	FALSE	3.85869	8302.47	6304.98		FALSE	1.30284
1107443	Rab6ip2	BC002272	Rab6ip2	Rab6 interacting protein 2	BC002272		gb	0.02434	-0.11497	0.76741	-1.30308	2.31892e-06	-4.72344	OK	FALSE	3.43328	3095.04	2383.04		FALSE	1.30308
1127431	Ptpn2	NM_008977	Ptpn2	protein tyrosine phosphatase, non-receptor type 2	NM_008977		ref	0.02837	0.115	1.30316	1.30316	5e-05	4.05339	OK	FALSE	3.67638	4161.48	5446.45		FALSE	1.30316
1114804	4833420K19Rik	NM_029775	4833420K19Rik	RIKEN cDNA 4833420K19 gene	NM_029775		ref	0.01401	0.11502	1.30323	1.30323	2.17308e-16	8.21212	OK	FALSE	3.90945	7135.06	9278.9		FALSE	1.30323
1127380	2310014B11Rik	NM_027144	2310014B11Rik	RIKEN cDNA 2310014B11 gene	NM_027144		ref	0.02556	-0.11502	0.76732	-1.30323	6.77261e-06	-4.50071	OK	FALSE	3.20698	1846.44	1420.22		FALSE	1.30323
1108135	MGC41689	NM_207229	MGC41689	Mus musculus hypothetical LOC211623 (MGC41689), mRNA [NM_207229]	NM_207229		ref	0.02727	-0.11517	0.76707	-1.30366	2e-05	-4.22303	OK	FALSE	3.62204	4973.23	3768.87		FALSE	1.30366
1110120	Kdelr2	NM_025841	Kdelr2	KDEL (Lys-Asp-Glu-Leu) endoplasmic reticulum protein retention receptor 2	NM_025841		ref	0.01179	0.1152	1.30376	1.30376	1.52414e-22	9.76936	OK	FALSE	4.24538	15149.2	20685.9		FALSE	1.30376
1125730	Prdx4	NM_016764	Prdx4	peroxiredoxin 4	NM_016764		ref	0.02303	0.1152	1.30376	1.30376	5.69182e-07	5.00139	OK	FALSE	3.97741	8340.57	10919.3		FALSE	1.30376
1125863	Fbxo27	NM_207238	Fbxo27	Mus musculus RIKEN cDNA E130008B10 gene (E130008B10Rik), mRNA [NM_207238]	NM_207238		ref	0.04402	-0.11524	0.76694	-1.30388	0.00884	-2.61807	OK	FALSE	3.15822	1622.16	1299.63		FALSE	1.30388
1099731	Lman1	NM_027400	Lman1	lectin, mannose-binding, 1	NM_027400		ref	0.02625	-0.11533	0.76678	-1.30415	1e-05	-4.39409	OK	FALSE	4.4171	29892.6	22881.3		FALSE	1.30415
1122442	9130427A09Rik	AK018691	9130427A09Rik	RIKEN cDNA 9130427A09 gene	AK018691		gb	0.04344	0.11535	1.30422	1.30422	0.00793	2.65524	OK	FALSE	3.34087	1996.32	2450.25		FALSE	1.30422
1104044	Capn2	NM_009794	Capn2	calpain 2	NM_009794		ref	0.03102	0.11547	1.30458	1.30458	0.0002	3.72184	OK	FALSE	3.8259	5904.73	7654.55		FALSE	1.30458
1106161	Eml1	BC053094	Eml1	echinoderm microtubule associated protein like 1	BC053094		gb	0.03428	-0.11553	0.76643	-1.30475	0.00075	-3.37008	OK	FALSE	3.27503	2149.26	1652.87		FALSE	1.30475
1108820	NAP066348-1	NAP066348-1	NAP066348-1	Unknown	NAP066348-1		nap	0.03589	0.11553	1.30476	1.30476	0.00129	3.21879	OK	FALSE	3.1367	1193.71	1574.14		FALSE	1.30476
1124089	Ppgb	NM_008906	Ppgb	protective protein for beta-galactosidase	NM_008906		ref	0.02038	-0.11555	0.7664	-1.30481	1.41953e-08	-5.67102	OK	FALSE	3.87861	8690	6698.01		FALSE	1.30481
1127499	AI585793	AK029131	AI585793	expressed sequence AI585793	AK029131		gb	0.03641	-0.11555	0.76639	-1.30482	0.00151	-3.17332	OK	FALSE	3.14236	1576.62	1225.88		FALSE	1.30482
1110065	Bcl2l12	NM_029410	Bcl2l12	BCL2-like 12 (proline rich)	NM_029410		ref	0.03544	0.11563	1.30505	1.30505	0.0011	3.26248	OK	FALSE	3.40671	2261.38	2904.75		FALSE	1.30505
1110827	D10Ertd718e	NM_025602	D10Ertd718e	DNA segment, Chr 10, ERATO Doi 718, expressed	NM_025602		ref	0.03964	0.11565	1.30513	1.30513	0.00353	2.91727	OK	FALSE	3.57363	3333.45	4246.17		FALSE	1.30513
1122358	2410003A14Rik	AK010795	2410003A14Rik	RIKEN cDNA 2410003A14 gene	AK010795		gb	0.02522	0.11565	1.30513	1.30513	4.51101e-06	4.58633	OK	FALSE	3.93788	7573.63	9943.88		FALSE	1.30513
1100915	Nnmt	NM_010924	Nnmt	nicotinamide N-methyltransferase	NM_010924		ref	0.01832	0.11573	1.30535	1.30535	2.66958e-10	6.31684	OK	FALSE	4.40542	22388	29137.2		FALSE	1.30535
1122296	Jmjd2	AK129187	Jmjd2	jumonji domain containing 2	AK129187		gb	0.02164	-0.11574	0.76605	-1.3054	8.83968e-08	-5.34909	OK	FALSE	3.9119	9421.71	7252.63		FALSE	1.3054
1095860	Eif3s2	NM_018799	Eif3s2	eukaryotic translation initiation factor 3, subunit 2 (beta)	NM_018799		ref	0.04285	0.11578	1.30551	1.30551	0.00689	2.70215	OK	FALSE	3.60887	3616.8	4629.71		FALSE	1.30551
1120019	Magea7	NM_020281	Magea7	Mus musculus melanoma antigen, family A, 7 (Magea7), mRNA.	NM_020281		ref	0.04158	-0.11585	0.76586	-1.30573	0.00533	-2.78654	OK	FALSE	3.42258	2996.1	2351.18		FALSE	1.30573
1102457	1300002A08Rik	NM_025827	1300002A08Rik	RIKEN cDNA 1300002A08 gene	NM_025827		ref	0.02152	-0.11592	0.76573	-1.30594	7.13552e-08	-5.38772	OK	FALSE	3.70671	5820.15	4463.73		FALSE	1.30594
1124745	B4galt1	NM_022305	B4galt1	UDP-Gal:betaGlcNAc beta 1,4- galactosyltransferase, polypeptide 1	NM_022305		ref	0.02257	-0.11597	0.76565	-1.30608	2.77135e-07	-5.13837	OK	FALSE	3.82139	7553.24	5880.69		FALSE	1.30608
1113797	BC021381	NM_145382	BC021381	cDNA sequence BC021381	NM_145382		ref	0.03958	-0.11598	0.76563	-1.30611	0.00339	-2.92988	OK	FALSE	3.40106	2876.44	2204.38		FALSE	1.30611
1105687	2900075A18Rik	AK013788	2900075A18Rik	RIKEN cDNA 2900075A18 gene	AK013788		gb	0.03427	-0.11603	0.76555	-1.30625	0.00071	-3.38523	OK	FALSE	3.17576	1712.41	1313.65		FALSE	1.30625
1113923	Cpne3	NM_027769	Cpne3	copine III	NM_027769		ref	0.01798	0.11603	1.30626	1.30626	1.08129e-10	6.45513	OK	FALSE	3.37132	2090.29	2665.17		FALSE	1.30626
1118905	AW742319	NM_021345	AW742319	expressed sequence AW742319	NM_021345		ref	0.02054	-0.11604	0.76553	-1.30629	1.60068e-08	-5.65041	OK	FALSE	4.3645	26672.5	20350.4		FALSE	1.30629
1116489	Pvrl1	NM_021424	Pvrl1	poliovirus receptor-related 1	NM_021424		ref	0.03286	-0.1161	0.76541	-1.30649	0.00041	-3.53381	OK	FALSE	3.47666	3514.42	2602.19		FALSE	1.30649
1115417	Ctdsp1	NM_153088	Ctdsp1	CTD (carboxy-terminal domain, RNA polymerase II, polypeptide A) small phosphatase 1	NM_153088		ref	0.01256	-0.11629	0.76509	-1.30704	2.09951e-20	-9.25716	OK	FALSE	3.78454	6971.82	5330.82		FALSE	1.30704
1099097	Col5a2	NM_007737	Col5a2	procollagen, type V, alpha 2	NM_007737		ref	0.02735	-0.1163	0.76506	-1.30708	2e-05	-4.25268	OK	FALSE	4.24476	20156.1	15345.2		FALSE	1.30708
1128466	Acat2	NM_009338	Acat2	acetyl-Coenzyme A acetyltransferase 2	NM_009338		ref	0.04061	0.11633	1.30716	1.30716	0.00417	2.86472	OK	FALSE	3.21377	1446.03	1860.92		FALSE	1.30716
1114014	Pygl	NM_133198	Pygl	liver glycogen phosphorylase	NM_133198		ref	0.03479	-0.11633	0.76501	-1.30717	0.00083	-3.34359	OK	FALSE	3.13667	1565.79	1201.28		FALSE	1.30717
1117817	Arha	NM_016802	Arha	ras homolog gene family, member A	NM_016802		ref	0.04093	0.11638	1.3073	1.3073	0.00446	2.84343	OK	FALSE	4.11871	11636.1	15049		FALSE	1.3073
1100813	Man2b1	NM_010764	Man2b1	mannosidase 2, alpha B1	NM_010764		ref	0.02702	-0.11645	0.76481	-1.30751	2e-05	-4.3102	OK	FALSE	3.75296	6497.41	4951.32		FALSE	1.30751
1111377	Mmp14	NM_008608	Mmp14	matrix metalloproteinase 14 (membrane-inserted)	NM_008608		ref	0.03585	-0.1165	0.76471	-1.30769	0.00115	-3.25018	OK	FALSE	4.54896	41847.4	30352.7		FALSE	1.30769
1128345	Lrpap1	NM_013587	Lrpap1	low density lipoprotein receptor-related protein associated protein 1	NM_013587		ref	0.03098	-0.1165	0.76471	-1.30769	0.00017	-3.76106	OK	FALSE	3.68592	5605.56	4225.25		FALSE	1.30769
1121986	Yaf2	NM_024189	Yaf2	YY1 associated factor 2	NM_024189		ref	0.02056	0.11657	1.30789	1.30789	1.42257e-08	5.67065	OK	FALSE	3.86281	6385.9	8390.73		FALSE	1.30789
1106329	Ugt1a9	NM_201410	Ugt1a9	Mus musculus UDP glycosyltransferase 1 family polypeptide A9 (Ugt1a9), mRNA [NM_201410]	NM_201410		ref	0.04109	-0.11662	0.7645	-1.30804	0.00454	-2.83805	OK	FALSE	3.06599	1346.93	1009.8		FALSE	1.30804
1124496	Cul5	NM_027807	Cul5	cullin 5	NM_027807		ref	0.02544	0.11667	1.30818	1.30818	4.51509e-06	4.58614	OK	FALSE	3.17163	1291.65	1718.67		FALSE	1.30818
1107323	Srrm2	NM_175229	Srrm2	serine/arginine repetitive matrix 2	NM_175229		ref	0.02792	-0.11668	0.76441	-1.30821	3e-05	-4.17915	OK	FALSE	4.20168	18232.6	14041.9		FALSE	1.30821
1105725	Ehd2	AK031203	Ehd2	EH-domain containing 2	AK031203		gb	0.04429	0.11671	1.30832	1.30832	0.00842	2.63494	OK	FALSE	3.39772	2261.15	2784.1		FALSE	1.30832
1120155	4632419I10Rik	AK033684	4632419I10Rik	RIKEN cDNA 4632419I10 gene	AK033684		gb	0.03756	-0.11672	0.76432	-1.30835	0.00189	-3.10777	OK	FALSE	3.29768	2270.01	1737.44		FALSE	1.30835
1114446	Ndfip2	NM_029561	Ndfip2	Nedd4 family interacting protein 2	NM_029561		ref	0.03927	0.11679	1.30854	1.30854	0.00294	2.97382	OK	FALSE	3.29082	1707.47	2243.76		FALSE	1.30854
1118307	AL023001	BC055781	AL023001	expressed sequence AL023001	BC055781		gb	0.03483	0.1168	1.30858	1.30858	0.0008	3.35344	OK	FALSE	3.77006	5221.05	6764.41		FALSE	1.30858
1126980	6430544H17	NM_183140	6430544H17	hypothetical protein 6430544H17	NM_183140		ref	0.04052	-0.11682	0.76415	-1.30864	0.00394	-2.88305	OK	FALSE	3.37747	2671.79	2167.25		FALSE	1.30864
1117945	D930033N23Rik	NM_172676	D930033N23Rik	RIKEN cDNA D930033N23 gene	NM_172676		ref	0.03479	-0.11698	0.76388	-1.30911	0.00077	-3.36257	OK	FALSE	4.3353	24883.1	18955.1		FALSE	1.30911
1123300	Tle3	NM_009389	Tle3	transducin-like enhancer of split 3, homolog of Drosophila E(spl)	NM_009389		ref	0.04447	-0.11702	0.76381	-1.30923	0.00851	-2.63124	OK	FALSE	3.03769	1271.81	959.009		FALSE	1.30923
1119235	Xrn2	AK031247	Xrn2	5'-3' exoribonuclease 2	AK031247		gb	0.01988	0.11709	1.30947	1.30947	3.87563e-09	5.88942	OK	FALSE	3.80307	5573.48	7288.53		FALSE	1.30947
1129449	Cask	NM_009806	Cask	calcium/calmodulin-dependent serine protein kinase	NM_009806		ref	0.02786	-0.1171	0.76367	-1.30947	3e-05	-4.2028	OK	FALSE	3.40735	2969.59	2203.27		FALSE	1.30947
1119906	Adss	NM_007421	Adss	adenylosuccinate synthetase, muscle	NM_007421		ref	0.04202	-0.1171	0.76366	-1.30949	0.00532	-2.78692	OK	FALSE	3.08292	1403.63	1077.48		FALSE	1.30949
1101846	Fkbp9	NM_012056	Fkbp9	FK506 binding protein 9	NM_012056		ref	0.0197	-0.11711	0.76364	-1.30952	2.7646e-09	-5.945	OK	FALSE	4.55086	40701.6	31080.2		FALSE	1.30952
1111111	2310079N02Rik	NM_025636	2310079N02Rik	RIKEN cDNA 2310079N02 gene	NM_025636		ref	0.04475	-0.11711	0.76364	-1.30952	0.00887	-2.61715	OK	FALSE	3.49842	3567.32	2814.17		FALSE	1.30952
1112683	9130022A11Rik	NM_172677	9130022A11Rik	RIKEN cDNA 9130022A11 gene	NM_172677		ref	0.03818	0.11713	1.30958	1.30958	0.00216	3.06775	OK	FALSE	3.15716	1293.94	1615.21		FALSE	1.30958
1118772	2610040E16Rik	NM_024194	2610040E16Rik	RIKEN cDNA 2610040E16 gene	NM_024194		ref	0.02795	0.11714	1.3096	1.3096	3e-05	4.19052	OK	FALSE	2.98211	822.299	1121.76		FALSE	1.3096
1116801	Nme7	NM_138314	Nme7	non-metastatic cells 7, protein expressed in	NM_138314		ref	0.03163	0.11722	1.30986	1.30986	0.00021	3.70612	OK	FALSE	3.10503	1103.05	1472.7		FALSE	1.30986
1121098	B230378H13Rik	NM_177089	B230378H13Rik	RIKEN cDNA B230378H13 gene	NM_177089		ref	0.01853	-0.11726	0.76338	-1.30996	2.46956e-10	-6.32887	OK	FALSE	3.17705	1721.53	1325.92		FALSE	1.30996
1125019	Khsrp	BC064454	Khsrp	Mus musculus KH-type splicing regulatory protein, mRNA (cDNA clone IMAGE:6810039), partial cds. [BC064454]	BC064454		gb	0.03448	-0.11737	0.76318	-1.31031	0.00066	-3.40374	OK	FALSE	4.22173	19595.5	15051.5		FALSE	1.31031
1108644	Itm2c	NM_022417	Itm2c	integral membrane protein 2C	NM_022417		ref	0.03465	-0.11739	0.76315	-1.31035	0.0007	-3.38793	OK	FALSE	3.90485	9313.97	7029.85		FALSE	1.31035
1098398	0610009O03Rik	NM_026660	0610009O03Rik	RIKEN cDNA 0610009O03 gene	NM_026660		ref	0.02027	-0.11742	0.7631	-1.31044	6.87315e-09	-5.79399	OK	FALSE	3.76294	6673.76	5056.71		FALSE	1.31044
1125762	5430439H10Rik	AB093227	5430439H10Rik	RIKEN cDNA 5430439H10 gene	AB093227		gb	0.01377	-0.11751	0.76294	-1.31072	1.39965e-17	-8.53516	OK	FALSE	3.41858	3004.95	2297.38		FALSE	1.31072
1097666	Comt	NM_007744	Comt	catechol-O-methyltransferase	NM_007744		ref	0.04041	0.11765	1.31113	1.31113	0.0036	2.91134	OK	FALSE	4.02523	9356.45	12165.9		FALSE	1.31113
1124943	Grb10	BC053842	Grb10	growth factor receptor bound protein 10	BC053842		gb	0.0325	-0.11768	0.76264	-1.31123	0.00029	-3.62147	OK	FALSE	4.71783	60145	45710.6		FALSE	1.31123
1121858	Hmgb1	BC064790	Hmgb1	Mus musculus high mobility group box 1, mRNA (cDNA clone MGC:76709 IMAGE:30019980), complete cds. [BC064790]	BC064790		gb	0.01982	0.1177	1.31129	1.31129	2.87199e-09	5.93875	OK	FALSE	3.94848	7767.95	10197.3		FALSE	1.31129
1120945	Arl6ip6	NM_022989	Arl6ip6	ADP-ribosylation factor-like 6 interacting protein 6	NM_022989		ref	0.03174	0.11772	1.31136	1.31136	0.00021	3.70949	OK	FALSE	3.05326	988.636	1296.53		FALSE	1.31136
1116782	BC003993	NM_030560	BC003993	cDNA sequence BC003993	NM_030560		ref	0.04367	0.11776	1.31146	1.31146	0.007	2.69669	OK	FALSE	3.31627	1818.45	2375.33		FALSE	1.31146
1097960	Tardbp	AY319515	Tardbp	TAR DNA binding protein	AY319515		gb	0.03202	0.11776	1.31149	1.31149	0.00024	3.67796	OK	FALSE	3.53686	3057.07	3911.72		FALSE	1.31149
1111207	Timm23	NM_016897	Timm23	translocase of inner mitochondrial membrane 23 homolog (yeast)	NM_016897		ref	0.02466	0.1178	1.3116	1.3116	1.78363e-06	4.77651	OK	FALSE	4.4182	22988.6	30322.7		FALSE	1.3116
1107364	Snx2	NM_026386	Snx2	sorting nexin 2	NM_026386		ref	0.01569	0.11781	1.31163	1.31163	6.03844e-14	7.50725	OK	FALSE	3.74533	4833.96	6414.09		FALSE	1.31163
1104459	Cacybp	NM_009786	Cacybp	calcyclin binding protein	NM_009786		ref	0.01512	0.11789	1.31188	1.31188	6.41223e-15	7.79556	OK	FALSE	4.2463	15472.7	20328.1		FALSE	1.31188
1112797	BG806432	BG806432	BG806432	2024-83 Mouse E14.5 retina lambda ZAP II Library Mus musculus cDNA, mRNA sequence.	BG806432		gb	0.04413	0.11798	1.31214	1.31214	0.00751	2.67333	OK	FALSE	4.11088	11417.9	15086.6		FALSE	1.31214
1101309	TC1029498	TC1029498	TC1029498	AY036118 ETS-related transcription factor ERF {Mus musculus}, partial (96%) [TC1029498]	TC1029498		tc	0.03099	-0.11799	0.76209	-1.31218	0.00014	-3.80707	OK	FALSE	5.51645	377260	287401		FALSE	1.31218
1112246	Gspt1	NM_146066	Gspt1	G1 to phase transition 1	NM_146066		ref	0.03083	0.11801	1.31224	1.31224	0.00013	3.82836	OK	FALSE	3.60917	3569.07	4683.87		FALSE	1.31224
1102475	Chic2	NM_028850	Chic2	cysteine-rich hydrophobic domain 2	NM_028850		ref	0.01846	0.11806	1.31238	1.31238	1.60531e-10	6.39502	OK	FALSE	3.53042	2962.32	3891.74		FALSE	1.31238
1097670	Tssc4	NM_020285	Tssc4	tumor-suppressing subchromosomal transferable fragment 4	NM_020285		ref	0.013	-0.11832	0.76152	-1.31317	8.9072e-20	-9.10153	OK	FALSE	3.93126	9790.26	7455.39		FALSE	1.31317
1098999	BC003494	BC003494	BC003494	cDNA sequence BC003494	BC003494		gb	0.02018	-0.11835	0.76147	-1.31325	4.53566e-09	-5.86337	OK	FALSE	4.09787	14363.9	10948.3		FALSE	1.31325
1115435	Nqo1	NM_008706	Nqo1	NAD(P)H dehydrogenase, quinone 1	NM_008706		ref	0.04318	0.11839	1.31338	1.31338	0.00611	2.74172	OK	FALSE	3.09803	1115.22	1410.59		FALSE	1.31338
1126969	6430628I05Rik	NM_025858	6430628I05Rik	RIKEN cDNA 6430628I05 gene	NM_025858		ref	0.01299	-0.11839	0.76139	-1.31339	8.12394e-20	-9.11152	OK	FALSE	4.3815	28379.2	20506.5		FALSE	1.31339
1113123	AY512922	AY512922	AY512922	Mus musculus clone NIA:K0976C05 unknown mRNA. [AY512922]	AY512922		gb	0.02736	-0.1184	0.76137	-1.31341	2e-05	-4.32814	OK	FALSE	3.35136	2582.69	1963.25		FALSE	1.31341
1117902	AI043120	AK042613	AI043120	expressed sequence AI043120	AK042613		gb	0.04511	0.11842	1.31348	1.31348	0.00866	2.62512	OK	FALSE	3.00345	880.587	1157.69		FALSE	1.31348
1118817	Psmd8	NM_026545	Psmd8	proteasome (prosome, macropain) 26S subunit, non-ATPase, 8	NM_026545		ref	0.0244	0.11842	1.31348	1.31348	1.21318e-06	4.85347	OK	FALSE	4.08981	10762.3	14096.8		FALSE	1.31348
1114459	Ulk1	NM_009469	Ulk1	Unc-51 like kinase 1 (C. elegans)	NM_009469		ref	0.02039	-0.1186	0.76102	-1.31402	6.03105e-09	-5.81589	OK	FALSE	3.68559	5522.86	4262.41		FALSE	1.31402
1121417	2600010B19Rik	AK011176	2600010B19Rik	RIKEN cDNA 2600010B19 gene	AK011176		gb	0.02624	-0.11867	0.76091	-1.31422	6.11357e-06	-4.52242	OK	FALSE	3.65042	5133.29	3911.19		FALSE	1.31422
1098769	BC051665	NM_199148	BC051665	Mus musculus cDNA sequence BC051665 (BC051665), mRNA [NM_199148]	NM_199148		ref	0.02254	0.11872	1.31439	1.31439	1.38538e-07	5.26718	OK	FALSE	3.87907	6629.26	8658.91		FALSE	1.31439
1115587	Tslpr	NM_016715	Tslpr	thymic stromal-derived lymphopoietin, receptor	NM_016715		ref	0.03791	-0.11885	0.76059	-1.31476	0.00172	-3.1346	OK	FALSE	4.17858	17398.9	13185.7		FALSE	1.31476
1109195	Bag3	NM_013863	Bag3	Bcl2-associated athanogene 3	NM_013863		ref	0.01496	-0.11896	0.7604	-1.3151	1.85955e-15	-7.95037	OK	FALSE	4.06003	13189.5	10000.7		FALSE	1.3151
1116649	Cox4i1	NM_009941	Cox4i1	cytochrome c oxidase subunit IV isoform 1	NM_009941		ref	0.02864	-0.11902	0.76029	-1.31528	3e-05	-4.15625	OK	FALSE	4.86171	83622.2	63941.2		FALSE	1.31528
1129249	Pold1	NM_011131	Pold1	polymerase (DNA directed), delta 1, catalytic subunit	NM_011131		ref	0.02584	0.11913	1.3156	1.3156	4.01446e-06	4.61063	OK	FALSE	3.3034	1762.7	2306.35		FALSE	1.3156
1106163	Cyp20a1	AK053388	Cyp20a1	cytochrome P450, family 20, subfamily A, polypeptide 1	AK053388		gb	0.04488	0.11921	1.31586	1.31586	0.0079	2.65632	OK	FALSE	3.38132	2180.37	2698.31		FALSE	1.31586
1104651	Ndufb7	NM_025843	Ndufb7	NADH dehydrogenase (ubiquinone) 1 beta subcomplex, 7	NM_025843		ref	0.02951	-0.11922	0.75994	-1.31589	5e-05	-4.04025	OK	FALSE	4.49788	36259.1	27626.1		FALSE	1.31589
1120082	TC993165	TC993165	TC993165	BC023804 expressed sequence AA408877 {Mus musculus}, complete [TC993165]	TC993165		tc	0.0203	-0.11925	0.7599	-1.31597	4.27016e-09	-5.87337	OK	FALSE	3.92016	9547.12	7273.16		FALSE	1.31597
1126003	Nfyb	NM_010914	Nfyb	nuclear transcription factor-Y beta	NM_010914		ref	0.03278	-0.11931	0.75978	-1.31617	0.00027	-3.63928	OK	FALSE	4.00097	11491.2	8785.92		FALSE	1.31617
1122328	Tada3l	NM_133932	Tada3l	transcriptional adaptor 3 (NGG1 homolog, yeast)-like	NM_133932		ref	0.04422	0.1194	1.31643	1.31643	0.00693	2.70035	OK	FALSE	2.7697	498.716	695.733		FALSE	1.31643
1113933	9330132O05Rik	NM_175259	9330132O05Rik	RIKEN cDNA 9330132O05 gene	NM_175259		ref	0.02941	-0.11942	0.75959	-1.3165	5e-05	-4.06107	OK	FALSE	3.35816	2660.71	1978.69		FALSE	1.3165
1120744	D19Bwg1357e	NM_177474	D19Bwg1357e	DNA segment, Chr 19, Brigham & Women's Genetics 1357 expressed	NM_177474		ref	0.03864	0.11944	1.31654	1.31654	0.002	3.09086	OK	FALSE	3.40027	2202.98	2894.44		FALSE	1.31654
1101161	NAP020770-001	NAP020770-001	NAP020770-001	Unknown	NAP020770-001		nap	0.0418	0.11947	1.31665	1.31665	0.00426	2.85841	OK	FALSE	3.70964	4505.32	5880.69		FALSE	1.31665
1101580	Ube3b	NM_054093	Ube3b	ubiquitin protein ligase E3B	NM_054093		ref	0.02136	-0.11959	0.75929	-1.31702	2.1645e-08	-5.59831	OK	FALSE	3.76509	6665	5101.34		FALSE	1.31702
1115929	A_51_P478544	A_51_P478544	A_51_P478544	Unknown	A_51_P478544		GenBank	0.02031	0.11959	1.31702	1.31702	3.92903e-09	5.88715	OK	FALSE	3.85453	6255.89	8246.82		FALSE	1.31702
1109831	Lman1	AK011495	Lman1	lectin, mannose-binding, 1	AK011495		gb	0.04376	0.11964	1.31715	1.31715	0.00626	2.7339	OK	FALSE	3.92141	7311.27	9613.69		FALSE	1.31715
1125218	AW322056	NM_133940	AW322056	expressed sequence AW322056	NM_133940		ref	0.03506	-0.11963	0.75922	-1.31715	0.00065	-3.41185	OK	FALSE	3.10732	1448.35	1165.78		FALSE	1.31715
1114645	Pdap2	NM_019742	Pdap2	PDGFA associated protein 2	NM_019742		ref	0.04389	-0.11973	0.75905	-1.31744	0.00637	-2.72829	OK	FALSE	3.25656	2010.12	1628.05		FALSE	1.31744
1106597	Antxr1	NM_054041	Antxr1	anthrax toxin receptor 1	NM_054041		ref	0.01321	-0.11982	0.75889	-1.31772	1.17489e-19	-9.07141	OK	FALSE	4.01525	11892.6	9027.39		FALSE	1.31772
1098328	Mrpl19	NM_026490	Mrpl19	mitochondrial ribosomal protein L19	NM_026490		ref	0.02346	0.11983	1.31773	1.31773	3.24578e-07	5.10859	OK	FALSE	3.43417	2386.54	3105.28		FALSE	1.31773
1112002	AI551766	NM_194342	AI551766	expressed sequence AI551766	NM_194342		ref	0.02123	-0.11986	0.75883	-1.31782	1.63566e-08	-5.64669	OK	FALSE	3.57614	4383.45	3249.99		FALSE	1.31782
1100173	Eps8	NM_007945	Eps8	epidermal growth factor receptor pathway substrate 8	NM_007945		ref	0.03943	0.11994	1.31806	1.31806	0.00235	3.04167	OK	FALSE	3.03446	984.853	1198.22		FALSE	1.31806
1096583	Drg1	NM_007879	Drg1	developmentally regulated GTP binding protein 1	NM_007879		ref	0.04234	0.11995	1.31812	1.31812	0.00461	2.83292	OK	FALSE	3.54718	3056.05	4099.3		FALSE	1.31812
1115136	2610103J23Rik	AK035302	2610103J23Rik	RIKEN cDNA 2610103J23 gene	AK035302		gb	0.03364	-0.11999	0.7586	-1.31822	0.00036	-3.56707	OK	FALSE	3.36049	2596.88	2032.44		FALSE	1.31822
1098270	Bhlhb2	NM_011498	Bhlhb2	basic helix-loop-helix domain containing, class B2	NM_011498		ref	0.04513	0.12005	1.3184	1.3184	0.00781	2.6602	OK	FALSE	3.30749	1833.94	2269.4		FALSE	1.3184
1124542	TC984858	TC984858	TC984858	AF288289 RPT protein {Rattus norvegicus}, complete [TC984858]	TC984858		tc	0.02812	0.12006	1.31843	1.31843	2e-05	4.26879	OK	FALSE	3.30164	1757.42	2293.32		FALSE	1.31843
1097686	Nov	NM_010930	Nov	nephroblastoma overexpressed gene	NM_010930		ref	0.03434	-0.12012	0.75836	-1.31864	0.00047	-3.49779	OK	FALSE	3.58737	4671.72	3524.78		FALSE	1.31864
1116088	Abca7	NM_013850	Abca7	ATP-binding cassette, sub-family A (ABC1), member 7	NM_013850		ref	0.02751	-0.12016	0.7583	-1.31874	1e-05	-4.36779	OK	FALSE	3.04202	1265.24	962.835		FALSE	1.31874
1096516	Brp16	NM_021555	Brp16	brain protein 16	NM_021555		ref	0.04538	0.12027	1.31907	1.31907	0.00804	2.65039	OK	FALSE	2.99562	866.842	1132.41		FALSE	1.31907
1122322	TC955797	TC955797	TC955797	U39074 thymopoietin beta {Mus musculus}, complete [TC955797]	TC955797		tc	0.02237	0.1203	1.31917	1.31917	7.52866e-08	5.37807	OK	FALSE	3.8305	5911.01	7813.99		FALSE	1.31917
1098479	Pappa	AF258461	Pappa	pregnancy-associated plasma protein A	AF258461		gb	0.02786	-0.12031	0.75804	-1.3192	2e-05	-4.31773	OK	FALSE	3.64287	5044.72	3843.71		FALSE	1.3192
1095824	ENSMUST00000038707	ENSMUST00000038707	ENSMUST00000038707	Unknown	ENSMUST00000038707		ens	0.04205	0.12055	1.31991	1.31991	0.00415	2.86648	OK	FALSE	3.01239	898.751	1184.45		FALSE	1.31991
1119350	Gt(ROSA)26asSor	NM_008188	Gt(ROSA)26asSor	gene trap ROSA 26 antisense, Philippe Soriano	NM_008188		ref	0.03511	0.12059	1.32005	1.32005	0.00059	3.43421	OK	FALSE	3.17438	1303.88	1728.29		FALSE	1.32005
1108970	Zdhhc2	AK046533	Zdhhc2	zinc finger, DHHC domain containing 2	AK046533		gb	0.04617	0.12061	1.32009	1.32009	0.00899	2.61227	OK	FALSE	3.89905	7027.22	9130.44		FALSE	1.32009
1124659	Hmg20b	NM_010440	Hmg20b	high mobility group 20 B	NM_010440		ref	0.02639	-0.12061	0.75752	-1.32011	4.87076e-06	-4.57028	OK	FALSE	3.60232	4621.99	3486.75		FALSE	1.32011
1102226	Slc6a8	NM_133987	Slc6a8	solute carrier family 6 (neurotransmitter transporter, creatine), member 8	NM_133987		ref	0.02391	-0.12066	0.75742	-1.32027	4.50919e-07	-5.0461	OK	FALSE	3.62418	4869.95	3646.85		FALSE	1.32027
1129812	2810036L13Rik	NM_144802	2810036L13Rik	RIKEN cDNA 2810036L13 gene	NM_144802		ref	0.04001	0.12067	1.3203	1.3203	0.00256	3.01578	OK	FALSE	3.33896	1862.78	2583.89		FALSE	1.3203
1129369	Paics	NM_025939	Paics	phosphoribosylaminoimidazole carboxylase, phosphoribosylaminoribosylaminoimidazole, succinocarboxamide synthetase	NM_025939		ref	0.01709	0.12072	1.32046	1.32046	1.60925e-12	7.06473	OK	FALSE	3.67961	4166.27	5533.74		FALSE	1.32046
1104749	Gnb2-rs1	BC044739	Gnb2-rs1	guanine nucleotide binding protein, beta 2, related sequence 1	BC044739		gb	0.03471	0.12074	1.3205	1.3205	0.0005	3.47824	OK	FALSE	3.85622	6260.65	8286.62		FALSE	1.3205
1108507	XM_137113	XM_137113	XM_137113	Mus musculus similar to Heterogeneous nuclear ribonucleoproteins A2/B1 (hnRNP A2 / hnRNP B1) (LOC211870), mRNA [XM_137113]	XM_137113		ref	0.03896	0.12075	1.32053	1.32053	0.00194	3.09951	OK	FALSE	3.22023	1465.47	1905.01		FALSE	1.32053
1123599	Ccnd3	NM_007632	Ccnd3	cyclin D3	NM_007632		ref	0.01852	-0.12077	0.75723	-1.32059	6.96032e-11	-6.52151	OK	FALSE	3.93429	9891.83	7492.93		FALSE	1.32059
1129855	8030466O12Rik	NM_146203	8030466O12Rik	RIKEN cDNA 8030466O12 gene	NM_146203		ref	0.04408	-0.12078	0.75721	-1.32063	0.00614	-2.74034	OK	FALSE	3.15323	1644.52	1251.88		FALSE	1.32063
1114784	Elmo2	NM_207706	Elmo2	Mus musculus engulfment and cell motility 2, ced-12 homolog (C. elegans) (Elmo2), transcript variant 2, mRNA [NM_207706]	NM_207706		ref	0.03574	-0.12094	0.75694	-1.32111	0.00072	-3.38346	OK	FALSE	3.33228	2458.57	1886.42		FALSE	1.32111
1101394	Ripk3	NM_019955	Ripk3	receptor-interacting serine-threonine kinase 3	NM_019955		ref	0.02904	0.12096	1.32118	1.32118	3e-05	4.16468	OK	FALSE	4.04329	9647.8	12709.2		FALSE	1.32118
1115366	BE368005	BE368005	BE368005	Mus musculus transcribed sequence with weak similarity to protein prf:810024J (H.sapiens) 810024J URF 4 [Homo sapiens]	BE368005		gb	0.03584	-0.12097	0.75689	-1.3212	0.00074	-3.37567	OK	FALSE	4.80857	74861	55910.1		FALSE	1.3212
1101297	Ran	NM_009391	Ran	RAN, member RAS oncogene family	NM_009391		ref	0.02222	0.12107	1.32152	1.32152	5.08496e-08	5.44831	OK	FALSE	5.12275	115425	152988		FALSE	1.32152
1115737	Got1	NM_010324	Got1	glutamate oxaloacetate transaminase 1, soluble	NM_010324		ref	0.03909	0.12113	1.32169	1.32169	0.00194	3.09906	OK	FALSE	3.75931	5048.38	6598.26		FALSE	1.32169
1112136	Ostm1	NM_172416	Ostm1	osteopetrosis associated transmembrane protein 1	NM_172416		ref	0.03215	-0.12122	0.75645	-1.32196	0.00016	-3.77037	OK	FALSE	3.74007	6358.54	4778.83		FALSE	1.32196
1129904	Prei3	NM_025283	Prei3	preimplantation protein 3	NM_025283		ref	0.02183	0.12126	1.32207	1.32207	2.79811e-08	5.55362	OK	FALSE	3.9396	7565.98	10041.9		FALSE	1.32207
1096033	Pde6d	NM_008801	Pde6d	phosphodiesterase 6D, cGMP-specific, rod, delta	NM_008801		ref	0.04288	0.1214	1.3225	1.3225	0.00464	2.83117	OK	FALSE	3.1723	1292.14	1716.51		FALSE	1.3225
1108939	5730403H17Rik	NM_144529	5730403H17Rik	RIKEN cDNA 5730403H17 gene	NM_144529		ref	0.02641	-0.12141	0.75613	-1.32253	4.27477e-06	-4.59756	OK	FALSE	3.40946	2948.93	2239.85		FALSE	1.32253
1097166	Epm2aip1	NM_175266	Epm2aip1	EPM2A (laforin) interacting protein 1	NM_175266		ref	0.02302	-0.1215	0.75596	-1.32281	1.31249e-07	-5.27709	OK	FALSE	3.2786	2156.1	1677.47		FALSE	1.32281
1124675	Neo1	NM_008684	Neo1	neogenin	NM_008684		ref	0.01946	-0.12151	0.75595	-1.32285	4.30269e-10	-6.24263	OK	FALSE	3.44171	3203.64	2395.49		FALSE	1.32285
1124366	Pabpn1	NM_019402	Pabpn1	poly(A) binding protein, nuclear 1	NM_019402		ref	0.03818	0.12155	1.32297	1.32297	0.00146	3.1835	OK	FALSE	3.95532	7940.65	10427.8		FALSE	1.32297
1113946	Rrs1	NM_021511	Rrs1	RRS1 ribosome biogenesis regulator homolog (S. cerevisiae)	NM_021511		ref	0.03145	0.12168	1.32337	1.32337	0.00011	3.86921	OK	FALSE	3.57914	3343.98	4326.53		FALSE	1.32337
1126869	Creg	AK010947	Creg	cellular repressor of E1A-stimulated genes	AK010947		gb	0.03527	-0.12177	0.75549	-1.32365	0.00056	-3.45238	OK	FALSE	3.33322	2515.32	1855.79		FALSE	1.32365
1120623	4930548G07Rik	NM_023773	4930548G07Rik	RIKEN cDNA 4930548G07 gene	NM_023773		ref	0.03812	0.12179	1.3237	1.3237	0.0014	3.19531	OK	FALSE	3.09756	1102.14	1425.83		FALSE	1.3237
1103987	Psma3	NM_011184	Psma3	proteasome (prosome, macropain) subunit, alpha type 3	NM_011184		ref	0.03052	0.1218	1.32373	1.32373	7e-05	3.99056	OK	FALSE	4.18446	13316.7	17582.2		FALSE	1.32373
1127143	4921516M08Rik	NM_027592	4921516M08Rik	RIKEN cDNA 4921516M08 gene	NM_027592		ref	0.02006	0.12182	1.32378	1.32378	1.24974e-09	6.07373	OK	FALSE	3.73005	4689.42	6190.88		FALSE	1.32378
1123293	2900005O08Rik	BC048535	2900005O08Rik	RIKEN cDNA 2900005O08 gene	BC048535		gb	0.02947	-0.12183	0.75539	-1.32381	4e-05	-4.13418	OK	FALSE	3.73743	6273	4812.78		FALSE	1.32381
1126404	2810470K21Rik	NM_023323	2810470K21Rik	RIKEN cDNA 2810470K21 gene	NM_023323		ref	0.02266	0.1219	1.32403	1.32403	7.47716e-08	5.37931	OK	FALSE	3.761	5059.97	6669.98		FALSE	1.32403
1128992	Cct2	NM_007636	Cct2	chaperonin subunit 2 (beta)	NM_007636		ref	0.02749	0.12197	1.32425	1.32425	9.13902e-06	4.4366	OK	FALSE	4.42795	23974.1	30004.8		FALSE	1.32425
1096184	Slc7a3	NM_007515	Slc7a3	solute carrier family 7 (cationic amino acid transporter, y+ system), member 3	NM_007515		ref	0.03945	0.12205	1.32448	1.32448	0.00198	3.09352	OK	FALSE	3.5693	3254.36	4422.45		FALSE	1.32448
1118524	3526402H21Rik	NM_025702	3526402H21Rik	RIKEN cDNA 3526402H21 gene	NM_025702		ref	0.04249	-0.12212	0.75489	-1.32469	0.00405	-2.87418	OK	FALSE	3.33483	2497.34	1873.19		FALSE	1.32469
1096454	Tagln2	NM_178598	Tagln2	transgelin 2	NM_178598		ref	0.02371	0.12224	1.32508	1.32508	2.5352e-07	5.15508	OK	FALSE	4.36353	20262.6	26887.5		FALSE	1.32508
1104916	Parva	NM_020606	Parva	parvin, alpha	NM_020606		ref	0.03714	0.1223	1.32525	1.32525	0.00099	3.29292	OK	FALSE	3.52776	2998.16	3823.47		FALSE	1.32525
1108129	Ass1	M31690	Ass1	argininosuccinate synthetase 1	M31690		gb	0.03343	0.12243	1.32567	1.32567	0.00025	3.66245	OK	FALSE	3.8888	6784.96	8956.56		FALSE	1.32567
1110485	Elovl1	NM_019422	Elovl1	elongation of very long chain fatty acids (FEN1/Elo2, SUR4/Elo3, yeast)-like 1	NM_019422		ref	0.02861	-0.12247	0.75428	-1.32578	2e-05	-4.28078	OK	FALSE	3.9301	9822.67	7408.46		FALSE	1.32578
1106139	0910001A06Rik	NM_144846	0910001A06Rik	RIKEN cDNA 0910001A06 gene	NM_144846		ref	0.02062	0.12252	1.32592	1.32592	2.81918e-09	5.94179	OK	FALSE	3.26545	1619.96	2117.58		FALSE	1.32592
1121367	Stk4	NM_021420	Stk4	serine/threonine kinase 4	NM_021420		ref	0.02545	0.12253	1.32596	1.32596	1.47484e-06	4.81462	OK	FALSE	2.89443	673.88	914.006		FALSE	1.32596
1124929	2500002K03Rik	NM_172733	2500002K03Rik	RIKEN cDNA 2500002K03 gene	NM_172733		ref	0.04246	0.12254	1.32599	1.32599	0.0039	2.88606	OK	FALSE	3.22863	1526.28	1917.21		FALSE	1.32599
1112143	2410003B16Rik	AK010350	2410003B16Rik	RIKEN cDNA 2410003B16 gene	AK010350		gb	0.0182	-0.12258	0.75409	-1.3261	1.63149e-11	-6.73569	OK	FALSE	5.03148	125126	93954.4		FALSE	1.3261
1120842	Pik3r1	NM_011085	Pik3r1	phosphatidylinositol 3-kinase, regulatory subunit, polypeptide 1 (p85 alpha)	NM_011085		ref	0.04212	-0.12259	0.75407	-1.32613	0.00361	-2.9103	OK	FALSE	2.67959	563.881	407.997		FALSE	1.32613
1126723	Cox2	AF378830	Cox2	Mus musculus cytochrome c oxidase subunit II (Cox2) mRNA, complete cds; mitochondrial gene for mitochondrial product.	AF378830		gb	0.0322	-0.12261	0.75403	-1.32621	0.00014	-3.80796	OK	FALSE	5.58858	450423	336650		FALSE	1.32621
1100553	2810410A08Rik	BC027547	2810410A08Rik	RIKEN cDNA 2810410A08 gene	BC027547		gb	0.04603	0.12265	1.32631	1.32631	0.00771	2.66444	OK	FALSE	2.98975	850.367	1122.89		FALSE	1.32631
1114712	A_52_P975691	A_52_P975691	A_52_P975691	Unknown	A_52_P975691		GenBank	0.02874	0.12266	1.32636	1.32636	2e-05	4.26778	OK	FALSE	3.51681	2837.93	3810.88		FALSE	1.32636
1106072	Ncbp2	NM_026554	Ncbp2	nuclear cap binding protein subunit 2	NM_026554		ref	0.03439	0.12275	1.32663	1.32663	0.00036	3.56908	OK	FALSE	3.20202	1402.93	1813.05		FALSE	1.32663
1116828	Ctps	NM_016748	Ctps	cytidine 5'-triphosphate synthase	NM_016748		ref	0.03556	0.12275	1.32664	1.32664	0.00056	3.45192	OK	FALSE	4.40384	22024.5	29281.3		FALSE	1.32664
1098002	Chd3	AF020311	Chd3	chromodomain helicase DNA binding protein 3	AF020311		gb	0.01393	-0.12284	0.75363	-1.32692	1.1364e-18	-8.8208	OK	FALSE	4.53824	39905.9	30105.6		FALSE	1.32692
1113184	Thbs1	NM_011580	Thbs1	thrombospondin 1	NM_011580		ref	0.03334	-0.12292	0.7535	-1.32713	0.00023	-3.6867	OK	FALSE	4.18408	17522	13484.4		FALSE	1.32713
1104019	Slamf9	NM_029612	Slamf9	SLAM family member 9	NM_029612		ref	0.04696	-0.12301	0.75334	-1.32743	0.0088	-2.61962	OK	FALSE	3.0907	1423.55	1083.41		FALSE	1.32743
1124965	Fem1a	NM_010192	Fem1a	feminization 1 homolog a (C. elegans)	NM_010192		ref	0.01983	-0.12314	0.75312	-1.32781	5.31453e-10	-6.20952	OK	FALSE	3.48066	3505.03	2612.23		FALSE	1.32781
1120989	5730454B08Rik	AK003350	5730454B08Rik	RIKEN cDNA 5730454B08 gene	AK003350		gb	0.01363	-0.12317	0.75307	-1.3279	1.6216e-19	-9.03624	OK	FALSE	4.13716	16006.6	12051.7		FALSE	1.3279
1113311	Lats2	BC053028	Lats2	large tumor suppressor 2	BC053028		gb	0.0159	-0.12318	0.75304	-1.32796	9.45082e-15	-7.74644	OK	FALSE	3.38312	2844.53	2138.68		FALSE	1.32796
1110015	Pftk1	NM_011074	Pftk1	PFTAIRE protein kinase 1	NM_011074		ref	0.04066	-0.12319	0.75302	-1.32798	0.00244	-3.03015	OK	FALSE	3.6797	5473.63	4213.76		FALSE	1.32798
1114236	Rpe	NM_025683	Rpe	ribulose-5-phosphate-3-epimerase	NM_025683		ref	0.03625	0.12333	1.3284	1.3284	0.00067	3.40233	OK	FALSE	2.91098	710.779	935.29		FALSE	1.3284
1107795	2610529H08Rik	NM_026202	2610529H08Rik	RIKEN cDNA 2610529H08 gene	NM_026202		ref	0.04568	0.12337	1.32853	1.32853	0.00692	2.70087	OK	FALSE	3.09728	1104.39	1422.86		FALSE	1.32853
1129432	Miz1	NM_008602	Miz1	Msx-interacting-zinc finger	NM_008602		ref	0.0195	0.1234	1.32861	1.32861	2.47588e-10	6.32848	OK	FALSE	3.4366	2372.23	3155.12		FALSE	1.32861
1120267	Pdcd10	NM_019745	Pdcd10	programmed cell death 10	NM_019745		ref	0.0173	0.12344	1.32873	1.32873	9.69445e-13	7.13478	OK	FALSE	3.88124	6602.74	8791.44		FALSE	1.32873
1121434	mKIAA1235	AK129314	mKIAA1235	Mus musculus mRNA for mKIAA1235 protein	AK129314		gb	0.04542	-0.12344	0.75259	-1.32875	0.00657	-2.71809	OK	FALSE	3.48106	3443.15	2675.77		FALSE	1.32875
1101754	Fcgrt	NM_010189	Fcgrt	Fc receptor, IgG, alpha chain transporter	NM_010189		ref	0.03749	-0.12345	0.75258	-1.32876	0.00099	-3.2928	OK	FALSE	3.38326	2862.08	2068.99		FALSE	1.32876
1129376	BC039093	XM_131700	BC039093	Mus musculus cDNA sequence BC039093 (BC039093), mRNA [XM_131700]	XM_131700		gb	0.04734	-0.12345	0.75258	-1.32876	0.00912	-2.60748	OK	FALSE	3.03129	1237.38	936.961		FALSE	1.32876
1119155	Rwdd1	NM_025614	Rwdd1	RWD domain containing 1	NM_025614		ref	0.02501	0.12363	1.32931	1.32931	7.69518e-07	4.94294	OK	FALSE	3.62432	3657.72	4878.98		FALSE	1.32931
1102886	Khdrbs3	NM_010158	Khdrbs3	KH domain containing, RNA binding, signal transduction associated 3	NM_010158		ref	0.04214	0.12366	1.32941	1.32941	0.00334	2.93466	OK	FALSE	4.07605	10366	13947.4		FALSE	1.32941
1125426	Prkaca	NM_008854	Prkaca	protein kinase, cAMP dependent, catalytic, alpha	NM_008854		ref	0.0203	-0.12373	0.75208	-1.32964	1.09556e-09	-6.09483	OK	FALSE	4.17047	17098.3	12908.6		FALSE	1.32964
1112736	XM_356249	XM_356249	XM_356249	Mus musculus similar to RIKEN cDNA 9330175B10 (LOC382153), mRNA [XM_356249]	XM_356249		ref	0.04622	0.12375	1.32968	1.32968	0.00742	2.67735	OK	FALSE	3.80287	5521.33	7391.14		FALSE	1.32968
1110154	BC055777	BC055777	BC055777	Mus musculus nuclear cap binding protein subunit 1, 80kDa, mRNA (cDNA clone IMAGE:6402922)	BC055777		gb	0.04377	0.12376	1.32972	1.32972	0.00469	2.82725	OK	FALSE	2.95902	775.664	1078.68		FALSE	1.32972
1102202	MOR105-5P	NM_146718	MOR105-5P	Mus musculus olfactory receptor MOR105-5P (MOR105-5P), mRNA.	NM_146718		ref	0.04355	-0.1238	0.75197	-1.32985	0.00447	-2.843	OK	FALSE	3.67991	5589.31	4106.87		FALSE	1.32985
1108265	2610207P08Rik	AK082752	2610207P08Rik	RIKEN cDNA 2610207P08 gene	AK082752		gb	0.01923	0.12381	1.32988	1.32988	1.20701e-10	6.43845	OK	FALSE	3.46257	2537.58	3346.85		FALSE	1.32988
1119147	Maged2	NM_030700	Maged2	melanoma antigen, family D, 2	NM_030700		ref	0.03493	-0.12385	0.75188	-1.33	0.00039	-3.54524	OK	FALSE	4.05931	13318.9	9942.74		FALSE	1.33
1121047	Bnip2	NM_016787	Bnip2	BCL2/adenovirus E1B 19kDa-interacting protein 1, NIP2	NM_016787		ref	0.03703	0.12387	1.33006	1.33006	0.00082	3.34516	OK	FALSE	3.69399	4310.09	5720.68		FALSE	1.33006
1120224	Pcdhga7	NM_033590	Pcdhga7	protocadherin gamma subfamily A, 7	NM_033590		ref	0.02268	-0.12388	0.75184	-1.33008	4.71818e-08	-5.46162	OK	FALSE	3.96347	10625	7964.17		FALSE	1.33008
1112792	1700001A24Rik	NM_175395	1700001A24Rik	RIKEN cDNA 1700001A24 gene	NM_175395		ref	0.02195	-0.12393	0.75174	-1.33025	1.63291e-08	-5.64698	OK	FALSE	3.78055	6998.36	5256.82		FALSE	1.33025
1113746	1110006I15Rik	NM_134142	1110006I15Rik	RIKEN cDNA 1110006I15 gene	NM_134142		ref	0.02107	-0.12399	0.75163	-1.33044	3.97001e-09	-5.88544	OK	FALSE	4.42486	30797.6	23073		FALSE	1.33044
1122068	Srebf2	AK053802	Srebf2	sterol regulatory element binding factor 2	AK053802		gb	0.03609	0.12404	1.33056	1.33056	0.00059	3.43706	OK	FALSE	3.31016	1800.82	2326.81		FALSE	1.33056
1103172	1110007H17Rik	NM_028627	1110007H17Rik	RIKEN cDNA 1110007H17 gene	NM_028627		ref	0.04445	-0.12405	0.75154	-1.33061	0.00526	-2.79074	OK	FALSE	3.32105	2365.24	1868.15		FALSE	1.33061
1098962	Cdkap1	NM_013812	Cdkap1	CDK2 (cyclin-dependent kinase 2)-associated protein 1	NM_013812		ref	0.03037	0.12411	1.3308	1.3308	4e-05	4.08618	OK	FALSE	3.6999	4385.98	5750.29		FALSE	1.3308
1122254	Zrf2	NM_009584	Zrf2	zuotin related factor 2	NM_009584		ref	0.0459	0.12417	1.33098	1.33098	0.00683	2.70511	OK	FALSE	3.51204	2788.72	3817.33		FALSE	1.33098
1108003	2310035N15Rik	AK009638	2310035N15Rik	RIKEN cDNA 2310035N15 gene	AK009638		gb	0.02111	-0.12418	0.75131	-1.33101	4.00385e-09	-5.88403	OK	FALSE	3.45406	3267.8	2486.96		FALSE	1.33101
1115083	Adss2	NM_007422	Adss2	adenylosuccinate synthetase 2, non muscle	NM_007422		ref	0.02513	0.12425	1.33121	1.33121	7.61533e-07	4.94498	OK	FALSE	3.5422	3094.2	3980.43		FALSE	1.33121
1095475	2310056B04Rik	AK009939	2310056B04Rik	RIKEN cDNA 2310056B04 gene	AK009939		gb	0.02951	-0.12445	0.75085	-1.33182	2e-05	-4.21758	OK	FALSE	3.32611	2439.32	1850.22		FALSE	1.33182
1113969	Agtrap	NM_009642	Agtrap	angiotensin II, type I receptor-associated protein	NM_009642		ref	0.02744	-0.12448	0.75079	-1.33193	5.73323e-06	-4.536	OK	FALSE	3.49033	3616.82	2655.02		FALSE	1.33193
1102510	Cycs	NM_007808	Cycs	cytochrome c, somatic	NM_007808		ref	0.02389	0.12454	1.33211	1.33211	1.86272e-07	5.21254	OK	FALSE	4.20057	14109.8	18393.7		FALSE	1.33211
1114389	Lap3	NM_024434	Lap3	leucine aminopeptidase 3	NM_024434		ref	0.04257	0.1246	1.3323	1.3323	0.00342	2.92712	OK	FALSE	4.08998	10685.8	14412.7		FALSE	1.3323
1111806	Cnbp	NM_013493	Cnbp	cellular nucleic acid binding protein	NM_013493		ref	0.04316	0.12472	1.33265	1.33265	0.00386	2.8896	OK	FALSE	4.42012	23081.6	30626.3		FALSE	1.33265
1124059	4933428I03Rik	NM_025760	4933428I03Rik	RIKEN cDNA 4933428I03 gene	NM_025760		ref	0.03528	-0.12472	0.75038	-1.33265	0.00041	-3.53553	OK	FALSE	3.2494	2019.95	1565.77		FALSE	1.33265
1122787	Limd1	NM_013860	Limd1	LIM domains containing 1	NM_013860		ref	0.04412	-0.12481	0.75022	-1.33293	0.00468	-2.82855	OK	FALSE	3.56214	4156.3	3283.49		FALSE	1.33293
1105421	BC006705	NM_145404	BC006705	cDNA sequence BC006705	NM_145404		ref	0.02021	0.1249	1.3332	1.3332	6.38055e-10	6.18073	OK	FALSE	3.69463	4300.37	5755.53		FALSE	1.3332
1129645	Prsc2	AK029856	Prsc2	protease, cysteine, 2 (NEDD8 specific)	AK029856		gb	0.04829	-0.12503	0.74984	-1.33362	0.00963	-2.58902	OK	FALSE	2.88445	872.685	675.171		FALSE	1.33362
1122319	E230022H04Rik	NM_153515	E230022H04Rik	RIKEN cDNA E230022H04 gene	NM_153515		ref	0.01821	-0.12504	0.74983	-1.33364	6.62404e-12	-6.86554	OK	FALSE	4.23257	19774.7	14882.4		FALSE	1.33364
1114972	ENSMUST00000030569	ENSMUST00000030569	ENSMUST00000030569	Unknown	ENSMUST00000030569		ens	0.04789	0.12509	1.3338	1.3338	0.00901	2.61185	OK	FALSE	3.14403	1232.39	1597.02		FALSE	1.3338
1113463	1810014L12Rik	NM_133706	1810014L12Rik	RIKEN cDNA 1810014L12 gene	NM_133706		ref	0.04376	0.12528	1.33437	1.33437	0.0042	2.86309	OK	FALSE	3.47536	2631.05	3446.94		FALSE	1.33437
1117296	2810037C14Rik	NM_026034	2810037C14Rik	RIKEN cDNA 2810037C14 gene	NM_026034		ref	0.02132	0.12532	1.33449	1.33449	4.1275e-09	5.879	OK	FALSE	3.19616	1348.75	1831.71		FALSE	1.33449
1106608	6720465F12Rik	NM_133777	6720465F12Rik	RIKEN cDNA 6720465F12 gene	NM_133777		ref	0.0408	0.12534	1.33458	1.33458	0.00212	3.07251	OK	FALSE	4.33028	18617.1	24969.5		FALSE	1.33458
1123665	Flt1	NM_010228	Flt1	FMS-like tyrosine kinase 1	NM_010228		ref	0.03164	-0.12536	0.74927	-1.33464	7e-05	-3.96206	OK	FALSE	3.76363	6867.99	4982.59		FALSE	1.33464
1104406	Trpv2	NM_011706	Trpv2	transient receptor potential cation channel, subfamily V, member 2	NM_011706		ref	0.03818	-0.12538	0.74923	-1.3347	0.00102	-3.28381	OK	FALSE	3.12448	1556.24	1143.81		FALSE	1.3347
1105029	Spin	NM_011462	Spin	spindlin	NM_011462		ref	0.04756	-0.12539	0.74922	-1.33473	0.00837	-2.6367	OK	FALSE	4.06272	13390.1	10050.2		FALSE	1.33473
1106293	Scd2	NM_009128	Scd2	stearoyl-Coenzyme A desaturase 2	NM_009128		ref	0.01762	-0.12548	0.74906	-1.33501	1.06009e-12	-7.12247	OK	FALSE	4.83893	79806	59841.6		FALSE	1.33501
1126241	5530600P05Rik	AK087318	5530600P05Rik	RIKEN cDNA 5530600P05 gene	AK087318		gb	0.03646	-0.12556	0.74893	-1.33525	0.00057	-3.44403	OK	FALSE	3.23581	2033.41	1501.29		FALSE	1.33525
1111184	D13Wsu177e	NM_178605	D13Wsu177e	DNA segment, Chr 13, Wayne State University 177, expressed	NM_178605		ref	0.0483	0.12557	1.33528	1.33528	0.00932	2.60008	OK	FALSE	3.00801	897.971	1164.86		FALSE	1.33528
1124019	1200015A22Rik	NM_028766	1200015A22Rik	RIKEN cDNA 1200015A22 gene	NM_028766		ref	0.02607	-0.12558	0.74889	-1.33531	1.45374e-06	-4.81749	OK	FALSE	4.19859	18289.9	13703.6		FALSE	1.33531
1103822	Atp11a	AK028779	Atp11a	ATPase, class VI, type 11A	AK028779		gb	0.0351	-0.12561	0.74884	-1.3354	0.00035	-3.57842	OK	FALSE	3.77312	6830.65	5215.46		FALSE	1.3354
1127076	2010004N24Rik	BC062900	2010004N24Rik	Mus musculus cDNA clone MGC:86096 IMAGE:6810085, complete cds.	BC062900		gb	0.01942	-0.12567	0.74873	-1.33559	9.7636e-11	-6.47057	OK	FALSE	3.93981	10079.1	7567.04		FALSE	1.33559
1096631	BC055406	BC055406	BC055406	Mus musculus, clone IMAGE:6479005, mRNA	BC055406		gb	0.02695	-0.12573	0.74864	-1.33576	3.07097e-06	-4.66602	OK	FALSE	3.76517	6757.56	5040.86		FALSE	1.33576
1123829	2210023C10Rik	NM_198246	2210023C10Rik	Mus musculus RIKEN cDNA 2210023C10 gene (2210023C10Rik), mRNA [NM_198246]	NM_198246		ref	0.03525	0.12579	1.33596	1.33596	0.00036	3.56887	OK	FALSE	3.23033	1497.86	1940.7		FALSE	1.33596
1121326	AK078148	AK078148	AK078148	Mus musculus, clone IMAGE:5290106, mRNA	AK078148		gb	0.03186	-0.12584	0.74845	-1.3361	8e-05	-3.94946	OK	FALSE	3.6	4585.06	3474.38		FALSE	1.3361
1095693	Atp8b2	AK173107	Atp8b2	A8B2_HUMAN Potential phospholipid-transporting ATPase ID(Fragment). [Human] {Homo sapiens}, partial (46%) [TC1013844]	AK173107		gb	0.02247	-0.12585	0.74843	-1.33613	2.13128e-08	-5.60099	OK	FALSE	3.97719	11058.2	8205.3		FALSE	1.33613
1114357	Nup54	NM_183392	Nup54	Mus musculus RIKEN cDNA 3110079L04 gene (3110079L04Rik), mRNA [NM_183392]	NM_183392		ref	0.02767	0.12587	1.33619	1.33619	5.39828e-06	4.54868	OK	FALSE	3.27953	1641.24	2214.82		FALSE	1.33619
1110469	Stoml1	NM_026942	Stoml1	stomatin-like 1	NM_026942		ref	0.04435	-0.12591	0.74832	-1.33633	0.00453	-2.83878	OK	FALSE	3.19812	1830.21	1376.89		FALSE	1.33633
1118303	Khdrbs1	NM_011317	Khdrbs1	KH domain containing, RNA binding, signal transduction associated 1	NM_011317		ref	0.03243	0.12599	1.33658	1.33658	0.0001	3.88481	OK	FALSE	3.16249	1192.42	1821.29		FALSE	1.33658
1123912	NAP111074-1	NAP111074-1	NAP111074-1	Unknown	NAP111074-1		nap	0.02532	0.12601	1.33662	1.33662	6.44486e-07	4.97739	OK	FALSE	3.77384	5177.21	6838.62		FALSE	1.33662
1113301	2610207I05Rik	AK129136	2610207I05Rik	RIKEN cDNA 2610207I05 gene	AK129136		gb	0.02352	-0.12606	0.74807	-1.33677	8.33503e-08	-5.35972	OK	FALSE	3.06157	1341.76	1000.53		FALSE	1.33677
1127255	Ddx3x	NM_010028	Ddx3x	DEAD/H (Asp-Glu-Ala-Asp/His) box polypeptide 3, X-linked	NM_010028		ref	0.03244	0.1261	1.33691	1.33691	0.0001	3.88772	OK	FALSE	3.44012	2397.91	3180.74		FALSE	1.33691
1118374	BC006583	BC006583	BC006583	cDNA sequence BC006583	BC006583		gb	0.03128	-0.12612	0.74797	-1.33696	6e-05	-4.03189	OK	FALSE	3.25245	2071.31	1555.87		FALSE	1.33696
1115038	NAP060490-1	NAP060490-1	NAP060490-1	Unknown	NAP060490-1		nap	0.01862	0.12623	1.33729	1.33729	1.20969e-11	6.77905	OK	FALSE	4.59557	34086.9	45687.6		FALSE	1.33729
1095557	Srcasm	AK033712	Srcasm	Src activating and signaling molecule	AK033712		gb	0.03827	0.12632	1.33759	1.33759	0.00096	3.3007	OK	FALSE	3.18686	1350.21	1755.57		FALSE	1.33759
1121562	NAP115295-1	NAP115295-1	NAP115295-1	Unknown	NAP115295-1		nap	0.02263	0.12641	1.33786	1.33786	2.3216e-08	5.58615	OK	FALSE	4.12554	11560.2	15441.6		FALSE	1.33786
1105677	BC057025	BC057025	BC057025	Mus musculus cDNA clone MGC:67182 IMAGE:6823459, complete cds	BC057025		gb	0.02367	0.12642	1.33788	1.33788	9.2329e-08	5.34121	OK	FALSE	3.99952	8642.68	11591.4		FALSE	1.33788
1108905	Gemin5	NM_172558	Gemin5	gem (nuclear organelle) associated protein 5	NM_172558		ref	0.04731	0.12643	1.33793	1.33793	0.00753	2.6726	OK	FALSE	3.37538	2129.89	2657.9		FALSE	1.33793
1112991	4631422C05Rik	NM_173866	4631422C05Rik	RIKEN cDNA 4631422C05 gene	NM_173866		ref	0.04045	0.12662	1.33851	1.33851	0.00175	3.13042	OK	FALSE	3.36675	1996.6	2725.21		FALSE	1.33851
1105045	2310006I24Rik	AK089997	2310006I24Rik	RIKEN cDNA 2310006I24 gene	AK089997		gb	0.02874	0.12664	1.33855	1.33855	1e-05	4.40584	OK	FALSE	3.53561	3003.12	3938.51		FALSE	1.33855
1121655	Pik3r2	NM_008841	Pik3r2	phosphatidylinositol 3-kinase, regulatory subunit, polypeptide 2 (p85 beta)	NM_008841		ref	0.03382	-0.12667	0.74702	-1.33865	0.00018	-3.74493	OK	FALSE	3.77594	6988.32	5122.53		FALSE	1.33865
1126127	1110025F24Rik	NM_026393	1110025F24Rik	RIKEN cDNA 1110025F24 gene	NM_026393		ref	0.04478	0.12678	1.33899	1.33899	0.00464	2.83091	OK	FALSE	3.05932	1004.93	1308.73		FALSE	1.33899
1126921	Gnb1	NM_008142	Gnb1	guanine nucleotide binding protein, beta 1	NM_008142		ref	0.01767	0.12679	1.33902	1.33902	7.18832e-13	7.1758	OK	FALSE	4.09183	10807.9	14222.9		FALSE	1.33902
1122092	Ercc1	NM_007948	Ercc1	excision repair cross-complementing rodent repair deficiency, complementation group 1	NM_007948		ref	0.03435	0.12684	1.33918	1.33918	0.00022	3.69251	OK	FALSE	3.58608	3377.8	4421.36		FALSE	1.33918
1117831	Rbm3	AK007354	Rbm3	RNA binding motif protein 3	AK007354		gb	0.02352	0.12685	1.33921	1.33921	6.95757e-08	5.39226	OK	FALSE	4.95454	78343	104526		FALSE	1.33921
1109256	Arl6	NM_019665	Arl6	ADP-ribosylation factor-like 6	NM_019665		ref	0.0437	0.1269	1.33938	1.33938	0.00369	2.90381	OK	FALSE	2.96204	773.287	1088.92		FALSE	1.33938
1116084	Nras	NM_010937	Nras	neuroblastoma ras oncogene	NM_010937		ref	0.03931	0.12692	1.33941	1.33941	0.00124	3.22883	OK	FALSE	3.26868	1660.79	2093.27		FALSE	1.33941
1120478	NAP104671-1	NAP104671-1	NAP104671-1	Unknown	NAP104671-1		nap	0.03409	-0.12693	0.74656	-1.33947	0.0002	-3.724	OK	FALSE	3.79601	7307.72	5400.52		FALSE	1.33947
1128260	Lphn1	XM_134383	Lphn1	Mus musculus latrophilin 1 (Lphn1), mRNA [XM_134383]	XM_134383		gb	0.03387	-0.12708	0.74631	-1.33992	0.00018	-3.75224	OK	FALSE	4.00669	11848.2	8790.44		FALSE	1.33992
1110274	Trim32	NM_053084	Trim32	tripartite motif protein 32	NM_053084		ref	0.0301	-0.12712	0.74625	-1.34003	2e-05	-4.22283	OK	FALSE	2.96515	1066.44	809.736		FALSE	1.34003
1129018	Ppp1cc	NM_013636	Ppp1cc	protein phosphatase 1, catalytic subunit, gamma isoform	NM_013636		ref	0.01488	0.12725	1.34046	1.34046	1.19458e-17	8.55346	OK	FALSE	4.03736	9582.38	12535.9		FALSE	1.34046
1099967	Ppan	NM_145610	Ppan	peter pan homolog (Drosophila)	NM_145610		ref	0.02511	0.12728	1.34054	1.34054	3.99797e-07	5.06905	OK	FALSE	3.82336	5797.31	7729.58		FALSE	1.34054
1108118	Tnfrsf1a	NM_011609	Tnfrsf1a	tumor necrosis factor receptor superfamily, member 1a	NM_011609		ref	0.02116	-0.12737	0.74581	-1.34082	1.75183e-09	-6.01929	OK	FALSE	4.36886	27212.8	20212.7		FALSE	1.34082
1113771	Itga6	BC024571	Itga6	integrin alpha 6	BC024571		gb	0.04823	-0.12744	0.74569	-1.34104	0.00823	-2.64257	OK	FALSE	2.90407	927.91	696.135		FALSE	1.34104
1105710	6720465F12Rik	AK003078	6720465F12Rik	RIKEN cDNA 6720465F12 gene	AK003078		gb	0.04079	0.12746	1.34111	1.34111	0.00178	3.12511	OK	FALSE	4.32305	18179.2	24656.1		FALSE	1.34111
1100089	Mrpl12	NM_027204	Mrpl12	mitochondrial ribosomal protein L12	NM_027204		ref	0.01557	0.12748	1.34115	1.34115	2.62817e-16	8.18927	OK	FALSE	4.07055	10181.8	13691		FALSE	1.34115
1115660	Lamr1	NM_011029	Lamr1	laminin receptor 1 (ribosomal protein SA)	NM_011029		ref	0.03555	0.12748	1.34117	1.34117	0.00034	3.58607	OK	FALSE	4.27288	16560.4	21426.5		FALSE	1.34117
1112711	Acly	NM_134037	Acly	ATP citrate lyase	NM_134037		ref	0.04377	0.12757	1.34144	1.34144	0.00356	2.9145	OK	FALSE	3.28573	1688.67	2227.6		FALSE	1.34144
1127522	Stat5b	NM_011489	Stat5b	signal transducer and activator of transcription 5B	NM_011489		ref	0.03711	-0.12758	0.74545	-1.34146	0.00059	-3.43819	OK	FALSE	3.04538	1255.16	994.327		FALSE	1.34146
1097820	Mtap	NM_024433	Mtap	Mus musculus methylthioadenosine phosphorylase (Mtap), mRNA [NM_024433]	NM_024433		ref	0.02899	0.12758	1.34147	1.34147	1e-05	4.40098	OK	FALSE	3.19887	1356.82	1846.43		FALSE	1.34147
1128854	Ier2	NM_010499	Ier2	immediate early response 2	NM_010499		ref	0.03271	0.12768	1.34177	1.34177	0.0001	3.90291	OK	FALSE	3.06737	1030.2	1340.12		FALSE	1.34177
1102193	Myo9b	NM_015742	Myo9b	myosin IXb	NM_015742		ref	0.0125	-0.12779	0.7451	-1.3421	1.60726e-24	-10.2204	OK	FALSE	3.75401	6626.07	4927.09		FALSE	1.3421
1129222	5033421K01Rik	NM_029494	5033421K01Rik	RIKEN cDNA 5033421K01 gene	NM_029494		ref	0.03708	0.12779	1.34212	1.34212	0.00057	3.44614	OK	FALSE	3.10986	1115.18	1494.72		FALSE	1.34212
1103838	Itga8	NM_001001309	Itga8	Mus musculus integrin alpha 8 (Itga8), mRNA [NM_001001309]	NM_001001309		ref	0.04529	-0.12781	0.74506	-1.34218	0.00477	-2.822	OK	FALSE	3.44678	3349.14	2364.01		FALSE	1.34218
1113846	Gapds	NM_008085	Gapds	glyceraldehyde-3-phosphate dehydrogenase, spermatogenic	NM_008085		ref	0.04643	0.12781	1.34218	1.34218	0.00591	2.75263	OK	FALSE	2.98481	853.545	1094.31		FALSE	1.34218
1123551	Bcat1	AK036309	Bcat1	branched chain aminotransferase 1, cytosolic	AK036309		gb	0.03527	0.12781	1.34219	1.34219	0.00029	3.62413	OK	FALSE	4.32685	18555.9	25585.6		FALSE	1.34219
1096192	Zfp91	AK088933	Zfp91	zinc finger protein 91	AK088933		gb	0.02425	-0.12793	0.74485	-1.34256	1.3177e-07	-5.27637	OK	FALSE	3.83395	7885.77	5938.79		FALSE	1.34256
1096762	BC029157	NM_146014	BC029157	cDNA sequence BC029157	NM_146014		ref	0.03644	0.12804	1.34288	1.34288	0.00044	3.51337	OK	FALSE	3.56798	3270.03	4232.12		FALSE	1.34288
1119836	4933426M09Rik	NM_025748	4933426M09Rik	RIKEN cDNA 4933426M09 gene	NM_025748		ref	0.03308	0.12826	1.34356	1.34356	0.00011	3.87775	OK	FALSE	3.13543	1179.06	1586.66		FALSE	1.34356
1120750	Rras2	NM_025846	Rras2	related RAS viral (r-ras) oncogene homolog 2	NM_025846		ref	0.02665	0.12833	1.34378	1.34378	1.47208e-06	4.81499	OK	FALSE	4.01336	9351.84	11550.1		FALSE	1.34378
1096790	LOC236622	XM_125372	LOC236622	Mus musculus similar to SMT3 suppressor of mif two 3 homolog 2 (LOC236622), mRNA [XM_125372]	XM_125372		ref	0.01622	0.12835	1.34386	1.34386	2.51346e-15	7.91296	OK	FALSE	4.25475	15619	21133.1		FALSE	1.34386
1129043	Snx19	NM_028874	Snx19	Mus musculus sorting nexin 19 (Snx19), mRNA [NM_028874]	NM_028874		ref	0.0337	-0.12837	0.74411	-1.3439	0.00014	-3.80874	OK	FALSE	2.98298	1104.11	839.246		FALSE	1.3439
1103383	Tex292	NM_011574	Tex292	testis expressed gene 292	NM_011574		ref	0.03805	0.12843	1.3441	1.3441	0.00074	3.37553	OK	FALSE	3.39453	2176.64	2847.43		FALSE	1.3441
1097069	9930104H07Rik	BC034071	9930104H07Rik	RIKEN cDNA 9930104H07 gene	BC034071		gb	0.01182	-0.12844	0.74397	-1.34414	1.73227e-27	-10.8629	OK	FALSE	4.05908	13350	9914.67		FALSE	1.34414
1100552	1110012E06Rik	NM_029097	1110012E06Rik	RIKEN cDNA 1110012E06 gene	NM_029097		ref	0.028	-0.12846	0.74394	-1.34419	4.47507e-06	-4.588	OK	FALSE	3.71164	5977.78	4453.93		FALSE	1.34419
1126004	Tulp4	NM_054040	Tulp4	tubby like protein 4	NM_054040		ref	0.02354	-0.12847	0.74393	-1.34422	4.80817e-08	-5.45826	OK	FALSE	3.53959	4017.87	3030.96		FALSE	1.34422
1096603	Slc15a4	NM_133895	Slc15a4	solute carrier family 15, member 4	NM_133895		ref	0.02623	-0.12853	0.74382	-1.34441	9.57896e-07	-4.9001	OK	FALSE	3.35363	2635.12	1942.45		FALSE	1.34441
1096056	2410015N17Rik	NM_023203	2410015N17Rik	RIKEN cDNA 2410015N17 gene	NM_023203		ref	0.02038	0.12863	1.3447	1.3447	2.78724e-10	6.31017	OK	FALSE	3.81583	5644.56	7640.54		FALSE	1.3447
1106087	AI838397	AI838397	AI838397	UI-M-AJ0-aav-g-11-0-UI.s2 NIH_BMAP_MOB Mus musculus cDNA clone UI-M-AJ0-aav-g-11-0-UI 3', mRNA sequence.	AI838397		gb	0.04907	-0.12864	0.74363	-1.34476	0.00875	-2.62163	OK	FALSE	2.96224	1039.34	811.076		FALSE	1.34476
1101125	AI850305	NM_134150	AI850305	expressed sequence AI850305	NM_134150		ref	0.03351	0.12869	1.3449	1.3449	0.00012	3.84025	OK	FALSE	3.1811	1345.52	1725.58		FALSE	1.3449
1110430	AA407930	NM_133349	AA407930	expressed sequence AA407930	NM_133349		ref	0.0229	-0.1287	0.74353	-1.34494	1.89731e-08	-5.62111	OK	FALSE	3.70899	5982.29	4400.17		FALSE	1.34494
1116063	Mmp23	NM_011985	Mmp23	matrix metalloproteinase 23	NM_011985		ref	0.04355	-0.12879	0.74337	-1.34522	0.00311	-2.95705	OK	FALSE	3.43154	3053.96	2401.34		FALSE	1.34522
1103236	Nfat5	NM_133957	Nfat5	nuclear factor of activated T-cells 5	NM_133957		ref	0.04929	-0.12882	0.74333	-1.3453	0.00896	-2.61368	OK	FALSE	3.1809	1801.14	1288.83		FALSE	1.3453
1109697	Ceecam1	NM_207298	Ceecam1	Mus musculus RIKEN cDNA 2600006K01 gene (2600006K01Rik), mRNA [NM_207298]	NM_207298		ref	0.04775	-0.12889	0.74321	-1.34552	0.00695	-2.69914	OK	FALSE	2.96984	1083.52	811.353		FALSE	1.34552
1102109	Mll5	AK021284	Mll5	myeloid/lymphoid or mixed-lineage leukemia 5	AK021284		gb	0.04436	-0.12894	0.74313	-1.34566	0.00365	-2.90658	OK	FALSE	3.6336	4928.68	3789.43		FALSE	1.34566
1095587	AI838577	AK035414	AI838577	expressed sequence AI838577	AK035414		gb	0.01832	-0.12899	0.74304	-1.34583	1.91447e-12	-7.04058	OK	FALSE	4.09516	14522.9	10798.3		FALSE	1.34583
1112241	Duf6	AK078169	Duf6	DUF6 containing protein	AK078169		gb	0.01501	-0.12902	0.74298	-1.34593	8.38732e-18	-8.59416	OK	FALSE	3.75986	6712.49	5012.74		FALSE	1.34593
1096094	Kpna6	BC058586	Kpna6	Mus musculus, clone IMAGE:5401580, mRNA	BC058586		gb	0.02687	-0.12907	0.74289	-1.34609	1.55855e-06	-4.80358	OK	FALSE	3.96824	10841.5	8071.41		FALSE	1.34609
1109531	Nssr	NM_010178	Nssr	neural-salient serine/arginine-rich	NM_010178		ref	0.03808	0.12908	1.3461	1.3461	0.0007	3.38979	OK	FALSE	3.18214	1354.9	1722.34		FALSE	1.3461
1095447	6720480F16Rik	NM_023731	6720480F16Rik	RIKEN cDNA 6720480F16 gene	NM_023731		ref	0.03764	0.12911	1.3462	1.3462	0.0006	3.42983	OK	FALSE	3.52015	2880	3823.09		FALSE	1.3462
1114026	TC1050509	TC1050509	TC1050509	IDS_MOUSE Iduronate 2-sulfatase precursor. [Mouse] {Mus musculus}, partial (95%) [TC1050509]	TC1050509		tc	0.0179	-0.12919	0.74269	-1.34645	5.22506e-13	-7.21931	OK	FALSE	3.8518	8253.17	6158.7		FALSE	1.34645
1128824	Ap1b1	NM_007454	Ap1b1	adaptor protein complex AP-1, beta 1 subunit	NM_007454		ref	0.02611	-0.12929	0.74253	-1.34676	7.3487e-07	-4.95191	OK	FALSE	3.59222	4534.64	3379.75		FALSE	1.34676
1104534	Psmd14	NM_021526	Psmd14	proteasome (prosome, macropain) 26S subunit, non-ATPase, 14	NM_021526		ref	0.0287	0.12929	1.34677	1.34677	6.64503e-06	4.50475	OK	FALSE	4.19198	13503.6	18054.6		FALSE	1.34677
1126732	Ptpn12	NM_011203	Ptpn12	protein tyrosine phosphatase, non-receptor type 12	NM_011203		ref	0.03701	0.12937	1.34701	1.34701	0.00047	3.49509	OK	FALSE	2.96175	796.099	1063.47		FALSE	1.34701
1122828	Cyp17a1	NM_007809	Cyp17a1	cytochrome P450, family 17, subfamily a, polypeptide 1	NM_007809		ref	0.04332	-0.12938	0.74238	-1.34703	0.00282	-2.98676	OK	FALSE	3.56357	4362.81	3402.08		FALSE	1.34703
1119747	0610013E23Rik	NM_029788	0610013E23Rik	RIKEN cDNA 0610013E23 gene	NM_029788		ref	0.02958	0.12955	1.34758	1.34758	1e-05	4.38001	OK	FALSE	3.28944	1702.11	2235.44		FALSE	1.34758
1103443	D330023L08Rik	NM_153391	D330023L08Rik	RIKEN cDNA D330023L08 gene	NM_153391		ref	0.03387	-0.1296	0.74199	-1.34772	0.00013	-3.82671	OK	FALSE	3.63216	4976.41	3715.38		FALSE	1.34772
1126898	Lamp2	J05287	Lamp2	lysosomal membrane glycoprotein 2	J05287		gb	0.04645	-0.1296	0.74199	-1.34773	0.00527	-2.78985	OK	FALSE	4.20139	18707.3	13686.3		FALSE	1.34773
1117827	0610016J10Rik	NM_133771	0610016J10Rik	RIKEN cDNA 0610016J10 gene	NM_133771		ref	0.03868	0.12969	1.34799	1.34799	0.0008	3.35266	OK	FALSE	3.77139	5125.9	6851.65		FALSE	1.34799
1125648	E230022H04Rik	AK017359	E230022H04Rik	RIKEN cDNA E230022H04 gene	AK017359		gb	0.02729	-0.12976	0.74173	-1.3482	1.9918e-06	-4.75425	OK	FALSE	3.67575	5488.71	4143.18		FALSE	1.3482
1097562	D030056L22	NM_177640	D030056L22	hypothetical protein D030056L22	NM_177640		ref	0.03705	0.12978	1.34828	1.34828	0.00046	3.50308	OK	FALSE	3.36986	2069.6	2664.08		FALSE	1.34828
1128756	B130019G13Rik	AK045015	B130019G13Rik	RIKEN cDNA B130019G13 gene	AK045015		gb	0.02615	-0.12978	0.74169	-1.34828	6.96498e-07	-4.96234	OK	FALSE	3.40134	2955.59	2190.03		FALSE	1.34828
1109771	MGC11722	NM_144898	MGC11722	hypothetical protein MGC11722	NM_144898		ref	0.02913	0.12989	1.34861	1.34861	8.22986e-06	4.45912	OK	FALSE	3.70567	4411.48	5915.94		FALSE	1.34861
1129446	3830613O22Rik	BC019649	3830613O22Rik	RIKEN cDNA 3830613O22 gene	BC019649		gb	0.03919	-0.12996	0.74138	-1.34884	0.00091	-3.31635	OK	FALSE	3.51687	3784.27	2860.27		FALSE	1.34884
1108220	Mod1	M29546	Mod1	malic enzyme, supernatant	M29546		gb	0.0279	0.13	1.34895	1.34895	3.16229e-06	4.65999	OK	FALSE	3.70753	4403.31	5923.47		FALSE	1.34895
1120522	Nrbp	NM_147201	Nrbp	nuclear receptor binding protein	NM_147201		ref	0.04424	0.13011	1.34931	1.34931	0.00327	2.94116	OK	FALSE	3.01774	915.838	1199.77		FALSE	1.34931
1127960	Cpe	NM_013494	Cpe	carboxypeptidase E	NM_013494		ref	0.01763	0.13016	1.34946	1.34946	1.55447e-13	7.38241	OK	FALSE	4.01777	9001.61	12146.1		FALSE	1.34946
1127315	Zfp51	NM_009558	Zfp51	Mus musculus zinc finger protein 51 (Zfp51), mRNA [NM_009558]	NM_009558		ref	0.03809	0.13017	1.34948	1.34948	0.00063	3.41697	OK	FALSE	3.68276	4129.7	5699.12		FALSE	1.34948
1097552	2210417O06Rik	NM_025618	2210417O06Rik	RIKEN cDNA 2210417O06 gene	NM_025618		ref	0.02105	0.13021	1.34963	1.34963	6.20918e-10	6.18503	OK	FALSE	4.33496	18619.5	25131.5		FALSE	1.34963
1111560	1500041J02Rik	NM_026424	1500041J02Rik	RIKEN cDNA 1500041J02 gene	NM_026424		ref	0.01679	0.13024	1.34972	1.34972	8.74164e-15	7.75634	OK	FALSE	3.44634	2418.43	3266.58		FALSE	1.34972
1108000	3830408P06Rik	BC005522	3830408P06Rik	RIKEN cDNA 3830408P06 gene	BC005522		gb	0.03915	0.13025	1.34974	1.34974	0.00088	3.3273	OK	FALSE	3.55956	3180.48	4165.07		FALSE	1.34974
1115608	Mrpl15	NM_025300	Mrpl15	mitochondrial ribosomal protein L15	NM_025300		ref	0.0232	0.13026	1.34977	1.34977	1.97513e-08	5.61417	OK	FALSE	3.43659	2354.78	3204.03		FALSE	1.34977
1108204	Txn1	ENSMUST00000060329	Txn1	THIOREDOXIN (ATL-DERIVED FACTOR) (ADF). [Source:SWISSPROT;Acc:P10639] [ENSMUST00000060329]	ENSMUST00000060329		ens	0.01631	0.13036	1.35009	1.35009	1.32218e-15	7.99251	OK	FALSE	4.13012	11674.1	15769.4		FALSE	1.35009
1097382	Fscn3	NM_019569	Fscn3	fascin homolog 3, actin-bundling protein, testicular (Strongylocentrotus purpuratus)	NM_019569		ref	0.0434	-0.13051	0.74044	-1.35054	0.00264	-3.00691	OK	FALSE	3.31442	2378.18	1793.36		FALSE	1.35054
1123208	Nckap1	NM_016965	Nckap1	NCK-associated protein 1	NM_016965		ref	0.04903	0.13056	1.35071	1.35071	0.00775	2.66288	OK	FALSE	3.00207	856.445	1186.17		FALSE	1.35071
1123432	2310044H10Rik	NM_197991	2310044H10Rik	RIKEN cDNA 2310044H10 gene	NM_197991		ref	0.03751	-0.1307	0.74011	-1.35115	0.00049	-3.48407	OK	FALSE	3.65035	5196.64	3870.1		FALSE	1.35115
1109477	E430007M08Rik	AK080243	E430007M08Rik	RIKEN cDNA E430007M08 gene	AK080243		gb	0.01735	0.13072	1.3512	1.3512	4.97175e-14	7.53266	OK	FALSE	4.01793	8961.27	12138.7		FALSE	1.3512
1104462	Sps2	NM_009266	Sps2	selenophosphate synthetase 2	NM_009266		ref	0.04636	0.13082	1.35152	1.35152	0.00478	2.82161	OK	FALSE	3.09507	1089.93	1429.93		FALSE	1.35152
1118364	1110056P05Rik	AK004276	1110056P05Rik	RIKEN cDNA 1110056P05 gene	AK004276		gb	0.04423	-0.13101	0.73959	-1.35211	0.00306	-2.96182	OK	FALSE	3.44986	3371.67	2386.19		FALSE	1.35211
1113162	1700010A06Rik	NM_027044	1700010A06Rik	RIKEN cDNA 1700010A06 gene	NM_027044		ref	0.02988	-0.13101	0.73958	-1.35212	1e-05	-4.38451	OK	FALSE	3.54321	4045.12	3031.35		FALSE	1.35212
1128048	H19	AK003142	H19	H19 fetal liver mRNA	AK003142		gb	0.02244	-0.1311	0.73943	-1.35239	5.15974e-09	-5.84194	OK	FALSE	3.42081	3076.62	2316.65		FALSE	1.35239
1108969	1110002M09Rik	BE985506	1110002M09Rik	RIKEN cDNA 1110002M09 gene	BE985506		gb	0.03436	-0.13123	0.73921	-1.3528	0.00013	-3.81927	OK	FALSE	4.24325	20460.4	15137		FALSE	1.3528
1105478	Ndufa5	NM_026614	Ndufa5	NADH dehydrogenase (ubiquinone) 1 alpha subcomplex, 5	NM_026614		ref	0.03525	-0.13126	0.73915	-1.3529	0.0002	-3.7242	OK	FALSE	4.27914	22219.7	16372.8		FALSE	1.3529
1102817	Sap30	NM_021788	Sap30	sin3 associated polypeptide	NM_021788		ref	0.04166	0.13141	1.35335	1.35335	0.00161	3.15441	OK	FALSE	3.23803	1516.82	1990.16		FALSE	1.35335
1127843	Snag1	NM_130796	Snag1	sorting nexin associated golgi protein 1	NM_130796		ref	0.01952	-0.13146	0.73882	-1.35351	1.65191e-11	-6.73389	OK	FALSE	3.46861	3410.37	2570.17		FALSE	1.35351
1107661	Zfp207	NM_011751	Zfp207	zinc finger protein 207	NM_011751		ref	0.01378	0.13147	1.35352	1.35352	1.40962e-21	9.54137	OK	FALSE	3.77879	5175.04	7014.86		FALSE	1.35352
1122615	Sfrs2	NM_011358	Sfrs2	splicing factor, arginine/serine-rich 2 (SC-35)	NM_011358		ref	0.02367	0.13149	1.35359	1.35359	2.78599e-08	5.55438	OK	FALSE	3.72763	4624.8	6314.86		FALSE	1.35359
1107375	Scx	NM_198885	Scx	Mus musculus scleraxis (Scx), mRNA.	NM_198885		ref	0.03794	-0.13152	0.73872	-1.35369	0.00053	-3.46677	OK	FALSE	3.39728	2958.4	2115.88		FALSE	1.35369
1120910	Zfp26	AK088584	Zfp26	zinc finger protein 26	AK088584		gb	0.04452	-0.13159	0.73859	-1.35392	0.00312	-2.9559	OK	FALSE	3.24334	2017.97	1532.14		FALSE	1.35392
1113053	XM_195874	XM_195874	XM_195874	Mus musculus similar to Rpl7a protein (LOC269850), mRNA [XM_195874]	XM_195874		ref	0.04529	0.13161	1.35397	1.35397	0.00366	2.90564	OK	FALSE	4.71415	44725.4	60524.5		FALSE	1.35397
1120005	AW050020	NM_172943	AW050020	expressed sequence AW050020	NM_172943		ref	0.04259	-0.13161	0.73857	-1.35397	0.002	-3.08987	OK	FALSE	3.58281	4397.6	3369.88		FALSE	1.35397
1121755	4930471M23Rik	NM_175675	4930471M23Rik	RIKEN cDNA 4930471M23 gene	NM_175675		ref	0.02896	-0.13161	0.73856	-1.35399	5.50236e-06	-4.54466	OK	FALSE	3.08351	1398.88	1054.91		FALSE	1.35399
1129364	Ep400	NM_029337	Ep400	E1A binding protein p400	NM_029337		ref	0.02694	-0.13167	0.73846	-1.35417	1.02189e-06	-4.88738	OK	FALSE	3.38186	2817.89	2068.82		FALSE	1.35417
1119357	Sparc	NM_009242	Sparc	secreted acidic cysteine rich glycoprotein	NM_009242		ref	0.01708	-0.13173	0.73836	-1.35435	1.22855e-14	-7.71304	OK	FALSE	5.17303	175136	127088		FALSE	1.35435
1101141	Clstn3	NM_153508	Clstn3	calsyntenin 3	NM_153508		ref	0.04776	-0.13182	0.73821	-1.35463	0.00578	-2.76007	OK	FALSE	3.61884	4791.03	3695.45		FALSE	1.35463
1118190	Ttc1	NM_133795	Ttc1	tetratricopeptide repeat domain 1	NM_133795		ref	0.0357	0.13188	1.35481	1.35481	0.00022	3.69421	OK	FALSE	3.02523	916.715	1229.82		FALSE	1.35481
1126424	9130025P16Rik	BC043662	9130025P16Rik	RIKEN cDNA 9130025P16 gene	BC043662		gb	0.04803	0.13199	1.35516	1.35516	0.00599	2.7482	OK	FALSE	3.02748	939.182	1211.96		FALSE	1.35516
1123398	Yme1l1	NM_013771	Yme1l1	YME1-like 1 (S. cerevisiae)	NM_013771		ref	0.03103	0.13203	1.35527	1.35527	2e-05	4.25499	OK	FALSE	3.22926	1462.42	1979.65		FALSE	1.35527
1122114	Tde1	NM_012032	Tde1	tumor differentially expressed 1	NM_012032		ref	0.03464	-0.13216	0.73763	-1.3557	0.00014	-3.81486	OK	FALSE	4.49219	36906.2	26236.2		FALSE	1.3557
1096149	Wdr4	NM_021322	Wdr4	WD repeat domain 4	NM_021322		ref	0.04605	0.13232	1.35618	1.35618	0.00406	2.87331	OK	FALSE	3.53453	3023.58	3902.37		FALSE	1.35618
1112877	Pde1a	NM_016744	Pde1a	phosphodiesterase 1A, calmodulin-dependent	NM_016744		ref	0.03055	-0.13235	0.73731	-1.35629	1e-05	-4.332	OK	FALSE	2.74073	627.743	484.729		FALSE	1.35629
1105542	1200009I06Rik	NM_028807	1200009I06Rik	RIKEN cDNA 1200009I06 gene	NM_028807		ref	0.0418	0.13238	1.35638	1.35638	0.00154	3.16734	OK	FALSE	3.1838	1330.53	1760.32		FALSE	1.35638
1096984	AA407809	NM_030724	AA407809	expressed sequence AA407809	NM_030724		ref	0.04285	0.13242	1.3565	1.3565	0.002	3.09035	OK	FALSE	4.23541	14730.1	20440.3		FALSE	1.3565
1116013	Bzrap1	NM_172449	Bzrap1	benzodiazapine receptor associated protein 1	NM_172449		ref	0.04803	-0.13244	0.73716	-1.35655	0.00583	-2.7571	OK	FALSE	3.0759	1344.76	1072.82		FALSE	1.35655
1108302	Gas5	ENSMUST00000055154	Gas5	GROWTH ARREST SPECIFIC 5. [Source:RefSeq;Acc:NM_013525] [ENSMUST00000055154]	ENSMUST00000055154		ens	0.02909	-0.13248	0.73709	-1.35669	5.25369e-06	-4.55439	OK	FALSE	4.09465	14531.6	10672.5		FALSE	1.35669
1121075	9230101K24Rik	NM_177206	9230101K24Rik	RIKEN cDNA 9230101K24 gene	NM_177206		ref	0.02095	0.1325	1.35674	1.35674	2.53246e-10	6.32499	OK	FALSE	3.55396	3114.24	4214.04		FALSE	1.35674
1101051	ENSMUST00000062426	ENSMUST00000062426	ENSMUST00000062426	Unknown	ENSMUST00000062426		ens	0.03105	0.13251	1.35679	1.35679	2e-05	4.2671	OK	FALSE	4.22063	14269	19590.5		FALSE	1.35679
1121336	4921532D18Rik	BC049166	4921532D18Rik	RIKEN cDNA 4921532D18 gene	BC049166		gb	0.03856	0.13259	1.35703	1.35703	0.00058	3.43864	OK	FALSE	3.33265	1915.81	2431.46		FALSE	1.35703
1110324	Pla2g4a	NM_008869	Pla2g4a	phospholipase A2, group IVA (cytosolic, calcium-dependent)	NM_008869		ref	0.04323	0.13268	1.35731	1.35731	0.00215	3.06927	OK	FALSE	3.56446	3212.1	4245.99		FALSE	1.35731
1125272	Plod2	NM_011961	Plod2	procollagen lysine, 2-oxoglutarate 5-dioxygenase 2	NM_011961		ref	0.04565	-0.13276	0.73661	-1.35756	0.00364	-2.90821	OK	FALSE	3.42681	3214.15	2275.49		FALSE	1.35756
1110381	Usp15	AK014891	Usp15	ubiquitin specific protease 15	AK014891		gb	0.04593	0.13283	1.35779	1.35779	0.00383	2.892	OK	FALSE	3.30195	1746.35	2313.22		FALSE	1.35779
1110342	BC026973	NM_177648	BC026973	cDNA sequence BC026973	NM_177648		ref	0.0381	-0.13284	0.73648	-1.35781	0.00049	-3.48632	OK	FALSE	3.40313	2931.56	2202.89		FALSE	1.35781
1125967	Cdkn1a	NM_007669	Cdkn1a	cyclin-dependent kinase inhibitor 1A (P21)	NM_007669		ref	0.04054	-0.13284	0.73647	-1.35782	0.00105	-3.27674	OK	FALSE	4.17774	17727	12929.1		FALSE	1.35782
1120418	Ubqln1	NM_152234	Ubqln1	ubiquilin 1	NM_152234		ref	0.03181	0.13291	1.35804	1.35804	3e-05	4.17846	OK	FALSE	3.73635	4669.7	6405.41		FALSE	1.35804
1102482	Tgfbr1	NM_009370	Tgfbr1	transforming growth factor, beta receptor I	NM_009370		ref	0.0398	-0.13294	0.7363	-1.35813	0.00084	-3.34058	OK	FALSE	2.8719	840.819	664.842		FALSE	1.35813
1101405	Epb4.1l3	NM_013813	Epb4.1l3	erythrocyte protein band 4.1-like 3	NM_013813		ref	0.03759	0.13296	1.35818	1.35818	0.0004	3.53721	OK	FALSE	3.34485	1907.71	2578.44		FALSE	1.35818
1104546	2300002D11Rik	BC049168	2300002D11Rik	Mus musculus cDNA clone MGC:57108 IMAGE:6491759, complete cds	BC049168		gb	0.03954	-0.13296	0.73628	-1.35818	0.00077	-3.3624	OK	FALSE	4.28278	22495.5	16488		FALSE	1.35818
1101494	1810060K07Rik	NM_024214	1810060K07Rik	RIKEN cDNA 1810060K07 gene	NM_024214		ref	0.02266	0.13302	1.35838	1.35838	4.37515e-09	5.86935	OK	FALSE	4.45849	24687.8	33682.4		FALSE	1.35838
1105496	Akap8	NM_019774	Akap8	A kinase (PRKA) anchor protein 8	NM_019774		ref	0.04907	0.13303	1.3584	1.3584	0.00671	2.71104	OK	FALSE	3.13153	1150.54	1607.49		FALSE	1.3584
1110778	9330132E09Rik	AK032110	9330132E09Rik	RIKEN cDNA 9330132E09 gene	AK032110		gb	0.03336	-0.13305	0.73612	-1.35847	7e-05	-3.98794	OK	FALSE	3.46679	3423.94	2514.31		FALSE	1.35847
1122452	Ipo13	NM_146152	Ipo13	importin 13	NM_146152		ref	0.02726	-0.13309	0.73606	-1.35859	1.04848e-06	-4.88232	OK	FALSE	3.40955	2980.68	2220.79		FALSE	1.35859
1103999	Rabac1	NM_010261	Rabac1	Rab acceptor 1 (prenylated)	NM_010261		ref	0.04154	-0.13326	0.73576	-1.35914	0.00134	-3.20803	OK	FALSE	4.6399	51044.2	37626.8		FALSE	1.35914
1114239	4930429A08Rik	AK043160	4930429A08Rik	RIKEN cDNA 4930429A08 gene	AK043160		gb	0.03426	-0.13328	0.73573	-1.3592	0.0001	-3.89061	OK	FALSE	3.60466	4705.99	3528.42		FALSE	1.3592
1107883	Vamp3	NM_009498	Vamp3	vesicle-associated membrane protein 3	NM_009498		ref	0.03337	0.13337	1.35947	1.35947	6e-05	3.99691	OK	FALSE	3.07929	1041.55	1388.18		FALSE	1.35947
1118240	D330024H06Rik	NM_181404	D330024H06Rik	RIKEN cDNA D330024H06 gene	NM_181404		ref	0.037	-0.13352	0.73533	-1.35993	0.00031	-3.60887	OK	FALSE	3.01742	1237.71	886.306		FALSE	1.35993
1108740	1810073N04Rik	NM_024249	1810073N04Rik	RIKEN cDNA 1810073N04 gene	NM_024249		ref	0.03195	-0.13354	0.7353	-1.36	3e-05	-4.17908	OK	FALSE	3.55979	4239.85	3123.85		FALSE	1.36
1122298	Pfn1	NM_011072	Pfn1	profilin 1	NM_011072		ref	0.03156	0.13356	1.36006	1.36006	2e-05	4.23183	OK	FALSE	3.74116	4749.99	6429.04		FALSE	1.36006
1109908	Blvrb	NM_144923	Blvrb	biliverdin reductase B (flavin reductase (NADPH))	NM_144923		ref	0.05059	-0.1336	0.73518	-1.3602	0.00827	-2.64078	OK	FALSE	3.51765	3797.89	2887.5		FALSE	1.3602
1096206	Dtymk	S82853	Dtymk	tmk=thymidylate kinase [mice, BALB/c, 3T3 cells, mRNA, 916 nt].	S82853		gb	0.04074	0.13365	1.36035	1.36035	0.00104	3.28062	OK	FALSE	3.36149	2010.97	2643.54		FALSE	1.36035
1108006	LOC242025	XM_143236	LOC242025	Mus musculus similar to Rpl7a protein (LOC242025), mRNA [XM_143236]	XM_143236		ref	0.03901	0.13375	1.36067	1.36067	0.00061	3.42908	OK	FALSE	4.22917	14561.4	19956.8		FALSE	1.36067
1096624	Wbscr22	NM_025375	Wbscr22	Williams Beuren syndrome chromosome region 22	NM_025375		ref	0.0403	0.13401	1.36147	1.36147	0.00088	3.3249	OK	FALSE	3.27445	1601	2213.39		FALSE	1.36147
1102625	BC024558	BC058948	BC024558	cDNA sequence BC024558	BC058948		gb	0.01543	-0.13411	0.73433	-1.36178	3.5582e-18	-8.69209	OK	FALSE	4.06935	13707.2	10083.8		FALSE	1.36178
1097994	Slc12a7	NM_011390	Slc12a7	solute carrier family 12, member 7	NM_011390		ref	0.03483	-0.13421	0.73417	-1.36209	0.00012	-3.85337	OK	FALSE	3.09609	1456.06	1078.22		FALSE	1.36209
1097500	Dbr1	NM_031403	Dbr1	Mus musculus debranching enzyme (S. Cerevisae) homolog 1 (Dbr1), mRNA.	NM_031403		ref	0.04849	0.13425	1.36222	1.36222	0.00563	2.76864	OK	FALSE	3.09985	1085.23	1466.75		FALSE	1.36222
1117663	Foxj2	NM_021899	Foxj2	forkhead box J2	NM_021899		ref	0.03868	-0.13426	0.73407	-1.36226	0.00052	-3.47062	OK	FALSE	3.36208	2635.44	2021.67		FALSE	1.36226
1128240	3632413B07Rik	BC012446	3632413B07Rik	RIKEN cDNA 3632413B07 gene	BC012446		gb	0.022	-0.13456	0.73357	-1.3632	9.59211e-10	-6.11605	OK	FALSE	3.59301	4553.92	3373.64		FALSE	1.3632
1117198	2310047C17Rik	NM_175108	2310047C17Rik	RIKEN cDNA 2310047C17 gene	NM_175108		ref	0.05057	-0.13464	0.73343	-1.36345	0.00776	-2.66236	OK	FALSE	3.25579	2164.49	1530.69		FALSE	1.36345
1100208	1810074D23Rik	NM_027216	1810074D23Rik	RIKEN cDNA 1810074D23 gene	NM_027216		ref	0.02671	-0.13471	0.73332	-1.36366	4.59024e-07	-5.04269	OK	FALSE	3.718	6085.06	4512.29		FALSE	1.36366
1101518	XM_355027	XM_355027	XM_355027	Mus musculus similar to Elongation factor 1-alpha 1 (EF-1-alpha-1) (Elongation factor 1 A-1) (eEF1A-1) (Elongation factor Tu) (EF-Tu) (LOC381109), mRNA [XM_355027]	XM_355027		ref	0.04128	0.13475	1.36379	1.36379	0.0011	3.26443	OK	FALSE	5.15733	123267	169304		FALSE	1.36379
1098069	Phip	BC049950	Phip	pleckstrin homology domain interacting protein	BC049950		gb	0.04963	-0.13479	0.73318	-1.36392	0.0066	-2.71614	OK	FALSE	3.49434	3634.52	2708.51		FALSE	1.36392
1129120	0610025O11Rik	NM_025799	0610025O11Rik	RIKEN cDNA 0610025O11 gene	NM_025799		ref	0.05068	-0.1348	0.73316	-1.36397	0.00782	-2.65968	OK	FALSE	3.27642	2243.89	1621.69		FALSE	1.36397
1122075	Six1	NM_009189	Six1	sine oculis-related homeobox 1 homolog (Drosophila)	NM_009189		ref	0.01631	-0.13483	0.73311	-1.36405	1.38356e-16	-8.26615	OK	FALSE	3.25436	2113.48	1549.63		FALSE	1.36405
1108745	Peg12	NM_013788	Peg12	paternally expressed 12	NM_013788		ref	0.04406	0.13487	1.36416	1.36416	0.00221	3.06091	OK	FALSE	3.28622	1711.22	2225.75		FALSE	1.36416
1112335	Dia1	NM_029787	Dia1	diaphorase 1 (NADH)	NM_029787		ref	0.03879	-0.13492	0.73295	-1.36434	0.0005	-3.47833	OK	FALSE	3.95089	10523.3	7644.16		FALSE	1.36434
1128543	Rap1ga1	BC030891	Rap1ga1	Rap1, GTPase-activating protein 1	BC030891		gb	0.03929	-0.13495	0.73291	-1.36443	0.00059	-3.43481	OK	FALSE	3.38478	2771.02	2131.81		FALSE	1.36443
1117964	C330017I15Rik	NM_178403	C330017I15Rik	RIKEN cDNA C330017I15 gene	NM_178403		ref	0.03561	0.13512	1.36497	1.36497	0.00015	3.7948	OK	FALSE	2.88065	646.289	895.112		FALSE	1.36497
1113965	Uble1b	NM_016682	Uble1b	ubiquitin-like 1 (sentrin) activating enzyme E1B	NM_016682		ref	0.03713	0.13533	1.36563	1.36563	0.00027	3.64462	OK	FALSE	3.72957	4658.05	6229.26		FALSE	1.36563
1124964	Cbfa2t2h	NM_172860	Cbfa2t2h	Mus musculus core-binding factor, runt domain, alpha subunit 2, translocated to, 2 homolog (human) (Cbfa2t2h), mRNA [NM_172860]	NM_172860		ref	0.02933	-0.13534	0.73224	-1.36567	3.95266e-06	-4.61386	OK	FALSE	3.41433	3028.95	2249.81		FALSE	1.36567
1123692	1110038M16Rik	NM_026837	1110038M16Rik	RIKEN cDNA 1110038M16 gene	NM_026837		ref	0.05043	-0.1354	0.73215	-1.36583	0.00726	-2.68477	OK	FALSE	3.4026	2919.67	2209.52		FALSE	1.36583
1116408	Hnrph1	NM_021510	Hnrph1	heterogeneous nuclear ribonucleoprotein H1	NM_021510		ref	0.03666	0.13541	1.36587	1.36587	0.00022	3.69323	OK	FALSE	4.09218	10623.2	14647.9		FALSE	1.36587
1117983	4930455F23Rik	NM_029115	4930455F23Rik	RIKEN cDNA 4930455F23 gene	NM_029115		ref	0.05054	-0.1355	0.73198	-1.36615	0.00734	-2.68111	OK	FALSE	3.50093	3732.35	2754.64		FALSE	1.36615
1104307	Zfp294	BC027795	Zfp294	zinc finger protein 294	BC027795		gb	0.05017	-0.13558	0.73185	-1.36639	0.00689	-2.70212	OK	FALSE	2.88964	879.107	691.942		FALSE	1.36639
1103567	Gja1	NM_010288	Gja1	gap junction membrane channel protein alpha 1	NM_010288		ref	0.02543	-0.13571	0.73163	-1.36681	9.45262e-08	-5.33694	OK	FALSE	3.70361	5931.7	4340.44		FALSE	1.36681
1112617	A930014C21Rik	NM_172507	A930014C21Rik	RIKEN cDNA A930014C21 gene	NM_172507		ref	0.03273	-0.13572	0.73161	-1.36685	3e-05	-4.14687	OK	FALSE	3.34424	2612.93	1872.94		FALSE	1.36685
1121056	4921506J03Rik	AK037008	4921506J03Rik	RIKEN cDNA 4921506J03 gene	AK037008		gb	0.01668	-0.13574	0.73158	-1.3669	4.10772e-16	-8.13534	OK	FALSE	4.10316	14880.9	10879.4		FALSE	1.3669
1098867	Limk1	NM_010717	Limk1	LIM-domain containing, protein kinase	NM_010717		ref	0.02795	-0.13574	0.73157	-1.36691	1.19463e-06	-4.85653	OK	FALSE	3.54221	4072.58	2996.05		FALSE	1.36691
1123299	BC031748	AK046255	BC031748	cDNA sequence BC031748	AK046255		gb	0.04951	-0.13584	0.7314	-1.36724	0.00607	-2.74373	OK	FALSE	3.39295	2797.49	2201.34		FALSE	1.36724
1122815	Gtpbp1	BC046228	Gtpbp1	GTP binding protein 1	BC046228		gb	0.05229	-0.13592	0.73128	-1.36747	0.00934	-2.59923	OK	FALSE	3.30948	2402.57	1745.13		FALSE	1.36747
1121824	3110021P21Rik	AK044943	3110021P21Rik	RIKEN cDNA 3110021P21 gene	AK044943		gb	0.04027	0.13595	1.36758	1.36758	0.00074	3.37567	OK	FALSE	3.62031	3639.21	4824.85		FALSE	1.36758
1102334	Gcat	NM_013847	Gcat	glycine C-acetyltransferase (2-amino-3-ketobutyrate-coenzyme A ligase)	NM_013847		ref	0.02882	0.13597	1.36762	1.36762	2.38972e-06	4.71732	OK	FALSE	3.47559	2569.19	3491.72		FALSE	1.36762
1100054	BC025586	NM_146252	BC025586	cDNA sequence BC025586	NM_146252		ref	0.02028	-0.13598	0.73118	-1.36765	1.99959e-11	-6.70605	OK	FALSE	3.94085	10184.7	7483.2		FALSE	1.36765
1105528	Tctex1	NM_009342	Tctex1	t-complex testis expressed 1	NM_009342		ref	0.03953	0.13601	1.36775	1.36775	0.00058	3.44029	OK	FALSE	4.0986	10729.9	14929.9		FALSE	1.36775
1099593	1190005B03Rik	NM_144536	1190005B03Rik	RIKEN cDNA 1190005B03 gene	NM_144536		ref	0.02703	0.13617	1.36828	1.36828	4.69957e-07	5.03819	OK	FALSE	3.36125	1979.49	2679.33		FALSE	1.36828
1116401	Nol3	NM_030152	Nol3	nucleolar protein 3 (apoptosis repressor with CARD domain)	NM_030152		ref	0.04695	-0.13627	0.73068	-1.36859	0.0037	-2.9025	OK	FALSE	2.94256	1004.44	768.803		FALSE	1.36859
1099955	D3Wsu161e	NM_138593	D3Wsu161e	Mus musculus DNA segment, Chr 3, Wayne State University 161, expressed (D3Wsu161e), mRNA [NM_138593]	NM_138593		ref	0.03555	0.1363	1.36869	1.36869	0.00013	3.83388	OK	FALSE	3.45183	2455.62	3303.75		FALSE	1.36869
1106567	Ddx10	BC049261	Ddx10	DEAD (Asp-Glu-Ala-Asp) box polypeptide 10	BC049261		gb	0.0458	0.13639	1.36896	1.36896	0.0029	2.97782	OK	FALSE	3.20967	1382.26	1906.8		FALSE	1.36896
1122890	2810004N23Rik	AK075597	2810004N23Rik	RIKEN cDNA 2810004N23 gene	AK075597		gb	0.04643	0.13642	1.36907	1.36907	0.0033	2.93847	OK	FALSE	3.26929	1641.1	2117.53		FALSE	1.36907
1112162	AK008871	AK008871	AK008871	Mus musculus adult male stomach cDNA, RIKEN full-length enriched library, clone:2210409F01 product:serine palmitoyltransferase, long chain base subunit 2, full insert sequence.	AK008871		gb	0.03654	-0.13652	0.73027	-1.36936	0.00019	-3.73565	OK	FALSE	3.22739	1989.5	1435.75		FALSE	1.36936
1096793	XM_147697	XM_147697	XM_147697	Mus musculus RIKEN cDNA 2510001G02 gene (2510001G02Rik), mRNA [XM_147697]	XM_147697		ref	0.02703	0.13655	1.36946	1.36946	4.3824e-07	5.05155	OK	FALSE	3.26254	1573.81	2143.08		FALSE	1.36946
1111255	Pitrm1	NM_145131	Pitrm1	pitrilysin metalloprotease 1	NM_145131		ref	0.01916	0.13659	1.36958	1.36958	1.0158e-12	7.12835	OK	FALSE	3.98509	8261.78	11309.4		FALSE	1.36958
1105694	Slc35b1	AK090329	Slc35b1	solute carrier family 35, member B1	AK090329		gb	0.01818	-0.13665	0.73005	-1.36977	5.60598e-14	-7.51697	OK	FALSE	4.10876	15067.4	10986		FALSE	1.36977
1106712	2610528K11Rik	NM_175184	2610528K11Rik	RIKEN cDNA 2610528K11 gene	NM_175184		ref	0.0476	-0.13666	0.73003	-1.36981	0.00409	-2.87078	OK	FALSE	3.46268	3455.61	2448.67		FALSE	1.36981
1120180	AA409541	NM_011816	AA409541	expressed sequence AA409541	NM_011816		ref	0.03906	0.13673	1.37002	1.37002	0.00046	3.50036	OK	FALSE	3.86914	6372.62	8651		FALSE	1.37002
1116861	Cdk10	NM_194446	Cdk10	cyclin-dependent kinase (CDC2-like) 10	NM_194446		ref	0.04307	-0.13678	0.72983	-1.37019	0.0015	-3.17546	OK	FALSE	3.44036	3204.2	2384.53		FALSE	1.37019
1119166	ENSMUST00000059921	ENSMUST00000059921	ENSMUST00000059921	Unknown	ENSMUST00000059921		ens	0.03896	0.13686	1.37043	1.37043	0.00044	3.51241	OK	FALSE	3.31177	1761.23	2397.09		FALSE	1.37043
1129842	MOR31-3	NM_147101	MOR31-3	Mus musculus olfactory receptor MOR31-3 (MOR31-3), mRNA.	NM_147101		ref	0.04104	-0.13697	0.7295	-1.37079	0.00085	-3.33723	OK	FALSE	3.1308	1560.66	1175.73		FALSE	1.37079
1098737	Tmeff1	NM_021436	Tmeff1	Mus musculus transmembrane protein with EGF-like and two follistatin-like domains 1 (Tmeff1), mRNA [NM_021436]	NM_021436		ref	0.03901	0.13697	1.3708	1.3708	0.00045	3.51121	OK	FALSE	3.07435	1022.19	1390.19		FALSE	1.3708
1111832	Arl6ip2	NM_178050	Arl6ip2	ADP-ribosylation factor-like 6 interacting protein 2	NM_178050		ref	0.04623	0.13698	1.37083	1.37083	0.00305	2.96316	OK	FALSE	3.14358	1184.91	1639.35		FALSE	1.37083
1108312	NAP026435-1	NAP026435-1	NAP026435-1	Unknown	NAP026435-1		nap	0.02423	0.13699	1.37086	1.37086	1.56781e-08	5.65397	OK	FALSE	3.75943	4913.13	6746.49		FALSE	1.37086
1129878	Col4a2	NM_009932	Col4a2	procollagen, type IV, alpha 2	NM_009932		ref	0.04566	-0.13705	0.72937	-1.37105	0.00269	-3.00142	OK	FALSE	3.33825	2611.23	1859.88		FALSE	1.37105
1114954	Ppp6c	AK046859	Ppp6c	protein phosphatase 6, catalytic subunit	AK046859		gb	0.04089	-0.13713	0.72925	-1.37128	0.0008	-3.35367	OK	FALSE	3.28154	2199.82	1673.37		FALSE	1.37128
1118433	Grb2	NM_008163	Grb2	growth factor receptor bound protein 2	NM_008163		ref	0.0095	-0.13716	0.7292	-1.37137	0	-14.4322	OK	FALSE	3.94036	10235.4	7454.88		FALSE	1.37137
1119088	6330406I15Rik	NM_027519	6330406I15Rik	RIKEN cDNA 6330406I15 gene	NM_027519		ref	0.03712	-0.13733	0.72891	-1.37191	0.00022	-3.69914	OK	FALSE	3.12184	1528.23	1151.29		FALSE	1.37191
1104458	LOC236359	XM_135632	LOC236359	Mus musculus similar to Eukaryotic translation initiation factor 1A (eIF-1A) (eIF-4C) (LOC236359), mRNA [XM_135632]	XM_135632		gb	0.04065	0.13737	1.37204	1.37204	0.00073	3.37942	OK	FALSE	3.39402	2113.18	2922.34		FALSE	1.37204
1122612	Cln2	NM_009906	Cln2	ceroid-lipofuscinosis, neuronal 2	NM_009906		ref	0.04916	-0.13745	0.7287	-1.37231	0.00517	-2.79612	OK	FALSE	4.16593	17464.2	12445.7		FALSE	1.37231
1116306	1500009M05Rik	NM_025902	1500009M05Rik	RIKEN cDNA 1500009M05 gene	NM_025902		ref	0.03709	0.13769	1.37307	1.37307	0.00021	3.71194	OK	FALSE	3.1166	1120.63	1553.14		FALSE	1.37307
1121162	BC010304	BC054362	BC010304	cDNA sequence BC010304	BC054362		gb	0.03763	0.13779	1.37337	1.37337	0.00025	3.66205	OK	FALSE	3.52402	2956.96	3911.6		FALSE	1.37337
1123213	XM_122482	XM_122482	XM_122482	Mus musculus similar to ornithine decarboxylase (Odc), mRNA [XM_122482]	XM_122482		ref	0.04432	0.13795	1.37388	1.37388	0.00186	3.11246	OK	FALSE	3.96524	7954.22	10901.9		FALSE	1.37388
1101739	1200003G01Rik	NM_025811	1200003G01Rik	RIKEN cDNA 1200003G01 gene	NM_025811		ref	0.02959	-0.13796	0.72785	-1.37392	3.12426e-06	-4.66248	OK	FALSE	3.18892	1760.12	1373.16		FALSE	1.37392
1108497	Tmod3	NM_016963	Tmod3	tropomodulin 3	NM_016963		ref	0.04142	0.13803	1.37415	1.37415	0.00086	3.33228	OK	FALSE	3.26448	1585.84	2152.35		FALSE	1.37415
1095503	5730495N10Rik	NM_146142	5730495N10Rik	RIKEN cDNA 5730495N10 gene	NM_146142		ref	0.0457	-0.13804	0.72771	-1.37417	0.00252	-3.02044	OK	FALSE	3.64785	5144.77	3848.51		FALSE	1.37417
1104825	Nxt1	NM_019761	Nxt1	NTF2-related export protein 1	NM_019761		ref	0.04236	0.13808	1.37429	1.37429	0.00112	3.25934	OK	FALSE	3.08225	1022.91	1436.95		FALSE	1.37429
1125624	Hipk1	AK122333	Hipk1	homeodomain interacting protein kinase 1	AK122333		gb	0.04966	-0.13812	0.72759	-1.37441	0.00541	-2.78147	OK	FALSE	3.37858	2765.16	2101.4		FALSE	1.37441
1114253	BC017133	NM_146169	BC017133	cDNA sequence BC017133	NM_146169		ref	0.04323	0.13813	1.37446	1.37446	0.0014	3.19559	OK	FALSE	2.77252	512.278	685.214		FALSE	1.37446
1108619	BC048537	BC048537	BC048537	Mus musculus mRNA similar to hypothetical protein MGC14141 (cDNA clone MGC:58482 IMAGE:6532162), complete cds	BC048537		gb	0.04643	-0.13823	0.72739	-1.37478	0.00291	-2.97755	OK	FALSE	3.56055	4285.26	3102.42		FALSE	1.37478
1108048	2410127L17Rik	NM_026120	2410127L17Rik	RIKEN cDNA 2410127L17 gene	NM_026120		ref	0.0377	0.13824	1.37479	1.37479	0.00025	3.66648	OK	FALSE	3.34615	1900.97	2601.93		FALSE	1.37479
1100237	3230401N03Rik	NM_026139	3230401N03Rik	RIKEN cDNA 3230401N03 gene	NM_026139		ref	0.01881	-0.13844	0.72704	-1.37544	1.83684e-13	-7.36016	OK	FALSE	4.08958	14453.9	10502.6		FALSE	1.37544
1127041	1810011K17Rik	NM_145513	1810011K17Rik	RIKEN cDNA 1810011K17 gene	NM_145513		ref	0.03805	0.13846	1.37551	1.37551	0.00027	3.63923	OK	FALSE	3.03616	950.852	1257.51		FALSE	1.37551
1100425	AW209059	NM_023058	AW209059	expressed sequence AW209059	NM_023058		ref	0.04923	0.13847	1.37552	1.37552	0.00492	2.8125	OK	FALSE	3.17519	1294.31	1756.6		FALSE	1.37552
1101610	Purb	AK045715	Purb	purine rich element binding protein B	AK045715		gb	0.04138	0.13865	1.37609	1.37609	0.00081	3.35053	OK	FALSE	3.30557	1761.67	2352.88		FALSE	1.37609
1119403	Cacna1s	L06234	Cacna1s	calcium channel, voltage-dependent, L type, alpha 1S subunit	L06234		gb	0.05149	-0.13866	0.72667	-1.37614	0.00708	-2.69303	OK	FALSE	2.81816	753.707	577.328		FALSE	1.37614
1102877	Rbmxrt	NM_009033	Rbmxrt	RNA binding motif protein, X chromosome retrogene	NM_009033		ref	0.01856	0.13868	1.3762	1.3762	7.82029e-14	7.47331	OK	FALSE	4.27256	15983.8	21979.8		FALSE	1.3762
1104929	2810484M10Rik	NM_133684	2810484M10Rik	RIKEN cDNA 2810484M10 gene	NM_133684		ref	0.04711	-0.13878	0.72648	-1.37651	0.00322	-2.9461	OK	FALSE	4.28237	22752	16553.6		FALSE	1.37651
1120414	Cdo1	NM_033037	Cdo1	cysteine dioxygenase 1, cytosolic	NM_033037		ref	0.0336	-0.13878	0.72647	-1.37652	4e-05	-4.12984	OK	FALSE	3.54716	4153.01	3020.88		FALSE	1.37652
1108362	0610011B16Rik	NM_030205	0610011B16Rik	RIKEN cDNA 0610011B16 gene	NM_030205		ref	0.04271	-0.13894	0.72621	-1.37701	0.00114	-3.25342	OK	FALSE	3.30424	2366.73	1730.16		FALSE	1.37701
1122136	AK082369	AK082369	AK082369	Mus musculus 0 day neonate cerebellum cDNA, RIKEN full-length enriched library, clone:C230041E03 product:DJ852M4.2 (NOVEL PROTEIN SIMILAR TO DROSOPHILA CG17883) (FRAGMENT) homolog [Homo sapiens], full insert sequence.	AK082369		gb	0.03719	-0.13898	0.72614	-1.37715	0.00019	-3.73688	OK	FALSE	3.60342	4663.31	3470.51		FALSE	1.37715
1115178	Elavl1	NM_010485	Elavl1	ELAV (embryonic lethal, abnormal vision, Drosophila)-like 1 (Hu antigen R)	NM_010485		ref	0.0344	0.13924	1.37796	1.37796	5e-05	4.04785	OK	FALSE	4.05726	9791.66	13530.5		FALSE	1.37796
1100236	2400006P09Rik	AK010292	2400006P09Rik	RIKEN cDNA 2400006P09 gene	AK010292		gb	0.05263	0.13932	1.37822	1.37822	0.00811	2.64728	OK	FALSE	3.30411	1698.64	2394.48		FALSE	1.37822
1128914	Osp94	NM_011020	Osp94	osmotic stress protein	NM_011020		ref	0.02274	0.13936	1.37835	1.37835	8.93843e-10	6.1273	OK	FALSE	3.05775	977.692	1340.83		FALSE	1.37835
1128261	Ass1	NM_007494	Ass1	argininosuccinate synthetase 1	NM_007494		ref	0.03041	0.13944	1.37862	1.37862	4.53739e-06	4.58511	OK	FALSE	3.83374	5895.03	8092.42		FALSE	1.37862
1102068	AK083827	AK083827	AK083827	Mus musculus 12 days embryo spinal ganglion cDNA, RIKEN full-length enriched library, clone:D130017D19 product:similar to ZINC FINGER PROTEIN 125 (FRAGMENT) [Mus musculus], full insert sequence.	AK083827		gb	0.04933	0.13953	1.3789	1.3789	0.00468	2.82842	OK	FALSE	3.66539	3965.34	5482.06		FALSE	1.3789
1116127	Snrpd3	NM_026095	Snrpd3	small nuclear ribonucleoprotein D3	NM_026095		ref	0.02494	0.13955	1.37895	1.37895	2.19558e-08	5.59584	OK	FALSE	3.94939	7676.69	10422.3		FALSE	1.37895
1112106	Efnb2	NM_010111	Efnb2	ephrin B2	NM_010111		ref	0.02676	-0.13958	0.72514	-1.37904	1.82092e-07	-5.21675	OK	FALSE	3.45895	3361.77	2489.55		FALSE	1.37904
1120120	6330514M23Rik	NM_028444	6330514M23Rik	RIKEN cDNA 6330514M23 gene	NM_028444		ref	0.02122	0.13959	1.37908	1.37908	4.79379e-11	6.5772	OK	FALSE	4.06818	9980.28	13737.2		FALSE	1.37908
1128957	Ddx39	NM_197982	Ddx39	DEAD (Asp-Glu-Ala-Asp) box polypeptide 39	NM_197982		ref	0.03189	0.1396	1.37913	1.37913	1e-05	4.37716	OK	FALSE	3.82954	5847.75	7978.94		FALSE	1.37913
1109728	TC1029420	TC1029420	TC1029420	ATXX_MOUSE Ataxin-10 (Spinocerebellar ataxia type 10 protein homolog) (Brain protein E46). [Mouse] {Mus musculus}, partial (27%) [TC1029420]	TC1029420		tc	0.03684	-0.13973	0.72488	-1.37954	0.00015	-3.79345	OK	FALSE	3.51434	3839.85	2837.65		FALSE	1.37954
1120895	Nup160	NM_021512	Nup160	nucleoporin 160	NM_021512		ref	0.04725	0.13974	1.37955	1.37955	0.0031	2.95717	OK	FALSE	2.71467	446.703	606.529		FALSE	1.37955
1097138	A230046K03Rik	AK129269	A230046K03Rik	RIKEN cDNA A230046K03 gene	AK129269		gb	0.04335	0.13974	1.37956	1.37956	0.00127	3.22372	OK	FALSE	3.2066	1428.46	1824.61		FALSE	1.37956
1109385	Bmpr1a	NM_009758	Bmpr1a	Mus musculus bone morphogenetic protein receptor, type 1A (Bmpr1a), mRNA.	NM_009758		ref	0.03663	-0.13985	0.72469	-1.3799	0.00013	-3.81776	OK	FALSE	3.51487	3912.73	2765.82		FALSE	1.3799
1117154	Sec13r	NM_024206	Sec13r	SEC13 related gene (S. cerevisiae)	NM_024206		ref	0.05296	0.1399	1.38005	1.38005	0.00825	2.64147	OK	FALSE	3.47721	2576.24	3551.67		FALSE	1.38005
1101460	4833416I09Rik	BC023131	4833416I09Rik	presenilin-like protein 4	BC023131		gb	0.03364	-0.13992	0.72457	-1.38012	3e-05	-4.15965	OK	FALSE	4.01748	12704.4	8581.58		FALSE	1.38012
1099638	2410089B13Rik	AK010745	2410089B13Rik	RIKEN cDNA 2410089B13 gene	AK010745		gb	0.03293	0.14003	1.38047	1.38047	2e-05	4.25226	OK	FALSE	3.81397	5553.79	7671.18		FALSE	1.38047
1095933	Grb14	NM_016719	Grb14	growth factor receptor bound protein 14	NM_016719		ref	0.04256	0.14004	1.38051	1.38051	0.001	3.29023	OK	FALSE	3.52495	2893.96	3947.36		FALSE	1.38051
1099941	Cbx1	NM_007622	Cbx1	chromobox homolog 1 (Drosophila HP1 beta)	NM_007622		ref	0.03511	0.1401	1.38071	1.38071	7e-05	3.9903	OK	FALSE	3.41306	2191.76	3077.56		FALSE	1.38071
1102251	D730001C10Rik	AK021321	D730001C10Rik	RIKEN cDNA D730001C10 gene	AK021321		gb	0.02874	-0.14015	0.72418	-1.38087	1.08113e-06	-4.87627	OK	FALSE	3.50431	3744.95	2733.33		FALSE	1.38087
1119754	Tardbp	NM_145556	Tardbp	TAR DNA binding protein	NM_145556		ref	0.02882	0.14018	1.38096	1.38096	1.15464e-06	4.86327	OK	FALSE	3.33477	1868.69	2507.05		FALSE	1.38096
1120539	Ogt	NM_139144	Ogt	O-linked N-acetylglucosamine (GlcNAc) transferase (UDP-N-acetylglucosamine:polypeptide-N-acetylglucosaminyl transferase)	NM_139144		ref	0.04751	-0.14018	0.72414	-1.38096	0.00317	-2.95068	OK	FALSE	2.94445	1001.27	780.458		FALSE	1.38096
1099902	Cd97	NM_011925	Cd97	CD97 antigen	NM_011925		ref	0.0349	0.14022	1.38109	1.38109	6e-05	4.0182	OK	FALSE	4.16268	12505.9	17257.8		FALSE	1.38109
1121230	Slitl2	NM_139307	Slitl2	Slit-like 2 (Drosophila)	NM_139307		ref	0.02881	-0.14032	0.7239	-1.3814	1.11097e-06	-4.87089	OK	FALSE	4.02715	12650.6	9189.49		FALSE	1.3814
1108771	Dgcr2	D78641	Dgcr2	DiGeorge syndrome critical region gene 2	D78641		gb	0.03283	-0.14043	0.72371	-1.38176	2e-05	-4.27772	OK	FALSE	3.42682	3164.01	2269.64		FALSE	1.38176
1116371	2210418I02Rik	AK077382	2210418I02Rik	RIKEN cDNA 2210418I02 gene	AK077382		gb	0.04402	-0.14045	0.72368	-1.38182	0.00142	-3.19038	OK	FALSE	2.96599	1085.33	791.969		FALSE	1.38182
1105809	Itga4	NM_010576	Itga4	integrin alpha 4	NM_010576		ref	0.05371	0.14048	1.38191	1.38191	0.0089	2.61569	OK	FALSE	2.81591	555.144	783.743		FALSE	1.38191
1106479	XM_137016	XM_137016	XM_137016	Mus musculus similar to pyruvate dehydrogenase (LOC212446), mRNA [XM_137016]	XM_137016		ref	0.04906	0.14072	1.38267	1.38267	0.00412	2.86856	OK	FALSE	3.42846	2300.75	3147.92		FALSE	1.38267
1112102	1600010D10Rik	AK005412	1600010D10Rik	RIKEN cDNA 1600010D10 gene	AK005412		gb	0.04129	-0.14072	0.72324	-1.38268	0.00065	-3.40846	OK	FALSE	3.22839	1985.2	1447.17		FALSE	1.38268
1115207	1600019D15Rik	AK009040	1600019D15Rik	RIKEN cDNA 1600019D15 gene	AK009040		gb	0.03212	-0.14073	0.72322	-1.38271	1e-05	-4.38145	OK	FALSE	3.25455	2106.8	1539.62		FALSE	1.38271
1103348	Atbf1	NM_007496	Atbf1	AT motif binding factor 1	NM_007496		ref	0.04782	-0.14076	0.72317	-1.3828	0.00324	-2.9436	OK	FALSE	3.18703	1797.81	1394.96		FALSE	1.3828
1102367	Cnot2	NM_028082	Cnot2	CCR4-NOT transcription complex, subunit 2	NM_028082		ref	0.04504	0.14077	1.38283	1.38283	0.00178	3.12538	OK	FALSE	3.08463	1035.37	1430.6		FALSE	1.38283
1120596	Hrmt1l2	NM_019830	Hrmt1l2	heterogeneous nuclear ribonucleoproteins methyltransferase-like 2 (S. cerevisiae)	NM_019830		ref	0.03793	0.14077	1.38284	1.38284	0.00021	3.71139	OK	FALSE	3.68357	4159.04	5700.22		FALSE	1.38284
1128194	Egfr	NM_207655	Egfr	Mus musculus epidermal growth factor receptor (Egfr), transcript variant 1, mRNA [NM_207655]	NM_207655		ref	0.02727	-0.14078	0.72313	-1.38287	2.44938e-07	-5.16153	OK	FALSE	3.49533	3693.86	2669.67		FALSE	1.38287
1100186	Ilk	NM_010562	Ilk	integrin linked kinase	NM_010562		ref	0.04411	0.14086	1.38312	1.38312	0.0014	3.19365	OK	FALSE	3.8231	5689.73	7910.13		FALSE	1.38312
1115725	Mrc2	AK129195	Mrc2	mannose receptor, C type 2	AK129195		gb	0.04339	-0.14099	0.72279	-1.38353	0.00116	-3.24899	OK	FALSE	3.46676	3516.26	2446.45		FALSE	1.38353
1109582	2310058A11Rik	NM_133993	2310058A11Rik	RIKEN cDNA 2310058A11 gene	NM_133993		ref	0.04491	0.14124	1.38434	1.38434	0.00166	3.14523	OK	FALSE	3.38453	2111.65	2806.48		FALSE	1.38434
1113826	Pcdhb17	NM_053142	Pcdhb17	protocadherin beta 17	NM_053142		ref	0.05467	-0.14129	0.72229	-1.38448	0.00975	-2.58449	OK	FALSE	2.7598	682.557	490.075		FALSE	1.38448
1125830	4732418C07Rik	NM_172698	4732418C07Rik	RIKEN cDNA 4732418C07 gene	NM_172698		ref	0.02557	-0.14134	0.72221	-1.38464	3.23914e-08	-5.52799	OK	FALSE	3.36464	2748.7	1993.31		FALSE	1.38464
1115565	1700093E07Rik	NM_133685	1700093E07Rik	RIKEN cDNA 1700093E07 gene	NM_133685		ref	0.03964	-0.14137	0.72215	-1.38475	0.00036	-3.56611	OK	FALSE	3.21389	1892.01	1417.3		FALSE	1.38475
1123136	Tcf4	NM_013685	Tcf4	transcription factor 4	NM_013685		ref	0.03088	-0.1414	0.72211	-1.38483	4.69013e-06	-4.57819	OK	FALSE	3.53082	3991.69	2893.07		FALSE	1.38483
1115935	Terc	NR_001579	Terc	Mus musculus telomerase RNA component (Terc) on chromosome 3.	NR_001579		ref	0.04316	-0.14143	0.72205	-1.38494	0.00105	-3.27669	OK	FALSE	2.99047	1143.47	838.64		FALSE	1.38494
1111103	Dm15	S60315	Dm15	DMR-B15=myotonic dystrophy kinase {3' region, alternatively spliced, clone delta V} [mice, brain, mRNA Partial, 2474 nt].	S60315		gb	0.04869	-0.14168	0.72164	-1.38574	0.00362	-2.90981	OK	FALSE	3.09091	1509.88	1026.73		FALSE	1.38574
1129272	AI429612	NM_207217	AI429612	Mus musculus expressed sequence AI429612 (AI429612), mRNA [NM_207217]	NM_207217		ref	0.04239	-0.14197	0.72116	-1.38665	0.00081	-3.34909	OK	FALSE	3.53327	4032.66	2931.82		FALSE	1.38665
1101655	0610037F22Rik	NM_027863	0610037F22Rik	RIKEN cDNA 0610037F22 gene	NM_027863		ref	0.03738	0.14198	1.3867	1.3867	0.00015	3.79835	OK	FALSE	3.41161	2214.33	3016.66		FALSE	1.3867
1099437	D230040A04Rik	AK039302	D230040A04Rik	Mus musculus 12 days embryo eyeball cDNA, RIKEN full-length enriched library, clone:D230040A04 product:hypothetical protein, full insert sequence	AK039302		gb	0.04556	-0.14201	0.7211	-1.38678	0.00183	-3.11687	OK	FALSE	3.28898	2259.59	1678		FALSE	1.38678
1127482	Fstl	NM_008047	Fstl	follistatin-like	NM_008047		ref	0.03875	-0.14204	0.72104	-1.38688	0.00025	-3.66543	OK	FALSE	4.90665	95562.8	68428.9		FALSE	1.38688
1105093	TC1023982	TC1023982	TC1023982	Unknown	TC1023982		tc	0.04649	-0.14205	0.72102	-1.38692	0.00224	-3.05575	OK	FALSE	3.15525	1644.73	1258.53		FALSE	1.38692
1119664	Mbtd1	NM_134012	Mbtd1	mbt domain containing 1	NM_134012		ref	0.05108	-0.14213	0.7209	-1.38716	0.0054	-2.78245	OK	FALSE	3.16518	1682.98	1272.86		FALSE	1.38716
1108898	MGC29978	NM_146230	MGC29978	3-ketoacyl-CoA thiolase B	NM_146230		ref	0.0388	-0.1422	0.72078	-1.38739	0.00025	-3.66499	OK	FALSE	3.55809	4241.58	3108.49		FALSE	1.38739
1102360	Glg1	NM_009149	Glg1	golgi apparatus protein 1	NM_009149		ref	0.02536	-0.14245	0.72037	-1.38818	1.9373e-08	-5.61751	OK	FALSE	4.05231	13339.5	9579.55		FALSE	1.38818
1097385	N28137	NM_030889	N28137	expressed sequence N28137	NM_030889		ref	0.02423	-0.14245	0.72036	-1.3882	4.14837e-09	-5.87817	OK	FALSE	3.59234	4643.06	3316.08		FALSE	1.3882
1114571	Slbp	NM_009193	Slbp	stem-loop binding protein	NM_009193		ref	0.04047	0.14247	1.38827	1.38827	0.00043	3.52004	OK	FALSE	3.7689	4987.54	6984.87		FALSE	1.38827
1119096	2810428F02Rik	NM_133683	2810428F02Rik	RIKEN cDNA 2810428F02 gene	NM_133683		ref	0.02716	-0.14248	0.72032	-1.38827	1.5535e-07	-5.2461	OK	FALSE	3.58875	4553.84	3313.42		FALSE	1.38827
1118525	ENSMUST00000039549	ENSMUST00000039549	ENSMUST00000039549	mi69c05.y1 Soares mouse embryo NbME13.5 14.5 Mus musculus cDNA clone IMAGE:468776 5' similar to gb:M99167 Mouse rearranged RNA binding protein (MOUSE);. [AI893526]	ENSMUST00000039549		ens	0.0536	0.14264	1.38881	1.38881	0.00779	2.6612	OK	FALSE	3.07029	1034.73	1346.83		FALSE	1.38881
1126243	Fbln5	NM_011812	Fbln5	fibulin 5	NM_011812		ref	0.02169	-0.14268	0.71998	-1.38892	4.72578e-11	-6.57933	OK	FALSE	4.81902	77974.1	55793.5		FALSE	1.38892
1108173	1110054N06Rik	NM_175134	1110054N06Rik	RIKEN cDNA 1110054N06 gene	NM_175134		ref	0.03953	-0.14271	0.71992	-1.38904	0.00031	-3.61053	OK	FALSE	3.61881	4985.08	3479.43		FALSE	1.38904
1107350	Igf2r	NM_010515	Igf2r	insulin-like growth factor 2 receptor	NM_010515		ref	0.03326	-0.14288	0.71965	-1.38957	2e-05	-4.29588	OK	FALSE	4.55225	42187.4	30251.2		FALSE	1.38957
1119374	D4Ertd22e	NM_174996	D4Ertd22e	DNA segment, Chr 4, ERATO Doi 22, expressed	NM_174996		ref	0.03551	0.14297	1.38987	1.38987	6e-05	4.0262	OK	FALSE	3.28313	1655.1	2230.9		FALSE	1.38987
1120525	Sh3kbp1	NM_021389	Sh3kbp1	SH3-domain kinase binding protein 1	NM_021389		ref	0.02334	0.14297	1.38987	1.38987	9.09776e-10	6.12448	OK	FALSE	3.93586	7401.63	10154.7		FALSE	1.38987
1123620	Twist2	NM_007855	Twist2	twist homolog 2 (Drosophila)	NM_007855		ref	0.04781	0.14302	1.39003	1.39003	0.00278	2.99152	OK	FALSE	3.76723	4949.14	7009.89		FALSE	1.39003
1100618	Scamp1	BC002185	Scamp1	secretory carrier membrane protein 1	BC002185		gb	0.04622	-0.14304	0.71939	-1.39007	0.00197	-3.0944	OK	FALSE	3.84415	8457.43	5874.71		FALSE	1.39007
1117940	Selpl	NM_009151	Selpl	selectin, platelet (p-selectin) ligand	NM_009151		ref	0.04913	-0.14314	0.71922	-1.39039	0.00357	-2.91345	OK	FALSE	2.71729	612.958	445.074		FALSE	1.39039
1125369	Smc6l1	NM_025695	Smc6l1	SMC6 structural maintenance of chromosomes 6-like 1 (yeast)	NM_025695		ref	0.04682	0.14319	1.39056	1.39056	0.00223	3.05803	OK	FALSE	3.19704	1328.25	1882.78		FALSE	1.39056
1108364	Nasp	NM_016777	Nasp	nuclear autoantigenic sperm protein (histone-binding)	NM_016777		ref	0.03091	0.14324	1.39071	1.39071	3.5908e-06	4.63376	OK	FALSE	3.63052	3627.33	5049.93		FALSE	1.39071
1118129	Sfrs2	U14648	Sfrs2	Mus musculus putative myelin regulatory factor 1 mRNA, partial cds.	U14648		gb	0.04516	0.14331	1.39093	1.39093	0.00151	3.17342	OK	FALSE	3.95853	7797.19	10842.2		FALSE	1.39093
1108645	9130011J04Rik	AK018608	9130011J04Rik	RIKEN cDNA 9130011J04 gene	AK018608		gb	0.03903	0.14335	1.39106	1.39106	0.00024	3.67286	OK	FALSE	3.44439	2386.9	3264.16		FALSE	1.39106
1121810	Cap2	NM_026056	Cap2	CAP, adenylate cyclase-associated protein, 2 (yeast)	NM_026056		ref	0.05457	0.14338	1.39118	1.39118	0.00859	2.62776	OK	FALSE	2.74681	476.533	664.217		FALSE	1.39118
1099912	Ddx5	NM_007840	Ddx5	DEAD (Asp-Glu-Ala-Asp) box polypeptide 5	NM_007840		ref	0.03259	0.14339	1.39121	1.39121	1e-05	4.40002	OK	FALSE	4.62317	35744.4	49577.6		FALSE	1.39121
1116058	2310047O13Rik	NM_024185	2310047O13Rik	RIKEN cDNA 2310047O13 gene	NM_024185		ref	0.02623	0.14347	1.39147	1.39147	4.50162e-08	5.46995	OK	FALSE	3.36819	1996.11	2736.22		FALSE	1.39147
1100918	AU040950	NM_134065	AU040950	expressed sequence AU040950	NM_134065		ref	0.03015	-0.14352	0.71859	-1.39162	1.92736e-06	-4.7609	OK	FALSE	3.43888	3235.49	2344.95		FALSE	1.39162
1126987	4933411K20Rik	NM_025747	4933411K20Rik	RIKEN cDNA 4933411K20 gene	NM_025747		ref	0.03318	-0.14362	0.71842	-1.39193	1e-05	-4.3289	OK	FALSE	3.05938	1351.88	981.924		FALSE	1.39193
1102958	Hspbap1	NM_175111	Hspbap1	Hspb associated protein 1	NM_175111		ref	0.02742	0.14363	1.39197	1.39197	1.61508e-07	5.23893	OK	FALSE	3.54515	2994.06	4124.58		FALSE	1.39197
1120218	Snx12	NM_018875	Snx12	sorting nexin 12	NM_018875		ref	0.02268	0.14371	1.39223	1.39223	2.35627e-10	6.33612	OK	FALSE	3.13812	1164.38	1624.12		FALSE	1.39223
1106710	Tcf3	NM_009332	Tcf3	transcription factor 3	NM_009332		ref	0.02793	-0.14372	0.71826	-1.39226	2.65856e-07	-5.14617	OK	FALSE	3.73862	6469.79	4654.18		FALSE	1.39226
1120674	1110028E10Rik	NM_152808	1110028E10Rik	RIKEN cDNA 1110028E10 gene	NM_152808		ref	0.02029	-0.1438	0.71813	-1.39251	1.38639e-12	-7.0854	OK	FALSE	3.1612	1704.21	1240.15		FALSE	1.39251
1129655	3110002K08Rik	NM_133726	3110002K08Rik	RIKEN cDNA 3110002K08 gene	NM_133726		ref	0.02878	0.14381	1.39255	1.39255	5.80303e-07	4.99766	OK	FALSE	3.96123	7884.27	10741.4		FALSE	1.39255
1123601	BC003965	BC003965	BC003965	Mus musculus cDNA sequence BC003965, mRNA (cDNA clone MGC:7403 IMAGE:3488364), complete cds.	BC003965		gb	0.02965	0.14382	1.39259	1.39259	1.22994e-06	4.85075	OK	FALSE	3.74497	4712.5	6587.18		FALSE	1.39259
1095714	2410118I19Rik	AK010772	2410118I19Rik	RIKEN cDNA 2410118I19 gene	AK010772		gb	0.03593	0.14383	1.3926	1.3926	6e-05	4.00326	OK	FALSE	3.65082	3806.05	5291.23		FALSE	1.3926
1114847	BC021395	NM_144861	BC021395	cDNA sequence BC021395	NM_144861		ref	0.05021	0.14389	1.39281	1.39281	0.00416	2.86554	OK	FALSE	3.15681	1233.65	1673.99		FALSE	1.39281
1113654	Hoxb2	NM_134032	Hoxb2	homeo box B2	NM_134032		ref	0.03058	0.14397	1.39307	1.39307	2.49169e-06	4.70881	OK	FALSE	3.33967	1868.74	2560.31		FALSE	1.39307
1105192	Ednrb	NM_007904	Ednrb	endothelin receptor type B	NM_007904		ref	0.05589	-0.144	0.71779	-1.39316	0.00998	-2.57658	OK	FALSE	2.748	658.23	481.362		FALSE	1.39316
1097420	2210018M11Rik	NM_172280	2210018M11Rik	RIKEN cDNA 2210018M11 gene	NM_172280		ref	0.04824	-0.14405	0.71771	-1.39332	0.00283	-2.98585	OK	FALSE	3.20723	1857.74	1416.43		FALSE	1.39332
1111457	2410004E01Rik	NM_028031	2410004E01Rik	RIKEN cDNA 2410004E01 gene	NM_028031		ref	0.03598	0.1441	1.39348	1.39348	6e-05	4.00491	OK	FALSE	2.88125	645.404	901.826		FALSE	1.39348
1122198	Rnf44	NM_134064	Rnf44	ring finger protein 44	NM_134064		ref	0.02993	-0.14411	0.71761	-1.39351	1.46802e-06	-4.81554	OK	FALSE	3.20654	1956.09	1371.63		FALSE	1.39351
1121740	1810020E01Rik	NM_025460	1810020E01Rik	RIKEN cDNA 1810020E01 gene	NM_025460		ref	0.03142	0.14416	1.39368	1.39368	4.46175e-06	4.58862	OK	FALSE	3.74196	4728.05	6500.34		FALSE	1.39368
1116038	AK048095	AK048095	AK048095	Mus musculus 16 days embryo head cDNA, RIKEN full-length enriched library, clone:C130034D14 product:unknown EST, full insert sequence	AK048095		gb	0.02262	-0.1442	0.71747	-1.39379	1.84665e-10	-6.37358	OK	FALSE	4.45289	33645.6	24094.4		FALSE	1.39379
1129680	2310020H19Rik	NM_025525	2310020H19Rik	RIKEN cDNA 2310020H19 gene	NM_025525		ref	0.04086	0.14423	1.3939	1.3939	0.00042	3.52978	OK	FALSE	3.23944	1503.6	2033.14		FALSE	1.3939
1096675	5730414C17Rik	NM_133680	5730414C17Rik	RIKEN cDNA 5730414C17 gene	NM_133680		ref	0.0361	-0.14426	0.71736	-1.39399	6e-05	-3.99571	OK	FALSE	3.39044	2862.09	2124.88		FALSE	1.39399
1121499	Hnrpl	NM_177301	Hnrpl	heterogeneous nuclear ribonucleoprotein L	NM_177301		ref	0.02067	0.14428	1.39407	1.39407	2.94335e-12	6.9804	OK	FALSE	4.41987	22443	31545.3		FALSE	1.39407
1103531	Nfkb1	NM_008689	Nfkb1	nuclear factor of kappa light chain gene enhancer in B-cells 1, p105	NM_008689		ref	0.03008	0.14431	1.39415	1.39415	1.60194e-06	4.79808	OK	FALSE	3.38618	2055.53	2886.82		FALSE	1.39415
1117029	NAP001627-002	NAP001627-002	NAP001627-002	Unknown	NAP001627-002		nap	0.03741	0.14446	1.39463	1.39463	0.00011	3.86129	OK	FALSE	3.45246	2421.13	3341.05		FALSE	1.39463
1117221	Nufip1	NM_013745	Nufip1	nuclear fragile X mental retardation protein interacting protein	NM_013745		ref	0.01588	0.14448	1.39471	1.39471	9.00472e-20	9.10034	OK	FALSE	3.38891	2071.17	2895.74		FALSE	1.39471
1116619	Cul3	NM_016716	Cul3	cullin 3	NM_016716		ref	0.03474	0.14449	1.39474	1.39474	3e-05	4.15898	OK	FALSE	3.36794	1993.45	2742.99		FALSE	1.39474
1101177	Nek7	NM_021605	Nek7	NIMA (never in mitosis gene a)-related expressed kinase 7	NM_021605		ref	0.04055	-0.14454	0.71691	-1.39488	0.00037	-3.564	OK	FALSE	3.8923	9309.18	6596.11		FALSE	1.39488
1125485	Bzw1	NM_025824	Bzw1	basic leucine zipper and W2 domains 1	NM_025824		ref	0.01892	0.14454	1.39488	1.39488	2.21649e-14	7.6374	OK	FALSE	3.97781	8038.05	11284.7		FALSE	1.39488
1129932	2310036D22Rik	NM_027992	2310036D22Rik	RIKEN cDNA 2310036D22 gene	NM_027992		ref	0.05018	0.14455	1.39494	1.39494	0.00397	2.88081	OK	FALSE	3.14323	1154.56	1684.69		FALSE	1.39494
1099298	Efnb1	NM_010110	Efnb1	ephrin B1	NM_010110		ref	0.0175	-0.14467	0.71669	-1.39531	1.35842e-16	-8.26834	OK	FALSE	3.97256	11124.5	7979.62		FALSE	1.39531
1103288	Csrp2	NM_007792	Csrp2	cysteine and glycine-rich protein 2	NM_007792		ref	0.03147	0.14468	1.39533	1.39533	4.2805e-06	4.59728	OK	FALSE	4.30477	17190.9	23975.6		FALSE	1.39533
1096804	5730601F06Rik	AK088432	5730601F06Rik	RIKEN cDNA 5330440G10 gene	AK088432		gb	0.03539	-0.14479	0.71649	-1.3957	4e-05	-4.09166	OK	FALSE	3.62915	5001.47	3668.89		FALSE	1.3957
1119481	D6Ertd772e	NM_025816	D6Ertd772e	DNA segment, Chr 6, ERATO Doi 772, expressed	NM_025816		ref	0.0189	0.14482	1.39578	1.39578	1.83138e-14	7.66195	OK	FALSE	3.6543	3812.88	5365.27		FALSE	1.39578
1125018	Mtx2	NM_016804	Mtx2	metaxin 2	NM_016804		ref	0.01828	0.14483	1.39581	1.39581	2.35866e-15	7.92086	OK	FALSE	3.59821	3375.62	4671.92		FALSE	1.39581
1110137	Hmg20a	NM_025812	Hmg20a	high mobility group 20A	NM_025812		ref	0.04437	-0.14485	0.71639	-1.39589	0.0011	-3.2643	OK	FALSE	3.50672	3834.43	2717.89		FALSE	1.39589
1107110	1300003P13Rik	NM_028787	1300003P13Rik	RIKEN cDNA 1300003P13 gene	NM_028787		ref	0.04212	-0.14496	0.71622	-1.39622	0.00058	-3.44159	OK	FALSE	3.65738	5395.66	3877.8		FALSE	1.39622
1112833	3230402J05Rik	AK086861	3230402J05Rik	RIKEN cDNA 3230402J05 gene	AK086861		gb	0.04587	0.14501	1.39641	1.39641	0.00157	3.16145	OK	FALSE	3.19039	1349.03	1809.09		FALSE	1.39641
1101158	Mre11a	NM_018736	Mre11a	meiotic recombination 11 homolog A (S. cerevisiae)	NM_018736		ref	0.0474	0.14504	1.3965	1.3965	0.00221	3.05997	OK	FALSE	2.85168	601.296	843.457		FALSE	1.3965
1127018	Utrn	AK012837	Utrn	utrophin	AK012837		gb	0.03535	-0.14521	0.7158	-1.39703	4e-05	-4.10779	OK	FALSE	3.73477	6444.88	4605.43		FALSE	1.39703
1110720	9830160H19Rik	NM_172784	9830160H19Rik	RIKEN cDNA 9830160H19 gene	NM_172784		ref	0.05309	-0.14525	0.71574	-1.39716	0.00622	-2.73575	OK	FALSE	3.03067	1262.53	919.997		FALSE	1.39716
1121152	Adam15	NM_009614	Adam15	a disintegrin and metalloproteinase domain 15 (metargidin)	NM_009614		ref	0.03921	-0.14526	0.71571	-1.39721	0.00021	-3.70425	OK	FALSE	3.66832	5696.79	3837.76		FALSE	1.39721
1104361	C130007D14	AK081332	C130007D14	hypothetical protein C130007D14	AK081332		gb	0.04856	0.14535	1.39748	1.39748	0.00276	2.99324	OK	FALSE	3.01643	917.459	1238.65		FALSE	1.39748
1109284	B930095G15Rik	NM_177121	B930095G15Rik	RIKEN cDNA B930095G15 gene	NM_177121		ref	0.04629	-0.14536	0.71555	-1.39753	0.00169	-3.14048	OK	FALSE	3.29378	2354.61	1706.51		FALSE	1.39753
1107538	Pdha1	NM_008810	Pdha1	pyruvate dehydrogenase E1 alpha 1	NM_008810		ref	0.02673	0.14544	1.3978	1.3978	5.27961e-08	5.44163	OK	FALSE	3.65099	3808.88	5293.77		FALSE	1.3978
1121802	2400003B06Rik	NM_026211	2400003B06Rik	RIKEN cDNA 2400003B06 gene	NM_026211		ref	0.01492	-0.14545	0.7154	-1.39781	1.87482e-22	-9.74835	OK	FALSE	4.83913	82186.1	58732.7		FALSE	1.39781
1122659	Gpx1	NM_008160	Gpx1	glutathione peroxidase 1	NM_008160		ref	0.02792	0.14549	1.39795	1.39795	1.87174e-07	5.21164	OK	FALSE	4.18556	12804.5	18391.9		FALSE	1.39795
1123045	ENSMUST00000061648	ENSMUST00000061648	ENSMUST00000061648	Unknown	ENSMUST00000061648		ens	0.0273	0.14551	1.398	1.398	9.79586e-08	5.33047	OK	FALSE	3.81185	5565.74	7756.98		FALSE	1.398
1101474	Apex1	NM_009687	Apex1	apurinic/apyrimidinic endonuclease 1	NM_009687		ref	0.02832	0.14552	1.39805	1.39805	2.78042e-07	5.13775	OK	FALSE	3.70194	4237.94	5989.45		FALSE	1.39805
1102083	Sfrs1	NM_173374	Sfrs1	splicing factor, arginine/serine-rich 1 (ASF/SF2)	NM_173374		ref	0.04556	0.14555	1.39815	1.39815	0.0014	3.19502	OK	FALSE	3.75635	4804.98	7033.94		FALSE	1.39815
1099381	6330412C24Rik	AK029399	6330412C24Rik	RIKEN cDNA 6330412C24 gene	AK029399		gb	0.04302	-0.14567	0.71504	-1.39851	0.00071	-3.38571	OK	FALSE	3.48491	3592	2625.06		FALSE	1.39851
1126398	Trp53inp1	NM_021897	Trp53inp1	transformation related protein 53 inducible nuclear protein 1	NM_021897		ref	0.02393	-0.14575	0.71491	-1.39878	1.12269e-09	-6.09091	OK	FALSE	4.03333	12837.9	9134.9		FALSE	1.39878
1125135	Wdr18	BC032968	Wdr18	WD repeat domain 18	BC032968		gb	0.04343	0.14582	1.39902	1.39902	0.00079	3.35798	OK	FALSE	3.36524	2018.43	2686.94		FALSE	1.39902
1095818	Ogn	NM_008760	Ogn	osteoglycin	NM_008760		ref	0.03205	-0.14587	0.71471	-1.39917	5.3362e-06	-4.55112	OK	FALSE	3.85261	8431.12	6032.53		FALSE	1.39917
1104570	Ppm1a	AF369981	Ppm1a	protein phosphatase 1A, magnesium dependent, alpha isoform	AF369981		gb	0.05368	-0.14592	0.71463	-1.39932	0.00656	-2.71848	OK	FALSE	3.52573	3894.37	2939.21		FALSE	1.39932
1117355	1200015G06Rik	AK004787	1200015G06Rik	RIKEN cDNA 1200015G06 gene	AK004787		gb	0.01576	-0.14611	0.71431	-1.39995	1.8004e-20	-9.27356	OK	FALSE	4.30452	23996.6	17099.8		FALSE	1.39995
1119952	Wbp1	NM_016757	Wbp1	WW domain binding protein 1	NM_016757		ref	0.02338	-0.14613	0.71428	-1.40001	4.10554e-10	-6.24996	OK	FALSE	4.02424	12549.2	8994.33		FALSE	1.40001
1116192	Eif1a	AK049201	Eif1a	eukaryotic translation initiation factor 1A	AK049201		gb	0.04389	0.14623	1.40033	1.40033	0.00086	3.33174	OK	FALSE	3.16341	1238.92	1722.97		FALSE	1.40033
1102692	Eef1e1	NM_025380	Eef1e1	eukaryotic translation elongation factor 1 epsilon 1	NM_025380		ref	0.03837	0.14624	1.40037	1.40037	0.00014	3.8115	OK	FALSE	3.72185	4511.14	6282.12		FALSE	1.40037
1126901	Psmb8	NM_010724	Psmb8	proteosome (prosome, macropain) subunit, beta type 8 (large multifunctional protease 7)	NM_010724		ref	0.03133	-0.14624	0.7141	-1.40037	3.0492e-06	-4.66748	OK	FALSE	3.02586	1255.64	898.452		FALSE	1.40037
1122882	Pfdn5	NM_020031	Pfdn5	prefoldin 5	NM_020031		ref	0.02362	-0.14641	0.71382	-1.40092	5.72704e-10	-6.19777	OK	FALSE	4.54299	41311.9	29579.1		FALSE	1.40092
1097777	Dnajb10	NM_020266	Dnajb10	DnaJ (Hsp40) homolog, subfamily B, member 10	NM_020266		ref	0.05016	-0.14645	0.71375	-1.40105	0.0035	-2.91991	OK	FALSE	3.14092	1642.98	1170.7		FALSE	1.40105
1120985	Colec12	NM_130449	Colec12	collectin sub-family member 12	NM_130449		ref	0.02347	-0.14651	0.71366	-1.40122	4.31933e-10	-6.24203	OK	FALSE	3.5033	3779.7	2717.13		FALSE	1.40122
1097520	1300002F13Rik	NM_133753	1300002F13Rik	RIKEN cDNA 1300002F13 gene	NM_133753		ref	0.0517	0.14654	1.40131	1.40131	0.00459	2.83423	OK	FALSE	3.42081	2308.07	3278.8		FALSE	1.40131
1119589	Dnajc7	NM_019795	Dnajc7	DnaJ (Hsp40) homolog, subfamily C, member 7	NM_019795		ref	0.0468	0.14657	1.40144	1.40144	0.00174	3.13202	OK	FALSE	3.42053	2276.11	3112.54		FALSE	1.40144
1121642	5730458D16	NM_177609	5730458D16	hypothetical protein 5730458D16	NM_177609		ref	0.02071	0.14661	1.40155	1.40155	1.46632e-12	7.07764	OK	FALSE	3.53004	2866.49	4012.31		FALSE	1.40155
1118100	Ptk9	NM_008971	Ptk9	protein tyrosine kinase 9	NM_008971		ref	0.03338	0.14677	1.40207	1.40207	1e-05	4.39676	OK	FALSE	2.81955	568.329	767.258		FALSE	1.40207
1097434	Ranbp1	NM_011239	Ranbp1	RAN binding protein 1	NM_011239		ref	0.03895	0.14712	1.40321	1.40321	0.00016	3.77757	OK	FALSE	4.62114	35756.8	50387.5		FALSE	1.40321
1125038	Suclg2	BC030947	Suclg2	succinate-Coenzyme A ligase, GDP-forming, beta subunit	BC030947		gb	0.04564	0.14733	1.40386	1.40386	0.00125	3.22804	OK	FALSE	3.07113	995.468	1399.52		FALSE	1.40386
1126103	Tcea1	NM_011541	Tcea1	transcription elongation factor A (SII) 1	NM_011541		ref	0.02796	0.14736	1.40399	1.40399	1.36529e-07	5.26986	OK	FALSE	3.52444	2807.03	3992.45		FALSE	1.40399
1120209	E130012P22Rik	NM_175484	E130012P22Rik	RIKEN cDNA E130012P22 gene	NM_175484		ref	0.04592	-0.14758	0.7119	-1.40469	0.00131	-3.21376	OK	FALSE	2.83295	800.404	626.772		FALSE	1.40469
1115231	Col1a1	NM_007742	Col1a1	procollagen, type I, alpha 1	NM_007742		ref	0.04151	-0.14767	0.71175	-1.40498	0.00037	-3.55758	OK	FALSE	5.17824	183308	125473		FALSE	1.40498
1105440	Txndc4	AK172973	Txndc4	BC019558 thioredoxin domain containing 4 {Mus musculus}, complete [TC1003273]	AK172973		gb	0.05584	-0.14789	0.71139	-1.4057	0.00808	-2.64855	OK	FALSE	3.27647	2252.46	1615.59		FALSE	1.4057
1125768	Syngr1	NM_009303	Syngr1	synaptogyrin 1	NM_009303		ref	0.04709	-0.1479	0.71138	-1.40571	0.00168	-3.14082	OK	FALSE	3.2007	1908.09	1423.04		FALSE	1.40571
1095829	BC024541	BC024541	BC024541	Mus musculus, clone IMAGE:4988890, mRNA	BC024541		gb	0.04197	-0.14797	0.71126	-1.40595	0.00042	-3.52554	OK	FALSE	3.33735	2532.71	1891.37		FALSE	1.40595
1123956	Grwd1	NM_153419	Grwd1	glutamate-rich WD repeat containing 1	NM_153419		ref	0.0514	0.14803	1.40615	1.40615	0.00397	2.88024	OK	FALSE	3.05415	958.878	1348.38		FALSE	1.40615
1119706	D5Ertd606e	AK028475	D5Ertd606e	DNA segment, Chr 5, ERATO Doi 606, expressed	AK028475		gb	0.02522	-0.14818	0.71092	-1.40663	4.22565e-09	-5.87511	OK	FALSE	4.5244	39832.4	28217.4		FALSE	1.40663
1114570	Casp9	NM_015733	Casp9	caspase 9	NM_015733		ref	0.04061	-0.14846	0.71046	-1.40753	0.00026	-3.65548	OK	FALSE	3.19101	1815.39	1336.29		FALSE	1.40753
1115989	Sntb2	NM_009229	Sntb2	syntrophin, basic 2	NM_009229		ref	0.0573	-0.14853	0.71035	-1.40777	0.00954	-2.59218	OK	FALSE	3.36358	2846.74	1903.53		FALSE	1.40777
1115699	Tpm1	NM_024427	Tpm1	tropomyosin 1, alpha	NM_024427		ref	0.03085	0.14862	1.40804	1.40804	1.45271e-06	4.81763	OK	FALSE	4.87182	62426.5	88951.3		FALSE	1.40804
1095324	Opa1	NM_133752	Opa1	optic atrophy 1 homolog (human)	NM_133752		ref	0.0557	0.14876	1.40853	1.40853	0.00756	2.67105	OK	FALSE	3.16383	1271.58	1701.75		FALSE	1.40853
1123229	1110003O08Rik	AK003388	1110003O08Rik	RIKEN cDNA 1110003O08 gene	AK003388		gb	0.03333	-0.14879	0.70993	-1.4086	8.0237e-06	-4.46455	OK	FALSE	3.40314	2980.29	2153.47		FALSE	1.4086
1110079	C030044C12Rik	AK030860	C030044C12Rik	RIKEN cDNA C030044C12 gene	AK030860		gb	0.04721	-0.14898	0.7096	-1.40924	0.0016	-3.15604	OK	FALSE	3.36175	2747.02	1950.24		FALSE	1.40924
1116944	Gpc1	NM_016696	Gpc1	glypican 1	NM_016696		ref	0.01237	-0.14899	0.7096	-1.40925	2.15722e-33	-12.0412	OK	FALSE	4.1972	18784.4	13332.5		FALSE	1.40925
1127405	Hnrpm	NM_029804	Hnrpm	heterogeneous nuclear ribonucleoprotein M	NM_029804		ref	0.03975	0.14902	1.40934	1.40934	0.00018	3.74853	OK	FALSE	4.47479	25253.9	35782		FALSE	1.40934
1129607	5730589L02Rik	NM_029934	5730589L02Rik	RIKEN cDNA 5730589L02 gene	NM_029934		ref	0.02526	-0.14912	0.70939	-1.40966	3.58975e-09	-5.90207	OK	FALSE	3.36497	2760.17	1950.1		FALSE	1.40966
1128114	Silg41	NM_009186	Silg41	silica-induced gene 41	NM_009186		ref	0.03858	0.14913	1.40972	1.40972	0.00011	3.86588	OK	FALSE	3.82422	5672.44	7920.12		FALSE	1.40972
1106599	2210022F10Rik	NM_133838	2210022F10Rik	RIKEN cDNA 2210022F10 gene	NM_133838		ref	0.02518	-0.14918	0.70928	-1.40989	3.13781e-09	-5.92422	OK	FALSE	4.02752	12715.4	8983.4		FALSE	1.40989
1126504	Arih1	NM_019927	Arih1	Mus musculus ariadne ubiquitin-conjugating enzyme E2 binding protein homolog 1 (Drosophila) (Arih1), mRNA [NM_019927]	NM_019927		ref	0.03319	0.14921	1.40996	1.40996	6.92474e-06	4.49599	OK	FALSE	3.28297	1603.61	2324.17		FALSE	1.40996
1118014	Psmd5	NM_080554	Psmd5	proteasome (prosome, macropain) 26S subunit, non-ATPase, 5	NM_080554		ref	0.04384	0.14923	1.41003	1.41003	0.00066	3.40364	OK	FALSE	3.64055	3745.11	5183.92		FALSE	1.41003
1096765	C030014K08Rik	AK088710	C030014K08Rik	RIKEN cDNA C030014K08 gene	AK088710		gb	0.02902	-0.14932	0.70906	-1.41032	2.66812e-07	-5.1455	OK	FALSE	3.78846	7288.62	5204.97		FALSE	1.41032
1119125	0710001K01Rik	NM_175935	0710001K01Rik	RIKEN cDNA 0710001K01 gene	NM_175935		ref	0.03671	-0.14954	0.70869	-1.41106	5e-05	-4.07349	OK	FALSE	3.52768	3952.98	2889.6		FALSE	1.41106
1128685	Mfn2	NM_133201	Mfn2	mitofusin 2	NM_133201		ref	0.02627	-0.14969	0.70844	-1.41154	1.21018e-08	-5.69829	OK	FALSE	3.52461	4013.87	2853.53		FALSE	1.41154
1100364	Strn3	NM_052973	Strn3	striatin, calmodulin binding protein 3	NM_052973		ref	0.02168	-0.14987	0.70815	-1.41213	4.70197e-12	-6.91429	OK	FALSE	4.55778	42930.4	30415.4		FALSE	1.41213
1113764	Trim12	AK009769	Trim12	tripartite motif protein 12	AK009769		gb	0.04586	-0.14988	0.70814	-1.41214	0.00108	-3.26786	OK	FALSE	3.38409	2853.53	2085.06		FALSE	1.41214
1107785	Dld	U73445	Dld	dihydrolipoamide dehydrogenase	U73445		gb	0.02233	0.14999	1.41252	1.41252	1.86095e-11	6.71654	OK	FALSE	3.7979	5283.62	7463.24		FALSE	1.41252
1115574	Bzw2	NM_025840	Bzw2	basic leucine zipper and W2 domains 2	NM_025840		ref	0.0331	0.15009	1.41283	1.41283	5.77733e-06	4.53438	OK	FALSE	3.60231	3364.82	4793.65		FALSE	1.41283
1106884	MOR183-8	NM_146322	MOR183-8	olfactory receptor MOR183-8	NM_146322		ref	0.05424	-0.15012	0.70774	-1.41294	0.00564	-2.76783	OK	FALSE	3.42455	3098.75	2328.84		FALSE	1.41294
1105797	2810449H11Rik	AK019286	2810449H11Rik	RIKEN cDNA 2810449H11 gene	AK019286		gb	0.03834	-0.15013	0.70773	-1.41296	9e-05	-3.91581	OK	FALSE	3.20857	1901.51	1378.52		FALSE	1.41296
1111592	Asns	NM_012055	Asns	asparagine synthetase	NM_012055		ref	0.04035	0.15032	1.41357	1.41357	0.0002	3.72497	OK	FALSE	4.81353	54992.4	77497.1		FALSE	1.41357
1118018	Rrbp1	AK019964	Rrbp1	ribosome binding protein 1	AK019964		gb	0.01416	-0.15034	0.7074	-1.41364	2.54166e-26	-10.6149	OK	FALSE	4.18034	18069.7	12772.8		FALSE	1.41364
1123513	D7Wsu128e	AK078990	D7Wsu128e	DNA segment, Chr 7, Wayne State University 128, expressed	AK078990		gb	0.03854	-0.15038	0.70733	-1.41377	0.0001	-3.90173	OK	FALSE	3.95206	10624.5	7573.61		FALSE	1.41377
1113129	C330016H24Rik	AK082787	C330016H24Rik	RIKEN cDNA C330016H24 gene	AK082787		gb	0.05797	0.1504	1.41382	1.41382	0.00948	2.59435	OK	FALSE	3.00988	891.14	1191.67		FALSE	1.41382
1101329	Nfe2l1	NM_008686	Nfe2l1	nuclear factor, erythroid derived 2,-like 1	NM_008686		ref	0.01335	-0.15043	0.70724	-1.41394	1.92177e-29	-11.2664	OK	FALSE	4.54971	42371.5	29872.9		FALSE	1.41394
1099379	Rps28	NM_016844	Rps28	ribosomal protein S28	NM_016844		ref	0.03805	-0.15049	0.70714	-1.41414	8e-05	-3.95558	OK	FALSE	5.30383	238172	173114		FALSE	1.41414
1105465	Rnf12	NM_011276	Rnf12	ring finger protein 12	NM_011276		ref	0.05531	0.15066	1.41469	1.41469	0.00645	2.72386	OK	FALSE	3.71627	4421.74	6278.94		FALSE	1.41469
1095233	Golga3	AK077389	Golga3	golgi autoantigen, golgin subfamily a, 3	AK077389		gb	0.03857	-0.15068	0.70684	-1.41475	9e-05	-3.90649	OK	FALSE	3.40776	3052.19	2169.91		FALSE	1.41475
1111706	Rab33b	NM_016858	Rab33b	RAB33B, member of RAS oncogene family	NM_016858		ref	0.05342	-0.15072	0.70677	-1.41488	0.00478	-2.82169	OK	FALSE	3.18217	1768.82	1319.34		FALSE	1.41488
1105630	Pafah2	NM_133880	Pafah2	platelet-activating factor acetylhydrolase 2	NM_133880		ref	0.03389	-0.15072	0.70677	-1.41489	8.68993e-06	-4.44744	OK	FALSE	3.4487	3311.14	2390.61		FALSE	1.41489
1104815	3110031O14Rik	AK039156	3110031O14Rik	RIKEN cDNA 3110031O14 gene	AK039156		gb	0.05524	-0.15087	0.70653	-1.41538	0.00631	-2.73101	OK	FALSE	3.20262	1935.72	1345.69		FALSE	1.41538
1113696	1300004C08Rik	NM_023738	1300004C08Rik	RIKEN cDNA 1300004C08 gene	NM_023738		ref	0.04538	-0.15091	0.70647	-1.4155	0.00088	-3.32558	OK	FALSE	3.21824	1935.02	1420.32		FALSE	1.4155
1119063	4933403F05Rik	NM_153794	4933403F05Rik	RIKEN cDNA 4933403F05 gene	NM_153794		ref	0.0497	0.15097	1.41569	1.41569	0.00238	3.03786	OK	FALSE	2.95884	775.24	1067.97		FALSE	1.41569
1117705	Mcm4	NM_008565	Mcm4	minichromosome maintenance deficient 4 homolog (S. cerevisiae)	NM_008565		ref	0.0531	0.15101	1.41584	1.41584	0.00446	2.84374	OK	FALSE	4.06188	9731.74	13992.7		FALSE	1.41584
1125084	Amd1	Z14986	Amd1	S-adenosylmethionine decarboxylase 1	Z14986		gb	0.04697	0.15107	1.41601	1.41601	0.0013	3.21599	OK	FALSE	3.80436	5470.29	7721.74		FALSE	1.41601
1108033	Hist1h4i	BC019757	Hist1h4i	histone 1, H4i	BC019757		gb	0.05667	0.15116	1.41631	1.41631	0.00765	2.66725	OK	FALSE	3.4705	2528.71	3602.22		FALSE	1.41631
1129355	Sfxn3	NM_053197	Sfxn3	sideroflexin 3	NM_053197		ref	0.02693	-0.15123	0.70594	-1.41655	1.95993e-08	-5.6155	OK	FALSE	4.01468	12603.6	8944.49		FALSE	1.41655
1121461	Fpgs	NM_010236	Fpgs	folylpolyglutamyl synthetase	NM_010236		ref	0.03054	0.15141	1.41714	1.41714	7.15497e-07	4.95711	OK	FALSE	3.78971	5180.62	7335.89		FALSE	1.41714
1125293	9230102N17Rik	NM_172545	9230102N17Rik	RIKEN cDNA 9230102N17 gene	NM_172545		ref	0.04216	-0.15144	0.7056	-1.41724	0.00033	-3.59216	OK	FALSE	3.6314	5097.39	3646.32		FALSE	1.41724
1115091	Csnk2a1	NM_007788	Csnk2a1	Mus musculus 13 days embryo male testis cDNA, RIKEN full-length enriched library, clone:6030461M12 product:casein kinase II, alpha 1 related sequence 3, full insert sequence	NM_007788		ref	0.05214	0.15162	1.41782	1.41782	0.00364	2.90799	OK	FALSE	3.44963	2447.59	3289.37		FALSE	1.41782
1120776	Dld	NM_007861	Dld	dihydrolipoamide dehydrogenase	NM_007861		ref	0.02783	0.15162	1.41782	1.41782	5.11246e-08	5.44735	OK	FALSE	3.60818	3377.15	4881.76		FALSE	1.41782
1108802	Snrk	NM_133741	Snrk	SNF related kinase	NM_133741		ref	0.03019	-0.15168	0.70521	-1.41802	5.04158e-07	-5.02472	OK	FALSE	3.26915	2218.81	1561.57		FALSE	1.41802
1124327	BC026481	NM_182784	BC026481	cDNA sequence BC026481	NM_182784		ref	0.04704	-0.15179	0.70503	-1.41837	0.00125	-3.22706	OK	FALSE	2.96022	1059.29	789.925		FALSE	1.41837
1100676	Rpo1-3	NM_009087	Rpo1-3	RNA polymerase 1-3	NM_009087		ref	0.01229	0.1518	1.41841	1.41841	4.88668e-35	12.3497	OK	FALSE	3.9277	7114.71	10088.7		FALSE	1.41841
1110782	Plxnb2	BC007481	Plxnb2	plexin B2	BC007481		gb	0.0244	-0.15183	0.70497	-1.41849	4.92886e-10	-6.22135	OK	FALSE	3.89052	9331.83	6502.02		FALSE	1.41849
1102001	Rgs10	NM_026418	Rgs10	regulator of G-protein signalling 10	NM_026418		ref	0.0383	-0.15192	0.70482	-1.41881	7e-05	-3.96677	OK	FALSE	3.68349	5710.14	4116.55		FALSE	1.41881
1113513	Btg3	NM_009770	Btg3	B-cell translocation gene 3	NM_009770		ref	0.04314	0.15194	1.41887	1.41887	0.00043	3.52178	OK	FALSE	3.67021	3957.9	5659.28		FALSE	1.41887
1110841	2900046G09Rik	NM_133778	2900046G09Rik	RIKEN cDNA 2900046G09 gene	NM_133778		ref	0.02076	-0.15204	0.70464	-1.41917	2.43939e-13	-7.3222	OK	FALSE	3.30127	2406.65	1694.16		FALSE	1.41917
1111849	2210021A15Rik	NM_173719	2210021A15Rik	RIKEN cDNA 2210021A15 gene	NM_173719		ref	0.05641	0.15222	1.41977	1.41977	0.00697	2.69841	OK	FALSE	3.43424	2299.69	3275.13		FALSE	1.41977
1099139	ENSMUST00000045570	ENSMUST00000045570	ENSMUST00000045570	Unknown	ENSMUST00000045570		ens	0.04497	0.15239	1.42033	1.42033	0.0007	3.38875	OK	FALSE	3.15706	1235.32	1694.3		FALSE	1.42033
1118317	9130017A15Rik	NM_177242	9130017A15Rik	RIKEN cDNA 9130017A15 gene	NM_177242		ref	0.02584	-0.15239	0.70405	-1.42035	3.68696e-09	-5.89766	OK	FALSE	3.45175	3373.78	2393.67		FALSE	1.42035
1112973	Gng2	NM_010315	Gng2	guanine nucleotide binding protein (G protein), gamma 2 subunit	NM_010315		ref	0.0273	0.15252	1.42077	1.42077	2.32171e-08	5.58614	OK	FALSE	3.691	4140.22	5861.08		FALSE	1.42077
1096284	NAP113376-1	NAP113376-1	NAP113376-1	Unknown	NAP113376-1		nap	0.05792	0.15254	1.42083	1.42083	0.00845	2.63363	OK	FALSE	3.57	3234.33	4356.6		FALSE	1.42083
1103218	2610511E03Rik	NM_025938	2610511E03Rik	RIKEN cDNA 2610511E03 gene	NM_025938		ref	0.05407	-0.15261	0.70371	-1.42104	0.00477	-2.82244	OK	FALSE	3.23952	2071.03	1456.78		FALSE	1.42104
1114575	6430411B10Rik	NM_198295	6430411B10Rik	RIKEN cDNA 6430411B10 gene	NM_198295		ref	0.04242	0.15268	1.42128	1.42128	0.00032	3.59912	OK	FALSE	2.82823	574.101	795.147		FALSE	1.42128
1110606	Prdx6	NM_007453	Prdx6	peroxiredoxin 6	NM_007453		ref	0.02599	0.15272	1.42141	1.42141	4.19704e-09	5.87623	OK	FALSE	3.97998	8161.72	11215.9		FALSE	1.42141
1098409	Dab2ip	NM_001001602	Dab2ip	Mus musculus disabled homolog 2 (Drosophila) interacting protein (Dab2ip), mRNA [NM_001001602]	NM_001001602		ref	0.02226	-0.15281	0.70338	-1.4217	6.71778e-12	-6.86353	OK	FALSE	3.94092	10480.8	7367.08		FALSE	1.4217
1111918	Xpo7	NM_023045	Xpo7	exportin 7	NM_023045		ref	0.03466	0.15284	1.42181	1.42181	1e-05	4.40923	OK	FALSE	3.32125	1795.2	2460.65		FALSE	1.42181
1099334	Rasl2-9	NM_009028	Rasl2-9	RAS-like, family 2, locus 9	NM_009028		ref	0.03243	0.15291	1.42202	1.42202	2.41243e-06	4.71539	OK	FALSE	4.95905	76501.5	109879		FALSE	1.42202
1119648	Cct6b	NM_009839	Cct6b	chaperonin subunit 6b (zeta)	NM_009839		ref	0.04319	0.15297	1.42222	1.42222	0.0004	3.54139	OK	FALSE	3.97667	7974.03	11422.7		FALSE	1.42222
1109351	2610028E17Rik	NM_021888	2610028E17Rik	RIKEN cDNA 2610028E17 gene	NM_021888		ref	0.03349	0.15308	1.42259	1.42259	4.84986e-06	4.57118	OK	FALSE	3.29982	1687.95	2366.3		FALSE	1.42259
1101994	Txnip	AK004653	Txnip	thioredoxin interacting protein	AK004653		gb	0.03966	-0.1531	0.70292	-1.42265	0.00011	-3.85996	OK	FALSE	3.43524	3441.93	2256.03		FALSE	1.42265
1099198	Cbx3	AK002910	Cbx3	chromobox homolog 3 (Drosophila HP1 gamma)	AK002910		gb	0.02722	0.15321	1.42301	1.42301	1.81924e-08	5.62837	OK	FALSE	4.40335	21290.3	30573.8		FALSE	1.42301
1127862	Ap1s2	NM_026887	Ap1s2	adaptor-related protein complex 1, sigma 2 subunit	NM_026887		ref	0.04834	0.15324	1.42311	1.42311	0.00153	3.16977	OK	FALSE	3.15362	1250.92	1637.1		FALSE	1.42311
1119246	Pcnxl3	NM_144868	Pcnxl3	pecanex-like 3 (Drosophila)	NM_144868		ref	0.03786	-0.15331	0.70257	-1.42334	5e-05	-4.04884	OK	FALSE	3.22066	1955.54	1415.54		FALSE	1.42334
1116914	BC023882	NM_146159	BC023882	cDNA sequence BC023882	NM_146159		ref	0.04189	0.15354	1.4241	1.4241	0.00025	3.66498	OK	FALSE	3.51576	2791.12	3887.08		FALSE	1.4241
1112458	Cntf	NM_053007	Cntf	ciliary neurotrophic factor	NM_053007		ref	0.03944	0.15369	1.42459	1.42459	0.0001	3.8972	OK	FALSE	3.04494	931.564	1323.4		FALSE	1.42459
1114884	Sgt	AK003018	Sgt	small glutamine-rich tetratricopeptide repeat (TPR)-containing	AK003018		gb	0.04405	-0.15377	0.70182	-1.42487	0.00048	-3.49059	OK	FALSE	3.16198	1754.77	1210.01		FALSE	1.42487
1097805	Klf4	NM_010637	Klf4	Kruppel-like factor 4 (gut)	NM_010637		ref	0.03303	-0.15384	0.70172	-1.42507	3.19159e-06	-4.65809	OK	FALSE	4.14113	16694.6	11597.4		FALSE	1.42507
1105886	Epha4	NM_007936	Epha4	Eph receptor A4	NM_007936		ref	0.0528	-0.15385	0.7017	-1.42511	0.00357	-2.91383	OK	FALSE	3.2832	2266.25	1636.87		FALSE	1.42511
1124607	Was	NM_009515	Was	Wiskott-Aldrich syndrome homolog (human)	NM_009515		ref	0.05154	-0.15387	0.70167	-1.42517	0.00283	-2.98513	OK	FALSE	3.09442	1447.18	1106.33		FALSE	1.42517
1117554	Maob	NM_172778	Maob	monoamine oxidase B	NM_172778		ref	0.04142	-0.15393	0.70157	-1.42537	0.0002	-3.71598	OK	FALSE	3.18792	1834.68	1300.81		FALSE	1.42537
1095946	Tial1	AK079363	Tial1	Tial1 cytotoxic granule-associated RNA binding protein-like 1	AK079363		gb	0.04385	-0.15394	0.70155	-1.42541	0.00045	-3.51081	OK	FALSE	3.5356	4061.08	2940.82		FALSE	1.42541
1126834	Il11ra1	NM_010549	Il11ra1	interleukin 11 receptor, alpha chain 1	NM_010549		ref	0.04738	-0.1543	0.70098	-1.42658	0.00113	-3.25637	OK	FALSE	4.32859	25828.8	17933.9		FALSE	1.42658
1116132	Edil3	NM_010103	Edil3	Mus musculus EGF-like repeats and discoidin I-like domains 3 (Edil3), mRNA [NM_010103]	NM_010103		ref	0.05223	-0.15441	0.70079	-1.42696	0.00311	-2.95647	OK	FALSE	2.9601	1045.36	805.658		FALSE	1.42696
1122895	9130002C22Rik	NM_029000	9130002C22Rik	RIKEN cDNA 9130002C22 gene	NM_029000		ref	0.03464	-0.15449	0.70067	-1.4272	8.2201e-06	-4.45937	OK	FALSE	3.03153	1330.09	911.423		FALSE	1.4272
1122588	Gas5	NM_013525	Gas5	growth arrest specific 5	NM_013525		ref	0.02614	-0.15459	0.70051	-1.42754	3.35996e-09	-5.91297	OK	FALSE	4.67577	56807.8	39767.7		FALSE	1.42754
1123179	Cat	NM_009804	Cat	catalase	NM_009804		ref	0.03927	0.15474	1.42805	1.42805	8e-05	3.94016	OK	FALSE	3.3861	2097	2965.09		FALSE	1.42805
1123173	Anxa2	NM_007585	Anxa2	annexin A2	NM_007585		ref	0.04485	0.15477	1.42813	1.42813	0.00056	3.45097	OK	FALSE	4.73898	45862.6	66148		FALSE	1.42813
1112035	Pros1	NM_011173	Pros1	Mus musculus protein S (alpha) (Pros1), mRNA [NM_011173]	NM_011173		ref	0.04089	-0.15479	0.70018	-1.42821	0.00015	-3.78564	OK	FALSE	3.42018	3220.28	2202.13		FALSE	1.42821
1121894	3110023L08Rik	NM_175389	3110023L08Rik	RIKEN cDNA 3110023L08 gene	NM_175389		ref	0.04554	0.15493	1.42868	1.42868	0.00067	3.402	OK	FALSE	3.04914	963.112	1334.28		FALSE	1.42868
1112762	Crip1	NM_007763	Crip1	cysteine-rich protein 1 (intestinal)	NM_007763		ref	0.04476	-0.15502	0.6998	-1.42898	0.00053	-3.46334	OK	FALSE	3.33594	2533.07	1867.24		FALSE	1.42898
1119806	A_51_P507637	A_51_P507637	A_51_P507637	Unknown	A_51_P507637		GenBank	0.04084	0.15506	1.42908	1.42908	0.00015	3.79645	OK	FALSE	3.0579	980.708	1348.81		FALSE	1.42908
1099819	Vkorc1l1	NM_027121	Vkorc1l1	Mus musculus vitamin K epoxide reductase complex, subunit 1-like 1 (Vkorc1l1), transcript variant 1, mRNA [NM_027121]	NM_027121		ref	0.05691	0.15506	1.42911	1.42911	0.00644	2.72474	OK	FALSE	3.14569	1233.95	1631.12		FALSE	1.42911
1126656	Nptxr	AK017510	Nptxr	neuronal pentraxin receptor	AK017510		gb	0.03741	-0.1551	0.69967	-1.42924	3e-05	-4.14575	OK	FALSE	3.4143	3126.71	2157.2		FALSE	1.42924
1120299	1810061H24Rik	AK017529	1810061H24Rik	Mus musculus 8 days embryo whole body cDNA, RIKEN full-length enriched library, clone:5730409A01 product:SPLICING FACTOR 3B SUBUNIT 3 (SPLICEOSOME ASSOCIATED PROTEIN 130) (SAP 130) (SF3B130) (PRE-MRNA SPLICING FACTOR SF3B 130 KDA SUBUNIT) homolog [Homo sapiens], full insert sequence.	AK017529		gb	0.04286	-0.15518	0.69954	-1.4295	0.00029	-3.62093	OK	FALSE	3.16948	1808.73	1218.73		FALSE	1.4295
1118592	Ube1c	NM_011666	Ube1c	ubiquitin-activating enzyme E1C	NM_011666		ref	0.01989	0.15536	1.43006	1.43006	5.63663e-15	7.81182	OK	FALSE	4.03744	9128.77	13036		FALSE	1.43006
1115039	Lrpb7	NM_013588	Lrpb7	leucine rich protein, B7 gene	NM_013588		ref	0.04443	-0.15536	0.69926	-1.43009	0.00047	-3.49694	OK	FALSE	3.33423	2557.42	1824.25		FALSE	1.43009
1124102	4732496G21Rik	NM_177088	4732496G21Rik	RIKEN cDNA 4732496G21 gene	NM_177088		ref	0.04884	0.15547	1.43044	1.43044	0.00146	3.18309	OK	FALSE	2.58794	323.642	463.373		FALSE	1.43044
1124959	Tfpi	NM_011576	Tfpi	tissue factor pathway inhibitor	NM_011576		ref	0.04487	0.15551	1.43056	1.43056	0.00053	3.46592	OK	FALSE	2.9003	681.482	937.457		FALSE	1.43056
1120445	Ppie	NM_019489	Ppie	peptidylprolyl isomerase E (cyclophilin E)	NM_019489		ref	0.04842	0.15584	1.43165	1.43165	0.00129	3.21829	OK	FALSE	2.84905	588.213	849.565		FALSE	1.43165
1121763	Cebpd	NM_007679	Cebpd	CCAAT/enhancer binding protein (C/EBP), delta	NM_007679		ref	0.02542	-0.15604	0.69817	-1.43231	8.31698e-10	-6.13876	OK	FALSE	4.30963	24509.5	17042.8		FALSE	1.43231
1121957	D10Ucla1	NM_178606	D10Ucla1	Mus musculus DNA segment, Chr 10, University of California at Los Angeles 1 (D10Ucla1), mRNA.	NM_178606		ref	0.01699	-0.15645	0.69751	-1.43368	3.26992e-20	-9.20971	OK	FALSE	3.7438	6610.75	4665.96		FALSE	1.43368
1123927	LOC271022	XM_194845	LOC271022	Mus musculus similar to Gle1l protein (LOC271022), mRNA [XM_194845]	XM_194845		ref	0.04325	0.15654	1.43396	1.43396	0.0003	3.61929	OK	FALSE	3.48526	2592.86	3652.45		FALSE	1.43396
1096427	Eps15	BC048783	Eps15	epidermal growth factor receptor pathway substrate 15	BC048783		gb	0.03756	-0.15665	0.69718	-1.43434	3e-05	-4.17026	OK	FALSE	3.51979	3950.47	2790.13		FALSE	1.43434
1129254	Wdr12	NM_021312	Wdr12	WD repeat domain 12	NM_021312		ref	0.03777	0.15665	1.43434	1.43434	3e-05	4.14703	OK	FALSE	3.05881	975.372	1361.46		FALSE	1.43434
1106107	2310050N11Rik	BC022925	2310050N11Rik	RIKEN cDNA 2310050N11 gene	BC022925		gb	0.04405	-0.15672	0.69708	-1.43456	0.00037	-3.55769	OK	FALSE	3.3723	2756.55	2064.66		FALSE	1.43456
1104121	Cst3	NM_009976	Cst3	cystatin C	NM_009976		ref	0.00934	-0.15676	0.69702	-1.43468	0	-16.7822	OK	FALSE	4.51737	39472.3	27504.9		FALSE	1.43468
1111977	Cpeb4	AK173229	Cpeb4	AB100307 CPEB2 {Mus musculus}, partial (66%) [TC957078]	AK173229		gb	0.05978	-0.15685	0.69686	-1.435	0.00869	-2.62389	OK	FALSE	3.28124	2242.45	1650.42		FALSE	1.435
1109565	D11Ertd759e	NM_172949	D11Ertd759e	DNA segment, Chr 11, ERATO Doi 759, expressed	NM_172949		ref	0.04584	-0.15695	0.69671	-1.43533	0.00062	-3.42381	OK	FALSE	3.67386	5696.5	4029.31		FALSE	1.43533
1114388	Fancl	NM_025923	Fancl	Fanconi anemia, complementation group L	NM_025923		ref	0.03645	0.15713	1.43591	1.43591	2e-05	4.31051	OK	FALSE	3.07156	981.617	1422.13		FALSE	1.43591
1123363	AW742481	AK047418	AW742481	expressed sequence AW742481	AK047418		gb	0.03779	-0.15729	0.69616	-1.43645	3e-05	-4.16196	OK	FALSE	3.25105	2136.18	1495.53		FALSE	1.43645
1116721	5430400N05Rik	NM_175433	5430400N05Rik	RIKEN cDNA 5430400N05 gene	NM_175433		ref	0.03922	-0.15734	0.69608	-1.43661	6e-05	-4.01126	OK	FALSE	3.17001	1757.17	1245.52		FALSE	1.43661
1105240	Pon2	NM_183308	Pon2	paraoxonase 2	NM_183308		ref	0.04769	0.15735	1.43664	1.43664	0.00097	3.29954	OK	FALSE	2.89846	671.704	940.077		FALSE	1.43664
1117835	Rai14	NM_030690	Rai14	retinoic acid induced 14	NM_030690		ref	0.02867	0.15738	1.43674	1.43674	4.04717e-08	5.48878	OK	FALSE	3.04264	925.194	1319.78		FALSE	1.43674
1127834	Zfp263	NM_148924	Zfp263	zinc finger protein 263	NM_148924		ref	0.05959	-0.15767	0.69555	-1.43772	0.00815	-2.64579	OK	FALSE	2.73783	616.817	498.759		FALSE	1.43772
1105308	Xylt2	NM_145828	Xylt2	xylosyltransferase II	NM_145828		ref	0.05715	-0.15775	0.69542	-1.43797	0.00577	-2.76029	OK	FALSE	3.14372	1712.75	1141.07		FALSE	1.43797
1096674	4933424B01Rik	NM_138757	4933424B01Rik	RIKEN cDNA 4933424B01 gene	NM_138757		ref	0.04529	0.15778	1.43807	1.43807	0.00049	3.48385	OK	FALSE	3.38904	2112.5	2885.07		FALSE	1.43807
1102429	5730438N18Rik	NM_027460	5730438N18Rik	RIKEN cDNA 5730438N18 gene	NM_027460		ref	0.02666	0.15786	1.43832	1.43832	3.19149e-09	5.92143	OK	FALSE	3.27121	1541.4	2284.02		FALSE	1.43832
1126563	Dctn4	AK003238	Dctn4	dynactin 4	AK003238		gb	0.03844	-0.1579	0.69518	-1.43848	4e-05	-4.10783	OK	FALSE	3.1197	1590.34	1100.46		FALSE	1.43848
1098085	Wbp4	NM_018765	Wbp4	WW domain binding protein 4	NM_018765		ref	0.04736	0.15803	1.43891	1.43891	0.00085	3.33717	OK	FALSE	3.19472	1348.58	1826.35		FALSE	1.43891
1097859	Azi1	NM_009734	Azi1	5-azacytidine induced gene 1	NM_009734		ref	0.05783	-0.15812	0.69483	-1.43919	0.00626	-2.73396	OK	FALSE	3.49134	3613.07	2687.84		FALSE	1.43919
1102301	C77604	BC006861	C77604	expressed sequence C77604	BC006861		gb	0.03345	0.15821	1.4395	1.4395	2.24813e-06	4.72973	OK	FALSE	3.4851	2565.38	3647.74		FALSE	1.4395
1104336	NAP026836-1	NAP026836-1	NAP026836-1	Unknown	NAP026836-1		nap	0.03087	0.15826	1.43966	1.43966	2.93683e-07	5.12746	OK	FALSE	3.46222	2440.88	3449.36		FALSE	1.43966
1113582	4933434E20Rik	NM_025762	4933434E20Rik	RIKEN cDNA 4933434E20 gene	NM_025762		ref	0.03618	0.15831	1.43981	1.43981	1e-05	4.37541	OK	FALSE	4.02021	8741.53	12766.1		FALSE	1.43981
1117967	Prim2	NM_008922	Prim2	DNA primase, p58 subunit	NM_008922		ref	0.05484	0.15846	1.44032	1.44032	0.00386	2.88926	OK	FALSE	3.5437	3000.9	4119.9		FALSE	1.44032
1117425	2810036K01Rik	NM_026040	2810036K01Rik	RIKEN cDNA 2810036K01 gene	NM_026040		ref	0.05764	0.15848	1.44038	1.44038	0.00597	2.74962	OK	FALSE	2.74152	477.306	643.361		FALSE	1.44038
1108172	Skb1	NM_013768	Skb1	SKB1 homolog (S. pombe)	NM_013768		ref	0.05015	0.15852	1.44052	1.44052	0.00157	3.16064	OK	FALSE	3.41923	2263.25	3074.75		FALSE	1.44052
1118821	Sfxn4	BC058211	Sfxn4	sideroflexin 4	BC058211		gb	0.05915	-0.15853	0.69417	-1.44056	0.00736	-2.68013	OK	FALSE	3.1169	1524.74	1130.85		FALSE	1.44056
1109566	1500002M01Rik	NM_133702	1500002M01Rik	RIKEN cDNA 1500002M01 gene	NM_133702		ref	0.02608	0.15855	1.44063	1.44063	1.207e-09	6.07931	OK	FALSE	3.39715	2090.31	3006.44		FALSE	1.44063
1120342	4933432B13Rik	AK042754	4933432B13Rik	RIKEN cDNA 4933432B13 gene	AK042754		gb	0.03671	-0.15856	0.69413	-1.44066	2e-05	-4.31876	OK	FALSE	3.73597	6585.5	4521.13		FALSE	1.44066
1123610	Pard3	AK037015	Pard3	par-3 (partitioning defective 3) homolog (C. elegans)	AK037015		gb	0.04179	-0.15857	0.69411	-1.4407	0.00015	-3.79478	OK	FALSE	3.2052	1910.22	1351.4		FALSE	1.4407
1118769	6720425G15Rik	AK122326	6720425G15Rik	RIKEN cDNA 6720425G15 gene	AK122326		gb	0.03253	-0.15859	0.69409	-1.44074	1.08525e-06	-4.87551	OK	FALSE	3.42322	3139.24	2242.8		FALSE	1.44074
[truncated: 1,702 more rows]
